# Supplementary material for: Forefronts and hotspots evolution of the nanomaterial application in anti-tumor immunotherapy: a scientometric analysis
Source: J Nanobiotechnology. 2024 Jan 13;22:30. doi: 10.1186/s12951-023-02278-3 (PMC10788038; doi:10.1186/s12951-023-02278-3)
Supplement: Supplementary file 6 — Additional file 6: Table S1. Characteristic information form of all included papers. [file 12951_2023_2278_MOESM6_ESM.xlsx]

## Sheet: Sheet 1
AU	AF	CR	AB	AR	BE	BN	BP	C1	CL	CT	CY	DE	DI	DT	EA	EF	EI	EM	EP	ER	FU	FX	GA	HC	HO	HP	ID	IS	J9	JI	LA	NR	OA	OI	PA	PD	PG	PI	PM	PT	PU	PY	RI	RP	SC	SE	SI	SN	SO
EGGERMONT LJ;HAMMINK R;BLANK KG;ROWAN AE;TEL J;FIGDOR CG	EGGERMONT, LOEK J.;HAMMINK, ROEL;BLANK, KERSTIN G.;ROWAN, ALAN E.;TEL, JURJEN;FIGDOR, CARL G.		WIDESPREAD APPLICATION OF CYTOKINE-BASED THERAPIES IS HAMPERED BY SEVERE TOXIC SIDE EFFECTS, RESULTING FROM OFF-TARGET (IMMUNE) CELL STIMULATION. THIS EMPHASIZES THE NEED FOR MORE PRECISE TARGETING OF CYTOKINES TO IMMUNE CELLS. WHILE CYTOKINES ARE GENERALLY ACTIVE AS SOLUBLE PROTEINS, IT IS DEMONSTRATED HERE THAT SYNTHETIC MIMICS OF IMMUNE CELLS BASED ON POLYISOCYANOPEPTIDES (PICS), CALLED SYNTHE…	1800021				RADBOUD UNIV NIJMEGEN, MED CTR, RADBOUD INST MOL LIFE SCI, DEPT TUMOR IMMUNOL, GEERT GROOTEPL 26, NL-6525 GA NIJMEGEN, NETHERLANDS.; RADBOUD UNIV NIJMEGEN, INST MOL & MAT, DEPT MOL MAT, HEYENDAALSEWEG 135, NL-6525 AJ NIJMEGEN, NETHERLANDS.; EINDHOVEN UNIV TECHNOL, DEPT BIOMED ENGN, DE ZAALE 15, NL-5612 AP EINDHOVEN, NETHERLANDS.; EINDHOVEN UNIV TECHNOL, INST COMPLEX MOL SYST, LAB IMMUNOENGN, DE Z…				ARTIFICIAL ANTIGEN-PRESENTING CELLS; CYTOKINES; IMMUNOTHERAPY; POLYISOCYANOPEPTIDES; SYNTHETIC DENDRITIC CELL	10.1002/adtp.201800021	ARTICLE			2366-3987	J.TEL@TUE.NL; CARL.FIGDOR@RADBOUDUMC.NL			EUROPEAN RESEARCH COUNCIL ADV GRANT PATHFINDER [269019]; NWO VENI GRANT [863.13.024]; NWO VICI GRANTNETHERLANDS ORGANIZATION FOR SCIENTIFIC RESEARCH (NWO) [700.56.444]; VIDI GRANT [700.58.430]; NWO SPINOZA GRANTNETHERLANDS ORGANIZATION FOR SCIENTIFIC RESEARCH (NWO); DUTCH CANCER SOCIETY KWO GRANT [KUN2009-4402]	L.J.E. AND R.H. CONTRIBUTED EQUALLY TO THIS WORK. THIS WORK WAS SUPPORTED BY EUROPEAN RESEARCH COUNCIL ADV GRANT PATHFINDER (269019). J.T. RECEIVED NWO VENI GRANT 863.13.024. A.R. RECEIVED NWO VICI GRANT 700.56.444. K.B. RECEIVED VIDI GRANT 700.58.430. C.G.F. RECEIVED THE NWO SPINOZA GRANT AND DUTCH CANCER SOCIETY KWO GRANT KUN2009-4402. L.J.E. AND R.H. PREFORMED THE EXPERIMENTS. L.J.E., R.H., AN…	VI6NU				INTERFERON-ALPHA; INTERLEUKIN-2; ACTIVATION; DELIVERY; THERAPY; CANCER; IL-2; NANOPARTICLES; RESPONSES; ANTIBODY	6	ADV THER-GERMANY	ADV. THERAP.	ENGLISH	51		HAMMINK, ROEL/0000-0001-8721-5271; BLANK, KERSTIN/0000-0001-5410-6984; HAMMINK, ROEL/0000-0001-8721-5271; ROWAN, ALAN E/0000-0003-0728-3851; EGGERMONT, LOEK/0000-0002-2151-7653	111 RIVER ST, HOBOKEN 07030-5774, NJ USA	OCT	15	HOBOKEN		J	WILEY	2018	HAMMINK, ROEL/O-4630-2016; BLANK, KERSTIN/C-6323-2008; HAMMINK, ROEL/P-2828-2019; ROWAN, ALAN E/F-9702-2015	TEL, J; FIGDOR, CG (通讯作者)，RADBOUD UNIV NIJMEGEN, MED CTR, RADBOUD INST MOL LIFE SCI, DEPT TUMOR IMMUNOL, GEERT GROOTEPL 26, NL-6525 GA NIJMEGEN, NETHERLANDS.; TEL, J (通讯作者)，EINDHOVEN UNIV TECHNOL, DEPT BIOMED ENGN, DE ZAALE 15, NL-5612 AP EINDHOVEN, NETHERLANDS.; TEL, J (通讯作者)，EINDHOVEN UNIV TECHNOL, INST COMPLEX MOL SYST, LAB IMMUNOENGN, DE ZAALE 15, NL-5612 AP EINDHOVEN, NETHERLANDS.	PHARMACOLOGY & PHARMACY				ADVANCED THERAPEUTICS
LI TF;LI K;ZHANG Q;WANG C;YUE Y;CHEN Z;YUAN SJ;LIU X;WEN Y;HAN M;KOMATSU N;XU YH;ZHAO L;CHEN X	LI, TONG-FEI;LI, KE;ZHANG, QUAN;WANG, CHAO;YUE, YUAN;CHEN, ZHUO;YUAN, SHEN-JUN;LIU, XIN;WEN, YU;HAN, MIN;KOMATSU, NAOKI;XU, YONG-HONG;ZHAO, LI;CHEN, XIAO		GLIOBLASTOMA (GBM) IS THE DEADLIEST AND MOST COMMON TYPE OF PRIMARY BRAIN TUMOR IN ADULTS WITH A GRIM PROGNOSIS DESPITE MULTIMODAL TREATMENTS. DENDRITIC CELL (DC)-BASED IMMUNOTHERAPY HAS EMERGED AS A PROMISING THERAPEUTIC MODALITY FOR GBM, WHOSE EFFICACY IS NONETHELESS FUNDAMENTALLY UNDERMINED BY GBM-INDUCED IMMUNOSUPPRESSION. INDUCING EMISSION OF DAMAGE ASSOCIATED MOLECULAR PATTERNS (DAMPS) IS A…				35	WUHAN UNIV, SCH BASIC MED SCI, DEPT PHARMACOL, DONGHU AVE 185, WUHAN 430072, HUBEI, PEOPLES R CHINA.; HUBEI PROV KEY LAB DEV ORIGINATED DIS, WUHAN 430071, HUBEI, PEOPLES R CHINA.; WUHAN UNIV, SCH BASIC MED SCI, DEMONSTRAT CTR EXPT BASIC MED EDUC, DONGHU AVE 185, WUHAN 430072, HUBEI, PEOPLES R CHINA.; HUAZHONG UNIV SCI & TECHNOL, TONGJI MED COLL, TONGJI HOSP, DIV NEPHROL, WUHAN 430030, HUBEI, PEOP…				DENDRITIC CELLS; IMMUNOGENICITY; GLIOBLASTOMA; NANO-DOX; DRUG DELIVERY; IMMUNOGENIC CELL DEATH	10.1016/j.biomaterials.2018.07.035	ARTICLE			1878-5905	LIZHAO@SUDA.EDU.CN; MORNSMILE@YAHOO.COM	52		NATIONAL NATURAL SCIENCE FOUNDATION OF CHINANATIONAL NATURAL SCIENCE FOUNDATION OF CHINA (NSFC) [81671818]; NATURAL SCIENCE FOUNDATION OF HUBEI PROVINCE, CHINANATURAL SCIENCE FOUNDATION OF HUBEI PROVINCE [2015CFB403]; SCIENCE AND TECHNOLOGY PROGRAM OF WUHAN, CHINA [2017060201010148]; WUHAN UNIVERSITY INNOVATION PROJECT [2042016KF0151]; NATURAL SCIENCE FOUNDATION OF CHINANATIONAL NATURAL SCIENCE F…	THIS RESEARCH WAS SUPPORTED BY THE NATIONAL NATURAL SCIENCE FOUNDATION OF CHINA (NO. 81671818), NATURAL SCIENCE FOUNDATION OF HUBEI PROVINCE, CHINA (NO.2015CFB403), SCIENCE AND TECHNOLOGY PROGRAM OF WUHAN, CHINA (NO. 2017060201010148), WUHAN UNIVERSITY INNOVATION PROJECT (2042016KF0151), NATURAL SCIENCE FOUNDATION OF CHINA (31600805) AND THE NATURAL SCIENCE FOUNDATION OF JIANGSU PROVINCE (BK20160…	GW6YO				CANCER-THERAPY; DRUG-DELIVERY; T-CELLS; GLIOMA; DEATH; MICROENVIRONMENT; TEMOZOLOMIDE; SURVIVAL; VACCINES; MICE		BIOMATERIALS	BIOMATERIALS	ENGLISH	33		CHEN, XIAO/0000-0001-5474-0205	THE BOULEVARD, LANGFORD LANE, KIDLINGTON, OXFORD OX5 1GB, OXON, ENGLAND	OCT	18	OXFORD	30071380	J	ELSEVIER SCI LTD	2018	CHEN, XIAO/N-8638-2014	CHEN, X (通讯作者)，WUHAN UNIV, SCH BASIC MED SCI, DEPT PHARMACOL, DONGHU AVE 185, WUHAN 430072, HUBEI, PEOPLES R CHINA.; ZHAO, L (通讯作者)，SOOCHOW UNIV, COLLABORAT INNOVAT CTR RADIAT MED JIANGSU HIGHER, STATE KEY LAB RADIAT MED & PROTECT, SCH RADIAT MED & PROTECT, SUZHOU 215123, JIANGSU, PEOPLES R CHINA.; ZHAO, L (通讯作者)，SOOCHOW UNIV, COLLABORAT INNOVAT CTR RADIAT MED JIANGSU HIGHER, SCH RADIOL & INTERDI…	ENGINEERING; MATERIALS SCIENCE			0142-9612	BIOMATERIALS
LIN SJ;CHIN YT;HO Y;CHOU SY;YANG YCS;NANA AW;SU KW;LIM YT;WANG K;LEE SY;SHIH YJ;CHEN YR;WHANG-PENG J;DAVIS PJ;LIN HY;FU E	LIN, SHAN-JEN;CHIN, YU-TANG;HO, YIH;CHOU, SZU-YI;YANG, YU-CHEN SH;NANA, ANDRE WENDINDONDE;SU, KUAN-WEI;LIM, YEE-TONG;WANG, KUAN;LEE, SHENG-YANG;SHIH, YA-JUNG;CHEN, YI-RU;WHANG-PENG, JACQUELINE;DAVIS, PAUL J.;LIN, HUNG-YUN;FU, EARL		PROGRAMMED DEATH-LIGAND 1 (PD-L1) IS A CRITICAL REGULATOR TO DEFEND TUMOR CELLS AGAINST IMMUNE SURVEILLANCE. THYROID HORMONE HAS BEEN SHOWN TO INDUCE PD-L1 EXPRESSION IN CANCER CELLS. ITS NANO-PARTICULATED ANALOGUE, NANO-DIAMINO-TETRAC (NDAT; NANOTETRAC) IS AN ANTICANCER/ANTI-ANGIOGENIC AGENT. IN THE CURRENT STUDY, THE INHIBITORY MECHANISM BY WHICH NDAT INHIBITED PD-L1 MRNA ABUNDANCE AND PD-L1 PR…				1	HSINCHU MACKAY MEM HOSP, DEPT DENT, HSINCHU, TAIWAN.; TAIPEI MED UNIV, TAIPEI CANC CTR, TAIPEI, TAIWAN.; TAIPEI MED UNIV, COLL MED SCI & TECHNOL, PHD PROGRAM CANC MOL BIOL & DRUG DISCOVERY, TAIPEI, TAIWAN.; TAIPEI MED UNIV, SCH PHARM, TAIPEI, TAIWAN.; TAIPEI MED UNIV, GRAD INST NEURAL REGENERAT MED, TAIPEI, TAIWAN.; TAIPEI MED UNIV, JOINT BIOBANK, OFF HUMAN RES, TAIPEI, TAIWAN.; TAIPEI MED UNIV, …				ORAL CANCER; THYROXINE; PD-L1; PROLIFERATION; NDAT	10.1016/j.fct.2018.06.058	ARTICLE			1873-6351	LINHY@TMU.EDU.TW	11		HSINCHU MACKAY MEMORIAL HOSPITAL, HSINCHU CITY, TAIWAN [MMH-HB-10607]; "TMU RESEARCH CENTER OF CANCER TRANSLATIONAL MEDICINE" FROM THE FEATURED AREAS RESEARCH CENTER PROGRAM WITHIN THE FRAMEWORK OF THE HIGHER EDUCATION SPROUT PROJECT BY THE MINISTRY OF EDUCATION (MOE) IN TAIWAN [DP2-107-20000]; MINISTRY OF SCIENCE AND TECHNOLOGY, TAIWANMINISTRY OF SCIENCE AND TECHNOLOGY, TAIWAN [MOST104-2320-B-03…	THIS WORK WAS SUPPORTED IN PART BY THE GRANT OF HSINCHU MACKAY MEMORIAL HOSPITAL, HSINCHU CITY, TAIWAN (MMH-HB-10607), THE "TMU RESEARCH CENTER OF CANCER TRANSLATIONAL MEDICINE" FROM THE FEATURED AREAS RESEARCH CENTER PROGRAM WITHIN THE FRAMEWORK OF THE HIGHER EDUCATION SPROUT PROJECT BY THE MINISTRY OF EDUCATION (MOE) IN TAIWAN (DP2-107-20000) AND THE GENERAL GRANTS FROM THE MINISTRY OF SCIENCE …	GX1MU				THYROID-HORMONE; ACTIVATION; PROGNOSIS; MAPK		FOOD CHEM TOXICOL	FOOD CHEM. TOXICOL.	ENGLISH	33		FU, EARL/0000-0003-0637-0208; CHOU, SZU-YI/0000-0002-4387-749X	THE BOULEVARD, LANGFORD LANE, KIDLINGTON, OXFORD OX5 1GB, ENGLAND	OCT	11	OXFORD	29960019	J	PERGAMON-ELSEVIER SCIENCE LTD	2018		LIN, HY (通讯作者)，TAIPE MED UNIV, COLL MED SCI & TECHNOL, PROGRAM CANC MOL BIOL & DRUG DISCOVERY, 250 WU HSING ST, TAIPEI 11031, TAIWAN.	FOOD SCIENCE & TECHNOLOGY; TOXICOLOGY			0278-6915	FOOD AND CHEMICAL TOXICOLOGY
SHEN LM;LI JJ;LIU Q;SONG WT;ZHANG XQ;TIRUTHANI K;HU HY;DAS M;GOODWIN TJ;LIU RH;HUANG L	SHEN, LIMEI;LI, JINGJING;LIU, QI;SONG, WANTONG;ZHANG, XUEQIONG;TIRUTHANI, KARTHIK;HU, HAIYANG;DAS, MANISIT;GOODWIN, TYLER JAY;LIU, RIHE;HUANG, LEAF		IN MANY CANCERS, THE TUMOR MICROENVIRONMENT (TME) IS LARGELY IMMUNE SUPPRESSIVE, BLOCKING THE ANTITUMOR IMMUNITY AND RESULTING IN IMMUNOTHERAPY RESISTANCE. INTERLEUKIN 10 (IL-10) IS A MAJOR PLAYER CONTROLLING THE IMMUNOSUPPRESSIVE TME IN DIFFERENT MURINE TUMOR MODELS. INCREASED IL-10 PRODUCTION SUPPRESSES INTRATUMORAL DENDRITIC CELL PRODUCTION OF INTERLEUKIN 12, THEREBY LIMITING ANTITUMOR CYTOTOX…				9830	UNIV N CAROLINA, ESHELMAN SCH PHARM, DIV PHARMACOENGN & MOL PHARMACEUT, CHAPEL HILL, NC 27599 USA.; UNIV N CAROLINA, ESHELMAN SCH PHARM, DIV CHEM BIOL & MED CHEM, CHAPEL HILL, NC 27599 USA.; UNIV N CAROLINA, CAROLINA CTR GENOME SCI, CHAPEL HILL, NC 27599 USA.;				PANCREATIC DUCTAL ADENOCARCINOMA; TRIPLE-NEGATIVE BREAST CANCER; INTERLEUKIN 10; C-X-C MOTIF CHEMOKINE LIGAND 12; NANOPARTICLE	10.1021/acsnano.8b00967	ARTICLE			1936-086X	RLIU@EMAIL.UNC.EDU; LEAFH@EMAIL.UNC.EDU	9841		NIHUNITED STATES DEPARTMENT OF HEALTH & HUMAN SERVICESNATIONAL INSTITUTES OF HEALTH (NIH) - USA [CA198999, CA157738]; ESHELMAN INSTITUTE FOR INNOVATION	THE WORK WAS SUPPORTED BY NIH GRANTS CA198999 (L.H.) AND CA157738 (R.L.). IT WAS ALSO SUPPORTED BY A GRANT FROM ESHELMAN INSTITUTE FOR INNOVATION (L.H. AND RL.). WE APPRECIATED DRS. YURONG SONG AND SERGUEI KOZLOV FROM NCI PROVIDING THE ALLOGRAFT PRIMARY PDAC CELL LINE KPC98027.	GY6ZZ				REGULATORY B-CELLS; PANCREATIC-CANCER; TUMOR MICROENVIRONMENT; SUPPRESSOR-CELLS; IMMUNE-SYSTEM; SERUM-LEVELS; T-CELLS; IMMUNOTHERAPY; FIBROBLASTS; IMMUNOSUPPRESSION	10	ACS NANO	ACS NANO	ENGLISH	55		TIRUTHANI, KARTHIK/0000-0002-8939-7774; DAS, PHD, MANISIT/0000-0002-2548-588X; GOODWIN, TYLER/0000-0003-2046-7794	1155 16TH ST, NW, WASHINGTON, DC 20036 USA	OCT	12	WASHINGTON	30253648	J	AMER CHEMICAL SOC	2018	DAS, MANISIT/K-3377-2019	HUANG, L (通讯作者)，UNIV N CAROLINA, ESHELMAN SCH PHARM, DIV PHARMACOENGN & MOL PHARMACEUT, CHAPEL HILL, NC 27599 USA.; LIU, RH (通讯作者)，UNIV N CAROLINA, ESHELMAN SCH PHARM, DIV CHEM BIOL & MED CHEM, CHAPEL HILL, NC 27599 USA.; LIU, RH (通讯作者)，UNIV N CAROLINA, CAROLINA CTR GENOME SCI, CHAPEL HILL, NC 27599 USA.	CHEMISTRY; SCIENCE & TECHNOLOGY - OTHER TOPICS; MATERIALS SCIENCE			1936-0851	ACS NANO
WANG BH;AN JY;ZHANG HF;ZHANG SD;ZHANG HJ;WANG L;ZHANG HL;ZHANG ZZ	WANG, BINGHUA;AN, JINGYI;ZHANG, HUIFANG;ZHANG, SHUDONG;ZHANG, HUIJUAN;WANG, LEI;ZHANG, HONGLING;ZHANG, ZHENZHONG		WHILE IMMUNOTHERAPY HAS A TREMENDOUS CLINICAL POTENTIAL TO COMBAT CANCER, IMMUNE RESPONSES GENERATED BY CONVENTIONAL CANCER IMMUNOTHERAPY REMAIN NOT ENOUGH TO COMPLETELY ELIMINATE TUMORS, MAINLY DUE TO THE TUMOR'S IMMUNOSUPPRESSIVE MICROENVIRONMENT AND HETEROGENEITY OF TUMOR IMMUNOGENICITY. TO IMPROVE ANTITUMOR IMMUNE RESPONSES AND REALIZE PERSONALIZED IMMUNOTHERAPY, IN THIS REPORT, ENDOGENOUS TU…	1801372				ZHENGZHOU UNIV, SCH PHARMACEUT SCI, ZHENGZHOU 450001, HENAN, PEOPLES R CHINA.; KEY LAB TARGETING THERAPY & DIAG CRIT DIS HENAN P, ZHENGZHOU, HENAN, PEOPLES R CHINA.; COLLABORAT INNOVAT CTR NEW DRUG RES & SAFETY EVAL, ZHENGZHOU 450001, HENAN, PEOPLES R CHINA.;				ENDOGENOUS TUMOR ANTIGENS; IMMUNOSUPPRESSIVE MICROENVIRONMENT; LYMPH NODES; NANO FE3O4; PERSONALIZED IMMUNOTHERAPY	10.1002/smll.201801372	ARTICLE			1613-6829	ZHANGHONGLING729@ZZU.EDU.CN; ZHANGZHENZHONG@ZZU.EDU.CN			NATIONAL NATURAL SCIENCE FOUNDATION OF CHINANATIONAL NATURAL SCIENCE FOUNDATION OF CHINA (NSFC) [81573364, 81572991, 81673021]; SCIENCE AND TECHNOLOGY PROJECT OF HENAN PROVINCE [162102310510]; MODERN ANALYSIS AND COMPUTER CENTER OF ZHENGZHOU UNIVERSITY	THE WORK WAS SUPPORTED BY GRANTS FROM THE NATIONAL NATURAL SCIENCE FOUNDATION OF CHINA (NOS. 81573364, 81572991, 81673021), SCIENCE AND TECHNOLOGY PROJECT OF HENAN PROVINCE (162102310510) AND MODERN ANALYSIS AND COMPUTER CENTER OF ZHENGZHOU UNIVERSITY.	GU3TQ				UP-CONVERSION NANOPARTICLES; SONODYNAMIC THERAPY SDT; PHOTODYNAMIC THERAPY; DENDRITIC CELLS; BLOCKADE; VACCINES; MICROENVIRONMENT; CHEMOTHERAPY; VACCINATION; ACTIVATION	38	SMALL	SMALL	ENGLISH	37		ZHANG, ZHENZHONG/0000-0001-7959-4398	POSTFACH 101161, 69451 WEINHEIM, GERMANY	SEP 20	12	WEINHEIM	30080304	J	WILEY-V C H VERLAG GMBH	2018		ZHANG, HL; ZHANG, ZZ (通讯作者)，ZHENGZHOU UNIV, SCH PHARMACEUT SCI, ZHENGZHOU 450001, HENAN, PEOPLES R CHINA.; ZHANG, ZZ (通讯作者)，KEY LAB TARGETING THERAPY & DIAG CRIT DIS HENAN P, ZHENGZHOU, HENAN, PEOPLES R CHINA.; ZHANG, ZZ (通讯作者)，COLLABORAT INNOVAT CTR NEW DRUG RES & SAFETY EVAL, ZHENGZHOU 450001, HENAN, PEOPLES R CHINA.	CHEMISTRY; SCIENCE & TECHNOLOGY - OTHER TOPICS; MATERIALS SCIENCE; PHYSICS			1613-6810	SMALL
YAN SY;XU KW;LI L;GU WY;ROLFE BE;XU ZP	YAN, SHIYU;XU, KEWEI;LI, LI;GU, WENYI;ROLFE, BARBARA E.;XU, ZHI P.		NANOPARTICLES (NPS) ARE INTENSIVELY INVESTIGATED AS ADJUVANTS IN NEW GENERATION VACCINES, WHILE HOW THESE NPS PROMOTE THE IMMUNE RESPONSES HAS NOT BEEN WELL UNDERSTOOD. IN THIS RESEARCH, WE HAVE TRIED TO ELUCIDATE THE POSSIBLE PATHWAYS FOR LAYERED DOUBLE HYDROXIDE (LDH) NPS TO PROVOKE IMMUNE RESPONSES. AS PREVIOUSLY REPORTED, LDH NPS EFFICIENTLY DELIVER ANTIGENS TO ANTIGEN PRESENTING CELLS (APCS)…	1060				UNIV QUEENSLAND, AUSTRALIAN INST BIOENGN & NANOTECHNOL, BRISBANE, QLD, AUSTRALIA.; UNIV QUEENSLAND, SCH MED, BRISBANE, QLD, AUSTRALIA.;				NANOPARTICLE ADJUVANT; LAYERED DOUBLE HYDROXIDES; ANTIGEN PRESENTATION CELLS; DENDRITIC CELL MATURATION; CROSS-PRESENTATION; IMMUNE RESPONSES	10.3389/fphar.2018.01060	ARTICLE				L.LI2@UQ.EDU.AU; GORDONXU@UQ.EDU.AU			AUSTRALIAN RESEARCH COUNCIL (ARC) DP GRANT [DP170104643]; AIBN GROUP LEADER PHD LIVING ALLOWANCE SCHOLARSHIP	THIS WORK WAS FINANCIALLY SUPPORTED BY AUSTRALIAN RESEARCH COUNCIL (ARC) DP GRANT (DP170104643) AND AIBN GROUP LEADER PHD LIVING ALLOWANCE SCHOLARSHIP.	GU2KR				NON-DEGRADATIVE PATHWAY; DENDRITIC CELLS; CELLULAR UPTAKE; POLYMER NANOPARTICLES; CANCER VACCINES; DELIVERY; EFFICIENT; RESPONSES; IMMUNOTHERAPY; ACTIVATION		FRONT PHARMACOL	FRONT. PHARMACOL.	ENGLISH	49	GOLD, GREEN PUBLISHED	GU, WENYI/0000-0003-3360-1390; LI, LI/0000-0001-6545-858X; ROLFE, BARBARA/0000-0002-0468-1371	AVENUE DU TRIBUNAL FEDERAL 34, LAUSANNE, CH-1015, SWITZERLAND	SEP 20	12	LAUSANNE	30294273	J	FRONTIERS MEDIA SA	2018	GU, WENYI/O-5018-2019; LI, LI/D-3641-2016; LI, LI/P-1943-2019	LI, L; XU, ZP (通讯作者)，UNIV QUEENSLAND, AUSTRALIAN INST BIOENGN & NANOTECHNOL, BRISBANE, QLD, AUSTRALIA.	PHARMACOLOGY & PHARMACY			1663-9812	FRONTIERS IN PHARMACOLOGY
FORNAGUERA C;GUERRA-REBOLLO M;LAZARO MA;CASTELLS-SALA C;MECA-CORTES O;RAMOS-PEREZ V;CASCANTE A;RUBIO N;BLANCO J;BORROS S	FORNAGUERA, CRISTINA;GUERRA-REBOLLO, MARTA;ANGEL LAZARO, MIGUEL;CASTELLS-SALA, CRISTINA;MECA-CORTES, OSCAR;RAMOS-PEREZ, VICTOR;CASCANTE, ANNA;RUBIO, NURIA;BLANCO, JERONIMO;BORROS, SALVADOR		THE ENCAPSULATION OF MRNA IN NANOSYSTEMS AS GENE VACCINES FOR IMMUNOTHERAPY PURPOSES HAS EXPERIENCED AN EXPONENTIAL INCREASE IN RECENT YEARS. DESPITE THE MANY ADVANTAGES ENVISAGED WITHIN THESE APPROACHES, THEIR APPLICATION IN CLINICAL TREATMENTS IS STILL LIMITED DUE TO SAFETY ISSUES. THESE ISSUES CAN BE ATTRIBUTED, IN PART, TO LIVER ACCUMULATION OF MOST OF THE DESIGNED NANOSYSTEMS AND TO THE INAB…	1800335				SAGETIS BIOTECH SL, BARCELONA 08017, SPAIN.; URL, IQS, GRP ENGN MAT GEMAT, BARCELONA 08017, SPAIN.; CIBER BBN, BARCELONA 08034, SPAIN.; INST ADV CHEM CATALONIA IQAC CSIC, BARCELONA 08034, SPAIN.;				ANTIGEN-PRESENTING CELLS TRANSFECTION; IMMUNOTHERAPY; MRNA ENCAPSULATION AND DELIVERY; OLIGOPEPTIDE-MODIFIED POLY-(BETA-AMINOESTER) POLYPLEXES; SPLEEN	10.1002/adhm.201800335	ARTICLE			2192-2659	SALVADOR.BORROS@IQS.URL.EDU			MINECO/FEDERSPANISH GOVERNMENT [RTC-2015-3751-1, SAF2015-64927-C2-1-R, SAF2015-64927-C2-2-R]; INSTITUTO DE SALUD CARLOS III (RED TEMATICA DE INVESTIGACION COOPERATIVA EN TERAPIA CELULAR-TERCEL); VI NATIONAL R&DI PLAN2008-2011; INICIATIVA INGENIO 2010SPANISH GOVERNMENT; CONSOLIDER PROGRAMSPANISH GOVERNMENT; CIBER ACTIONS; INSTITUTO DE SALUD CARLOS IIIINSTITUTO DE SALUD CARLOS IIIEUROPEAN COMMISSIO…	FINANCIAL SUPPORT FROM MINECO/FEDER (GRANTS RTC-2015-3751-1, SAF2015-64927-C2-1-R AND SAF2015-64927-C2-2-R) AND INSTITUTO DE SALUD CARLOS III (RED TEMATICA DE INVESTIGACION COOPERATIVA EN TERAPIA CELULAR-TERCEL) ARE ACKNOWLEDGED. CIBER-BBN IS AN INITIATIVE FUNDED BY THE VI NATIONAL R&D&I PLAN2008-2011, INICIATIVA INGENIO 2010, CONSOLIDER PROGRAM, CIBER ACTIONS AND FINANCED BY THE INSTITUTO DE SAL…	GS5CQ				DENDRITIC CELLS; GENE DELIVERY; CANCER-IMMUNOTHERAPY; POLY(BETA-AMINO ESTER)S; SIRNA DELIVERY; NANO-EMULSIONS; MOUSE LUNG; NANOPARTICLES; DNA; EFFICIENCY	17	ADV HEALTHC MATER	ADV. HEALTHC. MATER.	ENGLISH	63	GREEN PUBLISHED	LAZARO, MIGUEL ANGEL/0000-0001-8385-6418; FORNAGUERA, CRISTINA/0000-0002-7014-3213; GUERRA-REBOLLO, MARTA/0000-0002-3731-4527; CASCANTE, ANNA/0000-0002-8272-3098; BORROS, SALVADOR/0000-0002-4003-0381	111 RIVER ST, HOBOKEN 07030-5774, NJ USA	SEP 5	11	HOBOKEN	29923337	J	WILEY	2018	LAZARO, MIGUEL ANGEL/AAD-3510-2020; FORNAGUERA, CRISTINA/C-2836-2018; GUERRA-REBOLLO, MARTA/H-3199-2015; BORROS, SALVADOR/A-3950-2016	BORROS, S (通讯作者)，SAGETIS BIOTECH SL, BARCELONA 08017, SPAIN.; BORROS, S (通讯作者)，URL, IQS, GRP ENGN MAT GEMAT, BARCELONA 08017, SPAIN.; BORROS, S (通讯作者)，CIBER BBN, BARCELONA 08034, SPAIN.	ENGINEERING; SCIENCE & TECHNOLOGY - OTHER TOPICS; MATERIALS SCIENCE			2192-2640	ADVANCED HEALTHCARE MATERIALS
WANG Y;SONG WT;HU MY;AN S;XU LG;LI JJ;KINGHORN KA;LIU RH;HUANG L	WANG, YING;SONG, WANTONG;HU, MENGYING;AN, SAI;XU, LIGENG;LI, JINGJING;KINGHORN, KARINA A.;LIU, RIHE;HUANG, LEAF		FOR MOST CANCER TYPES, ONLY A MINORITY OF CANCER PATIENTS RESPOND TO CHECKPOINT INHIBITION THERAPY. T LYMPHOCYTE INFILTRATION IS CRITICALLY IMPORTANT FOR CHECKPOINT BLOCKADE IMMUNOTHERAPY. HIGH EXPRESSION OF HIGH MOBILITY GROUP PROTEIN A1 (HMGA1) IS OBSERVED IN RAPIDLY PROLIFERATING NEOPLASTIC CELLS, AND IS REPORTED TO CONTRIBUTE TO THE IMMUNOSUPPRESSIVE MICROENVIRONMENT IN THE TUMOR. HEREIN, WHE…	1802847				UNIV N CAROLINA, ESHELMAN SCH PHARM, CHAPEL HILL, NC 27599 USA.; SHENYANG PHARMACEUT UNIV, SCH PHARM, SHENYANG 110016, LIAONING, PEOPLES R CHINA.; CHINESE ACAD SCI, CHANGCHUN INST APPL CHEM, CHANGCHUN 130022, JILIN, PEOPLES R CHINA.; SOOCHOW UNIV, INST FUNCT NANO & SOFT MAT FUNSOM, JIANGSU KEY LAB CARBON BASED FUNCT MAT & DEVICES, SUZHOU 215123, JIANGSU, PEOPLES R CHINA.; UNIV N CAROLINA, CAROLIN…				CANCER IMMUNOTHERAPY; CHECKPOINT INHIBITORS; GENE DELIVERY; HMGA1; PD-L1	10.1002/adfm.201802847	ARTICLE			1616-3028	RLIU@EMAIL.UNC.EDU; LEAFH@EMAIL.UNC.EDU			NIHUNITED STATES DEPARTMENT OF HEALTH & HUMAN SERVICESNATIONAL INSTITUTES OF HEALTH (NIH) - USA [CA198999, CA157738]; ESHELMAN INSTITUTE FOR INNOVATION; CHINA SCHOLARSHIP COUNCILCHINA SCHOLARSHIP COUNCIL	Y.W. AND W.S. CONTRIBUTED EQUALLY. THIS WORK WAS SUPPORTED BY NIH GRANTS CA198999 (TO L.H.) AND CA157738 (TO R.L.), A GRANT FROM ESHELMAN INSTITUTE FOR INNOVATION (TO L.H. AND R.L.), AS WELL AS A GRANT FROM CHINA SCHOLARSHIP COUNCIL.	GS2JY				MISMATCH-REPAIR DEFICIENCY; T-CELL INFILTRATION; TUMOR MICROENVIRONMENT; COLORECTAL-CANCER; COLON-CANCER; STEM-CELLS; PANCREATIC ADENOCARCINOMA; BREAST-CANCER; IMMUNE CELLS; PHOTODYNAMIC THERAPY	36	ADV FUNCT MATER	ADV. FUNCT. MATER.	ENGLISH	56		HU, MENGYING/0000-0002-0358-6014; XU, LIGENG/0000-0003-4946-2567	POSTFACH 101161, 69451 WEINHEIM, GERMANY	SEP 5	12	WEINHEIM		J	WILEY-V C H VERLAG GMBH	2018	HU, MENGYING/ABB-8549-2020; XU, LIGENG/F-9844-2013	LIU, RH (通讯作者)，UNIV N CAROLINA, CAROLINA CTR GENOME SCI, ESHELMAN SCH PHARM, DIV CHEM BIOL & MED CHEM, CHAPEL HILL, NC 27599 USA.; HUANG, L (通讯作者)，UNIV N CAROLINA, ESHELMAN SCH PHARM, DIV PHARMACOENGN & MOL PHARMACEUT, CHAPEL HILL, NC 27599 USA.	CHEMISTRY; SCIENCE & TECHNOLOGY - OTHER TOPICS; MATERIALS SCIENCE; PHYSICS			1616-301X	ADVANCED FUNCTIONAL MATERIALS
GRANER MW	GRANER, MICHAEL W.		EXTRACELLULAR VESICLES (EVS) ARE NANO- TO MICRO-SCALE MEMBRANE-ENCLOSED VESICLES THAT ARE RELEASED FROM PRESUMABLY ALL CELL TYPES. TUMOR CELLS AND IMMUNE CELLS ARE PRODIGIOUS GENERATORS OF EVS OFTEN WITH COMPETING PHENOTYPES IN TERMS OF IMMUNE SUPPRESSION VERSUS IMMUNE STIMULATION. PURINERGIC RECEPTORS, PROTEINS THAT BIND DIVERSE PURINE NUCLEOTIDES AND NUCLEOSIDES (ATP, ADP, AMP, ADENOSINE), ARE …				465	UNIV COLORADO DENVER, DEPT NEUROSURG, ANSCHUTZ MED CAMPUS,RC2,12700 E 19TH AVE, AURORA, CO 80045 USA.;					10.1007/s00281-018-0706-9	REVIEW			1863-2300	MICHAEL.GRANER@UCDENVER.EDU	475				GY1RK				FACTOR-BEARING MICROPARTICLES; HUMAN DENDRITIC CELLS; P2X7 RECEPTOR; T-CELLS; IL-1-BETA SECRETION; TUMOR EXOSOMES; EMERGING ROLE; FAS LIGAND; ADENOSINE; RELEASE	5	SEMIN IMMUNOPATHOL	SEMIN. IMMUNOPATHOL.	ENGLISH	101		GRANER, MICHAEL/0000-0002-3097-0257	TIERGARTENSTRASSE 17, D-69121 HEIDELBERG, GERMANY	SEP	11	HEIDELBERG	30209547	J	SPRINGER HEIDELBERG	2018		GRANER, MW (通讯作者)，UNIV COLORADO DENVER, DEPT NEUROSURG, ANSCHUTZ MED CAMPUS,RC2,12700 E 19TH AVE, AURORA, CO 80045 USA.	IMMUNOLOGY; PATHOLOGY		SI	1863-2297	SEMINARS IN IMMUNOPATHOLOGY
XIA QM;GONG CA;GU FF;WANG Z;HU CL;ZHANG LJ;QIANG L;DING XY;GAO S;GAO Y	XIA, QINGMING;GONG, CHUNAI;GU, FENFEN;WANG, ZHUO;HU, CHULING;ZHANG, LIJUAN;QIANG, LEI;DING, XUEYING;GAO, SHEN;GAO, YUAN		IMMUNO-BASED ONCOTHERAPY HAS BEEN SUCCESSFULLY IMPLEMENTED FOR CANCER TREATMENT. IN THE PRESENT STUDY, WE DEVELOPED A OLIGODEOXYNUCLEOTIDES (ODNS) CONTAINING UNMETHYLATED CPG MOTIFS (CPG ODNS) NANO-DELIVERY SYSTEM BASED ON MULTI-WALLED CARBON NANOTUBES (MWCNTS) CONJUGATED WITH H3R6 POLYPEPTIDE (MHR-CPG) FOR PROSTATE CANCER IMMUNOTHERAPY. THE IN VITRO AND IN VIVO TOXICITY DATA REVEALED THAT THE PR…				1613	SECOND MIL MED UNIV, CHANGHAI HOSP, DEPT PHARM, SHANGHAI 200433, PEOPLES R CHINA.; SHANGHAI JIAO TONG UNIV, SCH MED, SHANGHAI 200025, PEOPLES R CHINA.; FUDAN UNIV, SCH PHARM, DEPT CLIN PHARM & PHARMACEUT MANAGEMENT, SHANGHAI 201203, PEOPLES R CHINA.;				MULTI-WALLED CARBON NANOTUBES; CPG; IMMUNOTHERAPY; H3R6 POLYPEPTIDE; PROSTATE CANCER	10.1166/jbn.2018.2605	ARTICLE			1550-7041	LIULLK@126.COM; YUAN_GAO@FUDAN.EDU.CN	1626		NSFCNATIONAL NATURAL SCIENCE FOUNDATION OF CHINA (NSFC) [81372762, 81672516, 81672545, U1403122, 81472349]; MILITARY CONSTRUCTION OF THE NATIONAL KEY CLINICAL SPECIALIST-CLINICAL PHARMACY, MILITARY INNOVATION PROJECTS [16JS005]; SHANGHAI SCIENCE AND TECHNOLOGY COMMISSION FOUNDATION RESEARCH FIELD PROJECT [18JC1414200]	THIS WORK WAS FINANCIALLY SUPPORTED BY NSFC (81372762, 81672516, 81672545, U1403122, 81472349), MILITARY CONSTRUCTION OF THE NATIONAL KEY CLINICAL SPECIALIST-CLINICAL PHARMACY, MILITARY INNOVATION PROJECTS (16JS005), SHANGHAI SCIENCE AND TECHNOLOGY COMMISSION FOUNDATION RESEARCH FIELD PROJECT 18JC1414200.	GL7YV				IN-VIVO; DENDRITIC CELLS; CO-DELIVERY; IMMUNOTHERAPY; THERAPY; OLIGODEOXYNUCLEOTIDES; PEPTIDE; POLYMER; NANOMEDICINE; DOXORUBICIN	9	J BIOMED NANOTECHNOL	J. BIOMED. NANOTECHNOL.	ENGLISH	48		GAO, YUAN/0000-0003-3681-0411	26650 THE OLD RD, STE 208, VALENCIA, CA 91381-0751 USA	SEP	14	VALENCIA	29958555	J	AMER SCIENTIFIC PUBLISHERS	2018		GAO, S (通讯作者)，SECOND MIL MED UNIV, CHANGHAI HOSP, DEPT PHARM, SHANGHAI 200433, PEOPLES R CHINA.; GAO, Y (通讯作者)，FUDAN UNIV, SCH PHARM, DEPT CLIN PHARM & PHARMACEUT MANAGEMENT, SHANGHAI 201203, PEOPLES R CHINA.	SCIENCE & TECHNOLOGY - OTHER TOPICS; MATERIALS SCIENCE			1550-7033	JOURNAL OF BIOMEDICAL NANOTECHNOLOGY
MENG LT;CHENG YL;TONG XN;GAN SJ;DING YW;ZHANG Y;WANG C;XU L;ZHU YS;WU JH;HU YQ;YUAN A	MENG, LINGTONG;CHENG, YALI;TONG, XIAONING;GAN, SHAOJU;DING, YAWEN;ZHANG, YU;WANG, CHAO;XU, LEI;ZHU, YISHEN;WU, JINHUI;HU, YIQIAO;YUAN, AHU		HYPOXIA, AND HYPOXIA INDUCIBLE FACTOR-1 (HIF-1), CAN INDUCE TUMOR RESISTANCE TO RADIATION THERAPY. TO OVERCOME HYPOXIA-INDUCED RADIATION RESISTANCE, RECENT STUDIES HAVE DESCRIBED NANOSYSTEMS TO IMPROVE TUMOR OXYGENATION FOR IMMOBILIZING DNA DAMAGE AND SIMULTANEOUSLY INITIATE OXYGEN-DEPENDENT HIF-1A DEGRADATION. HOWEVER, HIF- LA DEGRADATION IS INCOMPLETE DURING TUMOR OXYGENATION TREATMENT ALONE. T…				8308	NANJING UNIV, SCH MED, STATE KEY LAB PHARMACEUT BIOTECHNOL, NANJING 210093, JIANGSU, PEOPLES R CHINA.; NANJING UNIV, SCH LIFE SCI, NANJING 210093, JIANGSU, PEOPLES R CHINA.; NANJING UNIV, JIANGSU KEY LAB NANO TECHNOL, NANJING 210093, JIANGSU, PEOPLES R CHINA.; NANJING UNIV, SCH MED, INST DRUG R&D, NANJING 210093, JIANGSU, PEOPLES R CHINA.; NANJING TECH UNIV, COLL BIOTECHNOL & PHARMACEUT ENGN, NAN…				ROS RESPONSIVE NANOPLATFORM; TUMOR OXYGENATION; HIF-1 FUNCTIONAL INHIBITION; ABSCOPAL EFFECTS; METASTASIS	10.1021/acsnano.8b03590	ARTICLE			1936-086X	WUJ@NJU.EDU.CN; HUYIQIAO@NJU.EDU.CN; YUANNJU@NJU.EDU.CN	8322		NATIONAL KEY RESEARCH AND DEVELOPMENT PROGRAM OF CHINA [2017YFA0205400]; NATURAL SCIENCE FOUNDATION OF CHINA (NSFC)NATIONAL NATURAL SCIENCE FOUNDATION OF CHINA (NSFC) [81603043, 81473146]; OPEN FUND OF STATE KEY LABORATORY OF NATURAL MEDICINES [SKLNMKF201608]; CENTRAL FUNDAMENTAL RESEARCH FUNDS FOR THE CENTRAL UNIVERSITIES	THIS ARTICLE WAS SUPPORTED BY THE NATIONAL KEY RESEARCH AND DEVELOPMENT PROGRAM OF CHINA (NO. 2017YFA0205400) AND NATURAL SCIENCE FOUNDATION OF CHINA (NSFC) (NOS. 81603043 AND 81473146). THIS PROJECT WAS ALSO SUPPORTED BY THE OPEN FUND OF STATE KEY LABORATORY OF NATURAL MEDICINES (SKLNMKF201608) AND CENTRAL FUNDAMENTAL RESEARCH FUNDS FOR THE CENTRAL UNIVERSITIES.	GS3NM				PHOTODYNAMIC THERAPY; MANGANESE-DIOXIDE; RADIOTHERAPY; NANOPARTICLES; MICROENVIRONMENT; COMBINATION; HIF-1; IMMUNOTHERAPY; ANGIOGENESIS; MODULATION	8	ACS NANO	ACS NANO	ENGLISH	45		WU, JINHUI/0000-0001-8809-1290; WU, JINHUI/0000-0001-8809-1290; WANG, CHAO/0000-0002-5294-6194	1155 16TH ST, NW, WASHINGTON, DC 20036 USA	AUG	15	WASHINGTON	30102510	J	AMER CHEMICAL SOC	2018	WU, JINHUI/N-8386-2019; WU, JINHUI/J-9476-2012; ZHU, YISHEN/AAB-3864-2020	WU, JH; HU, YQ; YUAN, A (通讯作者)，NANJING UNIV, SCH MED, STATE KEY LAB PHARMACEUT BIOTECHNOL, NANJING 210093, JIANGSU, PEOPLES R CHINA.; WU, JH; HU, YQ; YUAN, A (通讯作者)，NANJING UNIV, SCH LIFE SCI, NANJING 210093, JIANGSU, PEOPLES R CHINA.; WU, JH; HU, YQ; YUAN, A (通讯作者)，NANJING UNIV, JIANGSU KEY LAB NANO TECHNOL, NANJING 210093, JIANGSU, PEOPLES R CHINA.; WU, JH; HU, YQ; YUAN, A (通讯作者)，NANJING UNIV, …	CHEMISTRY; SCIENCE & TECHNOLOGY - OTHER TOPICS; MATERIALS SCIENCE			1936-0851	ACS NANO
SAINZ V;MOURA LIF;PERES C;MATOS AI;VIANA AS;WAGNER AM;RAMIREZ JEV;BARATA TS;GASPAR M;BROCCHINI S;ZLOH M;PEPPAS NA;SATCHI-FAINARO R;FLORINDO HF	SAINZ, VANESSA;MOURA, LIANE I. F.;PERES, CARINA;MATOS, ANA I.;VIANA, ANA S.;WAGNER, ANGELA M.;RAMIREZ, JULIA E. VELA;BARATA, TERESA S.;GASPAR, MANUELA;BROCCHINI, STEVE;ZLOH, MIRE;PEPPAS, NICHOLAS A.;SATCHI-FAINARO, RONIT;FLORINDO, HELENA F.		ALPHA-GALACTOSYLCERAMIDE (GALCER) IS A GLYCOLIPID WIDELY KNOWN AS AN ACTIVATOR OF NATURAL KILLER T (NKT) CELLS, CONSTITUTING A PROMISING ADJUVANT AGAINST CANCER, INCLUDING MELANOMA. HOWEVER, LIMITED CLINICAL OUTCOMES HAVE BEEN OBTAINED SO FAR. THIS STUDY EVALUATED THE SYNERGY BETWEEN GALCER AND MAJOR HISTOCOMPATIBILITY COMPLEX (MHC) CLASS I AND MHC CLASS II MELANOMA-ASSOCIATED PEPTIDE ANTIGENS AN…				193	UNIV LISBON, RES INST MED IMED ULISBOA, FAC PHARM, AV PROF GAMA PINTO, P-1649003 LISBON, PORTUGAL.; UCL, SCH PHARM, DEPT PHARMACEUT, 29-39 BRUNSWICK SQ, LONDON WC1N 1AX, ENGLAND.; UNIV HERTFORDSHIRE, SCH LIFE & MED SCI, COLL LANE, HATFIELD AL10 9AB, HERTS, ENGLAND.; UNIV LISBON, SCI FAC, CHEM & BIOCHEM CTR, P-1749016 LISBON, PORTUGAL.; UNIV TEXAS AUSTIN, MCKETTA DEPT CHEM ENGN, AUSTIN, TX 78712 U…				ALPHA-GALACTOSYLCERAMIDE; NATURAL KILLER T CELLS; NANOPARTICLES; MELANOMA; TOLL-LIKE RECEPTOR LIGANDS	10.1016/j.actbio.2018.06.029	ARTICLE			1878-7568	HFLORINDO@FF.UL.PT	207		FUNDACAO PARA A CIENCIA E A TECNOLOGIA-MINISTERIO DA CIENCIA, TECNOLOGIA E ENSINO SUPERIOR (FCT-MCTES), PORTUGALPORTUGUESE FOUNDATION FOR SCIENCE AND TECHNOLOGY [SFRH/BD/87869/2012, SFRH/BPD/94111/2013, SFRH/BD/87591/2012, PD/BD/113959/2015]; IMED.ULISBOA GRANT [UID/DTP/04138/2013]; EUROPEAN STRUCTURAL & INVESTMENT FUNDS THROUGH THE COMPETE PROGRAMME; FCTPORTUGUESE FOUNDATION FOR SCIENCE AND TECH…	THE AUTHORS THANK TO FUNDACAO PARA A CIENCIA E A TECNOLOGIA-MINISTERIO DA CIENCIA, TECNOLOGIA E ENSINO SUPERIOR (FCT-MCTES), PORTUGAL FOR PHD GRANT SFRH/BD/87869/2012 (VS), SFRH/BPD/94111/2013 (LM), SFRH/BD/87591/2012 (CP) AND PD/BD/113959/2015 (AIM); RESEARCH PROJECTS (UTAP-ICDT/DTP-FT0/0016/2014 (HF, NP)) AND IMED.ULISBOA GRANT UID/DTP/04138/2013. THIS PROJECT HAS RECEIVED FUNDING FROM EUROPEAN…	GQ8ZL				KILLER T-CELLS; DENDRITIC CELLS; CELLULAR UPTAKE; NKT CELLS; POLYMERIC NANOPARTICLES; IN-VIVO; HYBRID NANOPARTICLES; SURFACE-CHARGE; PARTICLE-SIZE; DELIVERY		ACTA BIOMATER	ACTA BIOMATER.	ENGLISH	54	GREEN SUBMITTED, GREEN ACCEPTED	GASPAR, MARIA MANUELA/0000-0001-6814-7226; VIANA, ANA S/0000-0001-8405-9672; FLORINDO, HELENA F IF/0000-0002-4006-5840; FLORINDO, HELENA F./0000-0002-4006-5840; PERES, CARINA/0000-0001-9399-9156; ZLOH, MIRE/0000-0002-4848-2737; GASPAR, MARIA MANUELA/0000-0001-6814-7226; SATCHI-FAINARO, RONIT/0000-0002-7360-7837	THE BOULEVARD, LANGFORD LANE, KIDLINGTON, OXFORD OX5 1GB, OXON, ENGLAND	AUG	15	OXFORD	29940370	J	ELSEVIER SCI LTD	2018	GASPAR, MARIA MANUELA/C-2024-2014; VIANA, ANA S/D-7048-2012; IMED.ULISBOA, INTRACELLADD/B-4826-2014; FLORINDO, HELENA F IF/E-7913-2012; FLORINDO, HELENA F./AAB-3963-2019; PERES, CARINA/AAD-3718-2021; ZLOH, MIRE/M-5597-2018; IMED.ULISBOA, NANOBB/B-5393-2014; GASPAR, MARIA MANUELA/AAM-2706-2020; SATCHI-FAINARO, RONIT/F-9137-2011	FLORINDO, HF (通讯作者)，UNIV LISBON, RES INST MED IMED ULISBOA, FAC PHARM, AV PROF GAMA PINTO, P-1649003 LISBON, PORTUGAL.	ENGINEERING; MATERIALS SCIENCE			1742-7061	ACTA BIOMATERIALIA
GONDAN AIB;RUIZ-DE-ANGULO A;ZABALETA A;BLANCO NG;COBALEDA-SILES BM;GARCIA-GRANDA MJ;PADRO D;LLOP J;ARNAIZ B;GATO M;ESCORS D;MAREQUE-RIVAS JC	BOCANEGRA GONDAN, ANA ISABEL;RUIZ-DE-ANGULO, ANE;ZABALETA, AINTZANE;GOMEZ BLANCO, NINA;MACARENA COBALEDA-SILES, BEATRIZ;JESUS GARCIA-GRANDA, MARIA;PADRO, DANIEL;LLOP, JORDI;ARNAIZ, BLANCA;GATO, MARIA;ESCORS, DAVID;MAREQUE-RIVAS, JUAN C.		ENCOURAGING RESULTS ARE EMERGING FROM SYSTEMS THAT EXPLOIT TOLL LIKE RECEPTOR (TLR) SIGNALING, NANO TECHNOLOGY, CHECKPOINT INHIBITION AND MOLECULAR IMAGING FOR CANCER IMMUNOTHERAPY. A MAJOR REMAINING CHALLENGE IS DEVELOPING EFFECTIVE, DURABLE AND TUMOUR-SPECIFIC IMMUNE RESPONSES WITHOUT SYSTEMIC TOXICITY. HERE, WE REPORT A SIMPLE AND VERSATILE SYSTEM BASED ON SYNERGISTIC ACTIVATION OF IMMUNE RESP…				95	CIC BIOMAGUNE, PASEO MIRAMON 182, SAN SEBASTIAN 20014, SPAIN.; BASQUE FDN SCI, IKERBASQUE, BILBAO 48011, SPAIN.; SWANSEA UNIV, DEPT CHEM, SINGLETON PK, SWANSEA SA2 8PP, W GLAM, WALES.; SWANSEA UNIV, CTR NANOHLTH, SINGLETON PK, SWANSEA SA2 8PP, W GLAM, WALES.; COMPLEJO HOSP NAVARRA, DEPT ONCOL, NAVARRABIOMED BIOMED RES CTR, FDN MIGUEL SERVET, PAMPLONA, SPAIN.;				MAGNETIC NANOPARTICLES; DRUG DELIVERY; TOLL-LIKE RECEPTOR AGONISTS; VACCINES; MULTIMODAL IMAGING; IMMUNOTHERAPY; CHECKPOINT INHIBITION	10.1016/j.biomaterials.2018.04.003	ARTICLE			1878-5905	JUAN.MAREQUE-RIVAS@SWANSEA.AC.UK	115		SPANISH MINISTRY OF ECONOMY AND COMPETITIVENESS (MINECO) [CTQ2011-22723, CTQ2014-54761-R]; FPI GRADUATE STUDENTSHIPS; DEPARTMENT OF EDUCATION, LANGUAGE POLICY AND CULTURE OF THE BASQUE GOVERNMENT	THIS WORK WAS SUPPORTED BY THE SPANISH MINISTRY OF ECONOMY AND COMPETITIVENESS (MINECO) GRANTS CTQ2011-22723 AND CTQ2014-54761-R AND FPI GRADUATE STUDENTSHIPS TO A. I. B. G. AND M. J. G. G. A. R. DE A. ACKNOWLEDGES A PHD STUDENTSHIP FROM THE DEPARTMENT OF EDUCATION, LANGUAGE POLICY AND CULTURE OF THE BASQUE GOVERNMENT. WE THANK LUIS YATE FOR XPS STUDIES AND DR. PABLO SAROBE (CIMA, UNIVERSITY OF N…	GG7UL				T-CELL RESPONSES; TOLL-LIKE RECEPTORS; IMMUNE-RESPONSE; IN-VIVO; DENDRITIC CELLS; LYMPH-NODE; DRUG-DELIVERY; POLYMERIC NANOPARTICLES; TOPICAL IMIQUIMOD; PROSTATE-CANCER		BIOMATERIALS	BIOMATERIALS	ENGLISH	117	GREEN SUBMITTED, GREEN ACCEPTED	LLOP, JORDI/0000-0002-0821-9838; ESCORS, DAVID/0000-0003-2828-4458; PADRO, DANIEL/0000-0002-3932-9351; DE ANGULO, ANE RUIZ/0000-0001-6581-4038; RIVAS, JUAN MAREQUE/0000-0002-7405-3338; PADRO, DANIEL/0000-0002-3932-9351; BOCANEGRA GONDAN, ANA ISABEL/0000-0002-3508-0595; ARNAIZ, BLANCA/0000-0001-5789-0321	THE BOULEVARD, LANGFORD LANE, KIDLINGTON, OXFORD OX5 1GB, OXON, ENGLAND	JUL	21	OXFORD	29656235	J	ELSEVIER SCI LTD	2018	LLOP, JORDI/F-5496-2014; ESCORS, DAVID/C-1549-2008; PADRO, DANIEL/L-4091-2015; GATO, MARIA/AAA-7759-2020; DE ANGULO, ANE RUIZ/I-3867-2016; RIVAS, JUAN MAREQUE/M-6171-2014; PADRO, DANIEL/AAG-3529-2021	MAREQUE-RIVAS, JC (通讯作者)，SWANSEA UNIV, DEPT CHEM, SINGLETON PK, SWANSEA SA2 8PP, W GLAM, WALES.; MAREQUE-RIVAS, JC (通讯作者)，SWANSEA UNIV, CTR NANOHLTH, SINGLETON PK, SWANSEA SA2 8PP, W GLAM, WALES.	ENGINEERING; MATERIALS SCIENCE			0142-9612	BIOMATERIALS
SUN X;YAN X;ZHUO W;GU JK;ZUO K;LIU W;LIANG L;GAN Y;HE G;WAN H;GOU XJ;SHI HB;HU JP	SUN, XIN;YAN, XIAO;ZHUO, WEI;GU, JINKE;ZUO, KE;LIU, WEI;LIANG, LI;GAN, YA;HE, GANG;WAN, HUA;GOU, XIAOJUN;SHI, HUBING;HU, JIANPING		THE ANTI-PD-L1 MONOCLONAL ANTIBODY (MAB) TARGETING PD-1/PD-L1 IMMUNE CHECKPOINT HAS ACHIEVED OUTSTANDING RESULTS IN CLINICAL APPLICATION AND HAS BECOME ONE OF THE MOST POPULAR ANTI-CANCER DRUGS. THE MECHANISM OF MOLECULAR RECOGNITION AND INHIBITION OF PD-L1 MABS IS NOT YET CLEAR, WHICH HINDERS THE SUBSEQUENT ANTIBODY DESIGN AND MODIFICATION. IN THIS WORK, THE TRAJECTORIES OF PD-1/PD-L1 AND NANOBO…	1984				CHENGDU UNIV, SICHUAN IND INST ANTIBIOT, ANTIBIOT RES & RE EVALUAT KEY LAB SICHUAN PROV, COLL PHARM & BIOL ENGN,KEY LAB MED & EDIBLE PLANT, CHENGDU 610106, SICHUAN, PEOPLES R CHINA.; TSINGHUA UNIV, BEIJING ADV INNOVAT CTR STRUCT BIOL, SCH LIFE SCI, MINIST EDUC,KEY LAB PROT SCI,TSINGHUA PEKING JOIN, BEIJING 100084, PEOPLES R CHINA.; SOUTH CHINA AGR UNIV, COLL MATH & INFORMAT, GUANGZHOU 510642, GUA…				PD-1/PD-L1; MONOCLONAL ANTIBODY; MD SIMULATION; INHIBITORY MECHANISM; ANTIBODY DESIGN	10.3390/ijms19071984	ARTICLE			1422-0067	SUNBSXW123@163.COM; YAN_XIAO163@163.COM; ZHUOWEI1989@163.COM; GUJINKE@TSINGHUA.EDU.CN; ZUOKE2015@OUTLOOK.COM; LIUWEI@CDU.EDU.CN; LIANGLICDU@163.COM; GANFCD@OUTLOOK.COM; HEGANG@CDU.EDU.CN; WANHUA@SCAU.EDU.CN; GXJMEPRD@163.COM; SHIHUBING77@SINA.COM; HJPCDU@163.COM			NATIONAL KEY RESEARCH AND DEVELOPMENT PROGRAM OF CHINA [2016YFC0906000]; NATIONAL NATURAL SCIENCE FOUNDATION OF CHINANATIONAL NATURAL SCIENCE FOUNDATION OF CHINA (NSFC) [31600591, 11247018]; SCIENCE AND TECHNOLOGY DEPARTMENT OF SICHUAN PROVINCE [2016HH0012]; CHENGDU SCIENCE AND TECHNOLOGY BUREAU [2016-XT00-00023-GX]; SICHUAN PROVINCIAL EDUCATION BUREAU [17ZA0194, 17ZA0092]; SICHUAN TRADITIONAL CH…	THIS WORK WAS SUPPORTED BY THE NATIONAL KEY RESEARCH AND DEVELOPMENT PROGRAM OF CHINA (2016YFC0906000); THE FUNDING FROM THE NATIONAL NATURAL SCIENCE FOUNDATION OF CHINA (31600591, 11247018); THE JOINT INTERNATIONAL COOPERATION GRANT FROM THE SCIENCE AND TECHNOLOGY DEPARTMENT OF SICHUAN PROVINCE (2016HH0012); THE PROJECT OF CHENGDU SCIENCE AND TECHNOLOGY BUREAU (2016-XT00-00023-GX); THE KEY PROJE…	GR6UX				ANTI-PD-L1 ANTIBODY; MONOCLONAL-ANTIBODIES; CHECKPOINT BLOCKADE; DEATH 1; CANCER; ELECTROSTATICS; COMBINATIONS; SOLVATION; MECHANICS; NIVOLUMAB	7	INT J MOL SCI	INT. J. MOL. SCI.	ENGLISH	71	GREEN PUBLISHED, GOLD, GREEN SUBMITTED	GU, JINKE/0000-0001-5942-480X; SHI, HUBING/0000-0002-2926-3440	ST ALBAN-ANLAGE 66, CH-4052 BASEL, SWITZERLAND	JUL	23	BASEL	29986511	J	MDPI	2018		GOU, XJ; HU, JP (通讯作者)，CHENGDU UNIV, SICHUAN IND INST ANTIBIOT, ANTIBIOT RES & RE EVALUAT KEY LAB SICHUAN PROV, COLL PHARM & BIOL ENGN,KEY LAB MED & EDIBLE PLANT, CHENGDU 610106, SICHUAN, PEOPLES R CHINA.	BIOCHEMISTRY & MOLECULAR BIOLOGY; CHEMISTRY				INTERNATIONAL JOURNAL OF MOLECULAR SCIENCES
WANG K;WEN SM;HE LH;LI A;LI Y;DONG HQ;LI W;REN TB;SHI DL;LI YY	WANG, KUN;WEN, SHUMAN;HE, LIANGHUA;LI, ANG;LI, YAN;DONG, HAIQING;LI, WEI;REN, TIANBIN;SHI, DONGLU;LI, YONGYONG		ONE OF THE MAJOR CHALLENGES IN VACCINE DESIGN HAS BEEN THE OVER DEPENDENCE ON INCORPORATION OF ABUNDANT ADJUVANTS, WHICH IN FACT IS IN VIOLATION OF THE "MINIMALIST" PRINCIPLE. IN THE PRESENT STUDY, A COMPACT NANOVACCINE DERIVED FROM A NEAR WHOLE ANTIGEN (UP TO 97 WT %) WAS DEVELOPED. THE NANOVACCINE STRUCTURE WAS STABILIZED BY FREE CYSTEINES WITHIN EACH ANTIGEN (OVALBUMIN, OVA), WHICH WERE TEMPOS…				6398	TONGJI UNIV, SCH MED, SHANGHAI EAST HOSP, INST BIOMED ENGN & NANO SCI, SHANGHAI 200092, PEOPLES R CHINA.; TONGJI UNIV, SCH MAT SCI & ENGN, 4800 CAOAN RD, SHANGHAI 201804, PEOPLES R CHINA.; UNIV CINCINNATI, COLL ENGN & APPL SCI, DEPT MECH & MAT ENGN, MAT SCI & ENGN PROGRAM, CINCINNATI, OH 45221 USA.; TONGJI UNIV, SCH LIFE SCI & TECHNOL, 1239 SIPING RD, SHANGHAI 200092, PEOPLES R CHINA.; SECOND MIL…				MINIMALIST NANOVACCINE; OVALBUMIN; DISULFIDE NETWORK; NANOASSEMBLY; CANCER IMMUNOPROTECTION	10.1021/acsnano.8b00558	ARTICLE			1936-086X	YONGYONG_LI@TONGJI.EDU.CN	6409		NATIONAL NATURAL SCIENCE FOUNDATION OF CHINANATIONAL NATURAL SCIENCE FOUNDATION OF CHINA (NSFC) [51773154, 31771090, 51473124, 81571801]; SHANGHAI SCIENCE AND TECHNOLOGY INNOVATION [18JC1414500]; SHANGHAI NATURAL SCIENCE FOUNDATIONNATURAL SCIENCE FOUNDATION OF SHANGHAI [17ZR1432100]; YOUNG HUNDRED-TALENT PROGRAM OF TONGJI UNIVERSITY	THIS WORK WAS FINANCIALLY SUPPORTED THROUGH GRANTS FROM THE NATIONAL NATURAL SCIENCE FOUNDATION OF CHINA (NOS. 51773154, 31771090, 51473124, AND 81571801), SHANGHAI SCIENCE AND TECHNOLOGY INNOVATION (GRANT 18JC1414500), SHANGHAI NATURAL SCIENCE FOUNDATION (GRANT 17ZR1432100), AND YOUNG HUNDRED-TALENT PROGRAM OF TONGJI UNIVERSITY.	GP0MT				CELLULAR IMMUNE-RESPONSES; SYNTHETIC VACCINES; PEGYLATED NANOPARTICLES; BIOMEDICAL APPLICATIONS; DENDRITIC CELLS; DRUG-DELIVERY; IN-SITU; ADJUVANT; NANOCARRIERS; ENHANCEMENT	7	ACS NANO	ACS NANO	ENGLISH	46			1155 16TH ST, NW, WASHINGTON, DC 20036 USA	JUL	12	WASHINGTON	29927574	J	AMER CHEMICAL SOC	2018	SHI, DONGLU/G-1849-2018	LI, YY (通讯作者)，TONGJI UNIV, SCH MED, SHANGHAI EAST HOSP, INST BIOMED ENGN & NANO SCI, SHANGHAI 200092, PEOPLES R CHINA.	CHEMISTRY; SCIENCE & TECHNOLOGY - OTHER TOPICS; MATERIALS SCIENCE			1936-0851	ACS NANO
YOU XR;GU ZP;HUANG J;MANG Y;CHU CC;WU J	YOU, XINRU;GU, ZHIPENG;HUANG, JUN;MANG, YANG;CHU, CHIH-CHANG;WU, JUN		MANY DIFFERENT TYPES OF POLYCATIONS HAVE BEEN VIGOROUSLY STUDIED FOR NUCLEIC ACID DELIVERY, BUT A SYSTEMATICAL INVESTIGATION OF THE STRUCTURE-PROPERTY RELATIONSHIPS OF POLYCATIONS FOR NUCLEIC ACID DELIVERY IS STILL LACKING. IN THIS STUDY, A NEW LIBRARY OF BIODEGRADABLE AND BIOCOMPATIBLE ARGININE-BASED POLY(ESTER AMIDE) (ARG-PEA) BIOMATERIALS WAS DESIGNED AND SYNTHESIZED WITH A TUNABLE STRUCTURE F…				180	SUN YAT SEN UNIV, SCH BIOMED ENGN, KEY LAB SENSING TECHNOL & BIOMED INSTRUMENT GUANG, GUANGZHOU 510006, GUANGDONG, PEOPLES R CHINA.; CORNELL UNIV, DEPT FIBER SCI & APPAREL DESIGN, ITHACA, NY 14853 USA.;				ARGININE; POLY(ESTER AMIDE)S; STRUCTURE-PROPERTY RELATIONSHIPS; NUCLEIC ACID DELIVERY; NANOPARTICLE	10.1016/j.actbio.2018.05.040	ARTICLE			1878-7568	CC62@CORNELL.EDU; WUJUN29@MAIL.SYSU.EDU.CN	191		THOUSAND TALENTS PLAN FOR YOUNG PROFESSIONALS, NATIONAL SCIENCE AND TECHNOLOGY MAJOR PROJECT OF THE MINISTRY OF SCIENCE AND TECHNOLOGY OF CHINA [2018ZX10301402]; GUANGDONG INNOVATIVE AND ENTREPRENEURIAL RESEARCH TEAM PROGRAM [2013S086, 2016ZT06S029]; SCIENCE AND TECHNOLOGY PROGRAM OF GUANGZHOU [201707010094]; SCIENCE AND TECHNOLOGY PLANNING PROJECT OF GUANGDONG PROVINCE [2016A010103015]; SCIENCE …	WE SINCERELY ACKNOWLEDGE THE FUNDING FROM THE THOUSAND TALENTS PLAN FOR YOUNG PROFESSIONALS, NATIONAL SCIENCE AND TECHNOLOGY MAJOR PROJECT OF THE MINISTRY OF SCIENCE AND TECHNOLOGY OF CHINA (2018ZX10301402), GUANGDONG INNOVATIVE AND ENTREPRENEURIAL RESEARCH TEAM PROGRAM (2013S086 AND 2016ZT06S029), THE SCIENCE AND TECHNOLOGY PROGRAM OF GUANGZHOU (201707010094), THE SCIENCE AND TECHNOLOGY PLANNING…	GM3IM				GENE-THERAPY VECTORS; VIRAL VECTORS; PROGRESS; DESIGN; CANCER; POLYETHYLENIMINE; TRANSFECTION; ADENOVIRUS; PROSPECTS; LIBRARY		ACTA BIOMATER	ACTA BIOMATER.	ENGLISH	30			THE BOULEVARD, LANGFORD LANE, KIDLINGTON, OXFORD OX5 1GB, OXON, ENGLAND	JUL 1	12	OXFORD	29803783	J	ELSEVIER SCI LTD	2018		WU, J (通讯作者)，SUN YAT SEN UNIV, SCH BIOMED ENGN, KEY LAB SENSING TECHNOL & BIOMED INSTRUMENT GUANG, GUANGZHOU 510006, GUANGDONG, PEOPLES R CHINA.; CHU, CC (通讯作者)，CORNELL UNIV, DEPT FIBER SCI & APPAREL DESIGN, ITHACA, NY 14853 USA.	ENGINEERING; MATERIALS SCIENCE			1742-7061	ACTA BIOMATERIALIA
WANG JM;HU XB;XIANG DX	WANG, JIEMIN;HU, XIONGBIN;XIANG, DAXIONG		IN THE PAST 40YEARS, THE NANOPARTICLE DRUG DELIVERY SYSTEM FOR TUMOR PEPTIDE VACCINES HAS BEEN WIDELY STUDIED WHICH ALSO REACHED A SPLENDID RESULT. NANOMATERIAL CAN ENHANCE THE TARGETING OF VACCINES, HELP VACCINES ENTER THE CELLS AND TRIGGER IMMUNE RESPONSE BY THEMSELVES. THEY ALSO HELP IN INCREASING CELLULAR UPTAKE, IMPROVING PERMEABILITY AND EFFICACY. CURRENTLY, SEVERAL CATEGORIES OF NANOPREPAR…				1319	CENT SOUTH UNIV, DEPT PHARM, XIANGYA HOSP 2, CHANGSHA, HUNAN, PEOPLES R CHINA.; CENT SOUTH UNIV, INST CLIN PHARM, CHANGSHA, HUNAN, PEOPLES R CHINA.; HUNAN PROV ENGN RES CTR TRANSLAT MED & INNOVAT DR, CHANGSHA, HUNAN, PEOPLES R CHINA.;				DRUG DELIVERY SYSTEM; IMMUNOTHERAPY; NANO; PEPTIDE VACCINE; TUMOR	10.1080/10717544.2018.1477857	ARTICLE			1521-0464	XIANGDAXIONG@CSU.EDU.CN	1327				GI4FW				ANTITUMOR IMMUNE-RESPONSES; DENDRITIC CELLS; GOLD NANOPARTICLES; POLYMERIC NANOPARTICLES; IN-VITRO; ANTICANCER VACCINATION; RADIATION-THERAPY; TARGETED DELIVERY; PROTEIN VACCINE; CANCER	1	DRUG DELIV	DRUG DELIV.	ENGLISH	100	GREEN PUBLISHED, GOLD		2-4 PARK SQUARE, MILTON PARK, ABINGDON OR14 4RN, OXON, ENGLAND	JUN 5	9	ABINGDON	29869539	J	TAYLOR & FRANCIS LTD	2018	XIANG, DA-XIONG/ABD-3898-2021	XIANG, DX (通讯作者)，SECOND XIANGYA HOSP, DEPT PHARM, CHANGSHA, HUNAN, PEOPLES R CHINA.	PHARMACOLOGY & PHARMACY			1071-7544	DRUG DELIVERY
DE GEEST BG	DE GEEST, B. G.		BIOMATERIALS-BASED STRATEGIES TO ENGINEER THE IMMUNE SYSTEM HAVE GATHERED CONSIDERABLE ATTENTION THE PAST DECADE AND HAVE OPENED NEW AVENUES FOR VACCINE DELIVERY AND FOR MODULATING THE IMMUNE SYSTEM TO FIGHT CANCER. THIS REVIEW HIGHLIGHTS SOME OF THESE STRATEGIES THAT INVOLVE WELL-DEFINED PARTICLE-BASED DELIVERY SYSTEMS THAT ARE CONSTRUCTED IN A MULTISTEP FASHION. PARTICULAR ATTENTION IS DEVOTED …				25	UNIV GHENT, DEPT PHARMACEUT, GHENT, BELGIUM.;				VACCINE; NANOPARTICLES; DENDRITIC CELLS; MULTILAYERS	10.1016/j.molimm.2018.02.015	REVIEW				BR.DEGEEST@UGENT.BE	27				GJ1TT				SYNTHETIC VACCINES; MICROPARTICLES; FACILE		MOL IMMUNOL	MOL. IMMUNOL.	ENGLISH	17			THE BOULEVARD, LANGFORD LANE, KIDLINGTON, OXFORD OX5 1GB, ENGLAND	JUN	3	OXFORD	29526503	J	PERGAMON-ELSEVIER SCIENCE LTD	2018		DE GEEST, BG (通讯作者)，UNIV GHENT, DEPT PHARMACEUT, GHENT, BELGIUM.	BIOCHEMISTRY & MOLECULAR BIOLOGY; IMMUNOLOGY		SI	0161-5890	MOLECULAR IMMUNOLOGY
RHODES KR;GREEN JJ	RHODES, KELLY R.;GREEN, JORDAN J.		EXCITING DEVELOPMENTS IN CANCER NANOMEDICINE INCLUDE THE ENGINEERING OF NANOCARRIERS TO DELIVER DRUGS LOCALLY TO TUMORS, INCREASING EFFICACY AND REDUCING OFF-TARGET TOXICITY ASSOCIATED WITH CHEMOTHERAPIES. DESPITE NANO CARRIER ADVANCES, METASTATIC CANCER REMAINS CHALLENGING TO TREAT DUE TO BARRIERS THAT PREVENT NANOPARTICLES FROM GAINING ACCESS TO REMOTE, DISPERSED, AND POORLY VASCULARIZED METAST…				13	JOHNS HOPKINS UNIV, SCH MED, DEPT BIOMED ENGN, TRANSLAT TISSUE ENGN CTR, BALTIMORE, MD 21205 USA.; JOHNS HOPKINS UNIV, SCH MED, INST NANOBIOTECHNOL, BALTIMORE, MD 21218 USA.; JOHNS HOPKINS UNIV, SCH MED, DEPT ONCOL, BLOOMBERG KIMMEL INST CANC IMMUNOTHERAPY,SIDNEY K, BALTIMORE, MD 21205 USA.; JOHNS HOPKINS UNIV, DEPT MAT SCI & ENGN, SCH MED, BALTIMORE, MD 21218 USA.; JOHNS HOPKINS UNIV, DEPT CHEM …				NANOMEDICINE; AAPC; IMMUNOENGINEERING; CANCER; POLYMER	10.1016/j.molimm.2018.02.016	REVIEW				GREEN@JHU.EDU	18		NIHUNITED STATES DEPARTMENT OF HEALTH & HUMAN SERVICESNATIONAL INSTITUTES OF HEALTH (NIH) - USA [NIH R01EB022148]; NSFNATIONAL SCIENCE FOUNDATION (NSF); NATIONAL INSTITUTE OF BIOMEDICAL IMAGING AND BIOENGINEERINGUNITED STATES DEPARTMENT OF HEALTH & HUMAN SERVICESNATIONAL INSTITUTES OF HEALTH (NIH) - USANIH NATIONAL INSTITUTE OF BIOMEDICAL IMAGING & BIOENGINEERING (NIBIB) [R01EB022148] FUNDING SOU…	THE AUTHORS THANK THE NIH FOR SUPPORT (NIH R01EB022148) AS WELL AS THE BLOOMBERG-KIMMEL INSTITUTE FOR CANCER IMMUNOTHERAPY. KRR THANKS THE NSF FOR A GRADUATE RESEARCH FELLOWSHIP.	GJ1TT				T-CELLS; ACTIVATION; NANOPARTICLES; CD4(+); COSTIMULATION; NANOMEDICINE; STIMULATION; LYMPHOCYTES; INDUCTION; EXPANSION		MOL IMMUNOL	MOL. IMMUNOL.	ENGLISH	54	GREEN ACCEPTED, BRONZE	GREEN, JORDAN/0000-0003-4176-3808	THE BOULEVARD, LANGFORD LANE, KIDLINGTON, OXFORD OX5 1GB, ENGLAND	JUN	6	OXFORD	29525074	J	PERGAMON-ELSEVIER SCIENCE LTD	2018	GREEN, JORDAN/B-9001-2009	GREEN, JJ (通讯作者)，JOHNS HOPKINS UNIV, SCH MED, DEPT BIOMED ENGN, TRANSLAT TISSUE ENGN CTR, BALTIMORE, MD 21205 USA.; GREEN, JJ (通讯作者)，JOHNS HOPKINS UNIV, SCH MED, INST NANOBIOTECHNOL, BALTIMORE, MD 21218 USA.	BIOCHEMISTRY & MOLECULAR BIOLOGY; IMMUNOLOGY		SI	0161-5890	MOLECULAR IMMUNOLOGY
FONTANA F;FIGUEIREDO P;BAULETH-RAMOS T;CORREIA A;SANTOS HA	FONTANA, FLAVIA;FIGUEIREDO, PATRICIA;BAULETH-RAMOS, TOMAS;CORREIA, ALEXANDRA;SANTOS, HELDER A.		IMMUNOTHERAPY IS REVOLUTIONIZING CURRENT THERAPIES IN CANCER AND IN AUTOIMMUNE DISEASES, SHOWING IMPRESSIVE RESULTS IN CLINICAL TRIALS. RECENTLY, THE DEVELOPMENT OF INNOVATIVE NANO-BIOMATERIALS HAS BEEN FOCUSING ON THE INTERACTIONS BETWEEN SUCH MATERIALS AND THE IMMUNE SYSTEM, BOTH IN THE ADAPTIVE AND INNATE BRANCHES. BIOMATERIALS CAN DISPLAY IMMUNOSTIMULATIVE, NEUTRAL, OR IMMUNOSUPPRESSIVE INTER…	1700347				UNIV HELSINKI, FAC PHARM, DIV PHARMACEUT CHEM & TECHNOL, DRUG RES PROGRAM, FI-00014 HELSINKI, FINLAND.; UNIV PORTO, I3S, RUA ALFREDO ALLEN 208, P-4200135 PORTO, PORTUGAL.; UNIV PORTO, INST ENGN BIOMED INEB, RUA ALFREDO ALLEN 208, P-4200135 PORTO, PORTUGAL.; UNIV PORTO, ICBAS, RUA JORGE VITERBO 228, P-4150180 PORTO, PORTUGAL.; UNIV HELSINKI, HELSINKI INST LIFE SCI HILIFE, FI-00014 HELSINKI, FINLAN…				AUTOIMMUNE DISEASES; CANCER IMMUNOTHERAPY; DRUG-DELIVERY SYSTEMS; NANOPARTICLES; VACCINES	10.1002/smtd.201700347	REVIEW				HELDER.SANTOS@HELSINKI.FI			UNIVERSITY OF HELSINKI RESEARCH FUNDS; SIGRID JUSELIUS FOUNDATIONSIGRID JUSELIUS FOUNDATION [4704580]; HELSINKI INSTITUTE OF LIFE SCIENCE; EUROPEAN RESEARCH COUNCIL UNDER THE EUROPEAN UNION'S SEVENTH FRAMEWORK PROGRAMMEEUROPEAN RESEARCH COUNCIL (ERC) [310892]	F.F. AND P.F. CONTRIBUTED EQUALLY TO THIS WORK. H.A.S. ACKNOWLEDGES FINANCIAL SUPPORT FROM THE UNIVERSITY OF HELSINKI RESEARCH FUNDS, THE SIGRID JUSELIUS FOUNDATION (DECISION NO. 4704580), THE HELSINKI INSTITUTE OF LIFE SCIENCE, AND THE EUROPEAN RESEARCH COUNCIL UNDER THE EUROPEAN UNION'S SEVENTH FRAMEWORK PROGRAMME (FP/2007-2013, GRANT NO. 310892).	GF5VD				IMMUNOGENIC CELL-DEATH; MESOPOROUS SILICA NANOPARTICLES; TARGETING DENDRITIC CELLS; DRUG-DELIVERY SYSTEMS; POLY(D,L-LACTIC-CO-GLYCOLIC ACID) NANOPARTICLES; ACETALATED DEXTRAN MICROPARTICLES; ENHANCED IMMUNE-RESPONSE; MONOPHOSPHORYL-LIPID-A; IN-VIVO; ANTITUMOR IMMUNITY	5	SMALL METHODS	SMALL METHODS	ENGLISH	305		FONTANA, FLAVIA/0000-0001-9112-6917; SANTOS, H LDER A./0000-0001-7850-6309; SANTOS, H LDER A./0000-0001-7850-6309; RAMOS, TOMAS/0000-0002-8472-6815; FIGUEIREDO, PATRICIA/0000-0002-3689-3280	POSTFACH 101161, 69451 WEINHEIM, GERMANY	MAY 11	33	WEINHEIM		J	WILEY-V C H VERLAG GMBH	2018	FONTANA, FLAVIA/AAB-4898-2020; SANTOS, H LDER A./AAC-6347-2022; SANTOS, H LDER A./B-5253-2009	SANTOS, HA (通讯作者)，UNIV HELSINKI, FAC PHARM, DIV PHARMACEUT CHEM & TECHNOL, DRUG RES PROGRAM, FI-00014 HELSINKI, FINLAND.; SANTOS, HA (通讯作者)，UNIV HELSINKI, HELSINKI INST LIFE SCI HILIFE, FI-00014 HELSINKI, FINLAND.	CHEMISTRY; SCIENCE & TECHNOLOGY - OTHER TOPICS; MATERIALS SCIENCE			2366-9608	SMALL METHODS
KANG T;HUANG YK;ZHU QQ;CHENG H;PEI YY;FENG JX;XU MJ;JIANG G;SONG QX;JIANG TZ;CHEN HZ;GAO XL;CHEN J	KANG, TING;HUANG, YUKUN;ZHU, QIANQIAN;CHENG, HAO;PEI, YUANYUAN;FENG, JINGXIAN;XU, MINJUN;JIANG, GAN;SONG, QINGXIANG;JIANG, TIANZE;CHEN, HONGZHUAN;GAO, XIAOLING;CHEN, JUN		RECENT BREAKTHROUGHS IN CANCER IMMUNOTHERAPY OFFER NEW PARADIGM-SHIFTING THERAPEUTIC OPTIONS FOR COMBATING CANCER. PERSONALIZED THERAPEUTIC ANTI-CANCER VACCINES TRAINING T CELLS TO DIRECTLY FIGHT AGAINST TUMOR CELLS ENDOGENOUSLY OFFER TREMENDOUS BENEFITS IN WORKING SYNERGISTICALLY WITH IMMUNE CHECKPOINT INHIBITORS. BIOMIMETIC NANOTECHNOLOGY OFFERS A VERSATILE PLATFORM TO BOOST ANTICANCER IMMUNITY…				80	FUDAN UNIV, SCH PHARM, MINIST EDUC, KEY LAB SMART DRUG DELIVERY, LANE 826,ZHANGHENG RD, SHANGHAI 201203, PEOPLES R CHINA.; SHANGHAI JIAO TONG UNIV, SCH MED, FAC BASIC MED, DEPT PHARMACOL & CHEM BIOL, 280 SOUTH CHONGQING RD, SHANGHAI 200025, PEOPLES R CHINA.; SHANGHAI JIAO TONG UNIV, BIO X INST, SHANGHAI 200240, PEOPLES R CHINA.;				BIOMIMETIC NANOTECHNOLOGY; ANTICANCER VACCINES; HSP70 FUNCTIONAL PEPTIDE; ANTI-PD-1 THERAPY; NK CELLS	10.1016/j.biomaterials.2018.02.033	ARTICLE			1878-5905	SHELLYGAO1@SJTU.EDU.CN; CHENJUN@FUDAN.EDU.CN	97		NATIONAL NATURAL SCIENCE FOUNDATION OF CHINANATIONAL NATURAL SCIENCE FOUNDATION OF CHINA (NSFC) [81673019, 8169260021, 81573382, 81722043]; SHANGHAI SCIENCE AND TECHNOLOGY COMMITTEESHANGHAI SCIENCE & TECHNOLOGY COMMITTEE [13NM1400500, 15540723700]; NATIONAL YOUTH TALENT SUPPORT PROGRAM; SHANGHAI MUNICIPAL EDUCATION COMMISSIONSHANGHAI MUNICIPAL EDUCATION COMMISSION (SHMEC); SHANGHAI EDUCATION DEVE…	THIS WORK WAS SUPPORTED BY NATIONAL NATURAL SCIENCE FOUNDATION OF CHINA (81673019, 8169260021, 81573382, 81722043), GRANTS FROM SHANGHAI SCIENCE AND TECHNOLOGY COMMITTEE (13NM1400500, 15540723700), THE NATIONAL YOUTH TALENT SUPPORT PROGRAM, AND "SHU GUANG" PROJECT SUPPORTED BY SHANGHAI MUNICIPAL EDUCATION COMMISSION AND SHANGHAI EDUCATION DEVELOPMENT FOUNDATION (15SG14). WE APPRECIATE PROFESSOR Q…	GA6YW				TUMOR MICROENVIRONMENT; NK CELLS; CHECKPOINT BLOCKADE; ADVANCED MELANOMA; DENDRITIC CELLS; LUNG-CANCER; IMMUNOTHERAPY; NANOPARTICLES; THERAPY; DELIVERY		BIOMATERIALS	BIOMATERIALS	ENGLISH	45		JIANG, GAN/0000-0003-2011-741X; JIANG, TIANZE/0000-0002-4303-8768; HUANG, YU KUN/0000-0002-3711-367X	THE BOULEVARD, LANGFORD LANE, KIDLINGTON, OXFORD OX5 1GB, OXON, ENGLAND	MAY	18	OXFORD	29499438	J	ELSEVIER SCI LTD	2018	JIANG, GAN/AAO-2173-2020	CHEN, J (通讯作者)，FUDAN UNIV, SCH PHARM, MINIST EDUC, KEY LAB SMART DRUG DELIVERY, LANE 826,ZHANGHENG RD, SHANGHAI 201203, PEOPLES R CHINA.; GAO, XL (通讯作者)，SHANGHAI JIAO TONG UNIV, SCH MED, FAC BASIC MED, DEPT PHARMACOL & CHEM BIOL, 280 SOUTH CHONGQING RD, SHANGHAI 200025, PEOPLES R CHINA.	ENGINEERING; MATERIALS SCIENCE			0142-9612	BIOMATERIALS
MUKHERJEE S;HUSSAINI R;WHITE R;ATWI D;FRIED A;SAMPAT S;PIAO LZ;PAN QT;BANERJEE P	MUKHERJEE, SUMIT;HUSSAINI, RAHMAN;WHITE, RICHARD;ATWI, DOAA;FRIED, ANGELA;SAMPAT, SAMAY;PIAO, LONGZHU;PAN, QUINTIN;BANERJEE, PROBAL		OUR EARLIER STUDIES REPORTED A UNIQUE POTENTIATED COMBINATION (TRICURIN) OF CURCUMIN (C) WITH TWO OTHER POLYPHENOLS. THE TRICURIN-ASSOCIATED C DISPLAYS AN IC50 IN THE LOW MICROMOLAR RANGE FOR CULTURED HPV+ TC-1 CELLS. IN CONTRAST, BECAUSE OF RAPID DEGRADATION IN VIVO, THE TRICURIN-ASSOCIATED C REACHES ONLY LOW NANO-MOLAR CONCENTRATIONS IN THE PLASMA, WHICH ARE SUB-LETHAL TO TUMOR CELLS. YET, INJE…				761	CUNY, GRAD CTR, DOCTORAL PROGRAM BIOCHEM, NEW YORK, NY 10016 USA.; CUNY COLL STATEN ISL, DEPT CHEM, BLDG 6S,2800 VICTORY BLVD, STATEN ISL, NY 10314 USA.; CUNY COLL STATEN ISL, CTR DEV NEUROSCI, 2800 VICTORY BLVD, STATEN ISL, NY 10314 USA.; NYU, COLL ARTS & SCI, NEW YORK, NY 10003 USA.; OHIO STATE UNIV, MED CTR, DEPT OTOLARYNGOL HEAD & NECK SURG, COLUMBUS, OH 43210 USA.; OHIO STATE UNIV, COMPREHEN…				CURCUMIN; TRICURIN; PAPILLOMAVIRUS; TUMOR-ASSOCIATED MACROPHAGES; NK CELLS; CTL	10.1007/s00262-018-2130-3	ARTICLE			1432-0851	PROBAL.BANERJEE@CSI.CUNY.EDU	774		PROFESSIONAL STAFF CONGRESS (PSC)-CUNY GRANT FROM CYCLE 45; PROFESSIONAL STAFF CONGRESS (PSC)-CUNY GRANT FROM CYCLE 47	THIS PROJECT WAS SUPPORTED BY PROFESSIONAL STAFF CONGRESS (PSC)-CUNY GRANTS FROM CYCLES 45 AND 47.	GE4MQ				NATURAL-KILLER-CELLS; INTERFERON-GAMMA; INTERLEUKIN-12; ACTIVATION; EXPRESSION; PATHWAY; GROWTH; STAT1; HEAD	5	CANCER IMMUNOL IMMUN	CANCER IMMUNOL. IMMUNOTHER.	ENGLISH	43		MUKHERJEE, SUMIT/0000-0003-0382-450X; BANERJEE, PROBAL/0000-0001-9429-1010	ONE NEW YORK PLAZA, SUITE 4600, NEW YORK, NY, UNITED STATES	MAY	14	NEW YORK	29453519	J	SPRINGER	2018	MUKHERJEE, SUMIT/S-3237-2019	BANERJEE, P (通讯作者)，CUNY COLL STATEN ISL, DEPT CHEM, BLDG 6S,2800 VICTORY BLVD, STATEN ISL, NY 10314 USA.; BANERJEE, P (通讯作者)，CUNY COLL STATEN ISL, CTR DEV NEUROSCI, 2800 VICTORY BLVD, STATEN ISL, NY 10314 USA.	ONCOLOGY; IMMUNOLOGY			0340-7004	CANCER IMMUNOLOGY IMMUNOTHERAPY
WANG ZJ;LIU WH;SHI JY;CHEN N;FAN CH	WANG, ZEJUN;LIU, WENHAN;SHI, JIYE;CHEN, NAN;FAN, CHUNHAI		INCREASED UNDERSTANDING OF TUMOR IMMUNOLOGY HAS PROMPTED RAPID DEVELOPMENT OF CANCER IMMUNOTHERAPY IN THE PAST FEW YEARS. THE RECENT CLINICAL SUCCESS OF IMMUNOTHERAPEUTIC APPROACHES, SUCH AS IMMUNE CHECKPOINT BLOCKADE AND CHIMERIC ANTIGEN RECEPTOR T CELLS, DEMONSTRATES THEIR POTENTIAL AS A CANCER TERMINATOR. NEVERTHELESS, STRATEGIES TO IMPROVE THE OVERALL EFFICIENCY AND TO REDUCE THE SIDE EFFECTS…				344	CHINESE ACAD SCI, SHANGHAI INST APPL PHYS, DIV PHYS BIOL, SHANGHAI 201800, PEOPLES R CHINA.; CHINESE ACAD SCI, BIOIMAGING CTR, SHANGHAI SYNCHROTRON RADIAT FACIL, CAS KEY LAB INTERFACIAL PHYS & TECHNOL, SHANGHAI 201800, PEOPLES R CHINA.; UNIV CHINESE ACAD SCI, BEIJING 100049, PEOPLES R CHINA.; UCB PHARMA, 208 BATH RD, SLOUGH SL1 3WE, BERKS, ENGLAND.; SHANGHAITECH UNIV, SCH LIFE SCI & TECHNOL, SHAN…					10.1039/c7mh00991g	REVIEW			2051-6355	CHENNAN@SINAP.AC.CN; FCHH@SINAP.AC.CN	362		NATIONAL NATURAL SCIENCE FOUNDATION OF CHINANATIONAL NATURAL SCIENCE FOUNDATION OF CHINA (NSFC) [31470970, 31771102, 21329501]; NATIONAL BASIC RESEARCH PROGRAM OF CHINANATIONAL BASIC RESEARCH PROGRAM OF CHINA [2016YFA0201200, 2016YFA0400900, 2013CB932803]; YOUTH INNOVATION PROMOTION ASSOCIATION FROM CHINESE ACADEMY OF SCIENCES [2015211]; KEY RESEARCH PROGRAM OF FRONTIER SCIENCES, CAS [QYZDJ-SSW-S…	THIS WORK WAS SUPPORTED BY THE NATIONAL NATURAL SCIENCE FOUNDATION OF CHINA (31470970, 31771102, AND 21329501), THE NATIONAL BASIC RESEARCH PROGRAM OF CHINA (2016YFA0201200, 2016YFA0400900, AND 2013CB932803) AND THE YOUTH INNOVATION PROMOTION ASSOCIATION FROM CHINESE ACADEMY OF SCIENCES (2015211) AND THE KEY RESEARCH PROGRAM OF FRONTIER SCIENCES, CAS (QYZDJ-SSW-SLH031, QYZDJ-SSW-SLH019).	GF2AU				ANTIGEN-PRESENTING CELLS; CAR-T-CELLS; IRON-OXIDE NANOPARTICLES; ENHANCED IMMUNE-RESPONSE; VIRUS-LIKE PARTICLES; IN-VIVO; ADOPTIVE IMMUNOTHERAPY; TUMOR-IMMUNOTHERAPY; DENDRITIC CELLS; DRUG-DELIVERY	3	MATER HORIZ	MATER. HORIZONS	ENGLISH	188		FAN, CHUNHAI/0000-0002-7171-7338; WANG, ZEJUN/0000-0003-0313-5819	THOMAS GRAHAM HOUSE, SCIENCE PARK, MILTON RD, CAMBRIDGE CB4 0WF, CAMBS, ENGLAND	MAY 1	19	CAMBRIDGE		J	ROYAL SOC CHEMISTRY	2018	FAN, CHUNHAI/A-7569-2011	CHEN, N; FAN, CH (通讯作者)，CHINESE ACAD SCI, SHANGHAI INST APPL PHYS, DIV PHYS BIOL, SHANGHAI 201800, PEOPLES R CHINA.; CHEN, N; FAN, CH (通讯作者)，CHINESE ACAD SCI, BIOIMAGING CTR, SHANGHAI SYNCHROTRON RADIAT FACIL, CAS KEY LAB INTERFACIAL PHYS & TECHNOL, SHANGHAI 201800, PEOPLES R CHINA.; FAN, CH (通讯作者)，SHANGHAITECH UNIV, SCH LIFE SCI & TECHNOL, SHANGHAI 201210, PEOPLES R CHINA.	CHEMISTRY; MATERIALS SCIENCE			2051-6347	MATERIALS HORIZONS
SAROJ S;RAJPUT SJ	SAROJ, SEEMA;RAJPUT, SADHANA J.		THERANOSTICS IS AN EMERGING FIELD WHICH INVOLVES APPLICATION OF A SINGLE FORMULATION FOR BOTH DIAGNOSIS AS WELL AS THERAPEUTICS. THE PRESENT MANUSCRIPT DESCRIBES VARIOUS APPLICATIONS OF HYBRID MESOPOROUS SILICA NANOPARTICLES IN THERAPEUTICS, DIAGNOSTICS AND IN THERANOSTICS. IN SPITE OF ADVANCEMENT IN MEDICINE, EARLY DIAGNOSIS AND COMPLETE TREATMENT OF VARIOUS DISEASES LIKE CANCERS, HIV AND DIABET…				349	MAHARAJA SAYAJIRAO UNIV BARODA, PHARMACEUT QUAL ASSURANCE LAB, CTR RELEVANCE & EXCELLENCE NOVEL DRUG DELIVERY SY, FAC PHARM, GH PATEL PHARM BLDG, VADODARA 390002, GUJARAT, INDIA.;				SMART MESOPOROUS SILICA NANOPARTICLES; THERAPEUTICS; DIAGNOSTICS; THERANOSTICS	10.1016/j.jddst.2018.01.014	REVIEW				SJRAJPUT@GMAIL.COM	365				GB3TG				DRUG-DELIVERY SYSTEM; RESPONSIVE CONTROLLED-RELEASE; IRON-OXIDE NANOPARTICLES; NEAR-INFRARED LIGHT; IN-VIVO; TARGETED DELIVERY; CONTRAST AGENTS; BIOMEDICAL APPLICATIONS; THERANOSTIC PLATFORM; DISSOLUTION KINETICS		J DRUG DELIV SCI TEC	J. DRUG DELIV. SCI. TECHNOL.	ENGLISH	197		SAROJ, SEEMA/0000-0002-0556-2665	PO BOX 211, 1000 AE AMSTERDAM, NETHERLANDS	APR	17	AMSTERDAM		J	ELSEVIER SCIENCE BV	2018	SAROJ, SEEMA/AAJ-7328-2020	RAJPUT, SJ (通讯作者)，MAHARAJA SAYAJIRAO UNIV BARODA, QUAL ASSURANCE LAB, CTR RELEVANCE & EXCELLENCE NOVEL DRUG DELIVERY SY, PHARM DEPT, SHRI GH PATEL BLDG,DONORS PLAZA, VADODARA 390002, GUJARAT, INDIA.	PHARMACOLOGY & PHARMACY			1773-2247	JOURNAL OF DRUG DELIVERY SCIENCE AND TECHNOLOGY
SAU S;ALSAAB HO;BHISE K;ALZHRANI R;NABIL G;IYER AK	SAU, SAMARESH;ALSAAB, HASHEM O.;BHISE, KETKI;ALZHRANI, RAMI;NABIL, GHAZAL;IYER, ARUN K.		SEVERAL CANCER IMMUNOTHERAPY APPROACHES HAVE BEEN RECENTLY INTRODUCED INTO THE CLINICS AND THEY HAVE SHOWN REMARKABLE THERAPEUTIC POTENTIALS. THE GROUNDBREAKING CANCER IMMUNOTHERAPEUTIC AGENTS FUNCTION AS A STIMULANT OR MODULATOR OF THE BODY IMMUNE SYSTEM TO FIGHT AGAINST OR KILL CANCERS. ALTHOUGH TARGETED IMMUNOTHERAPIES SUCH AS IMMUNE CHECK POINT INHIBITORS (CTLA-4 OR PD-1/PD-L1), DNA VACCINATI…				24	WAYNE STATE UNIV, DEPT PHARMACEUT SCI, USE INSPIRED BIOMAT & INTEGRATED NANO DELIVERY U, EUGENE APPLEBAUM COLL PHARM & HLTH SCI, 259 MACK AVE, WAYNE, MI 48201 USA.; TAIF UNIV, DEPT PHARMACEUT & PHARMACEUT TECHNOL, AT TAIF 26571, SAUDI ARABIA.; CAIRO UNIV, DEPT PHARMACOL, FAC VET MED, GIZA, EGYPT.; WAYNE STATE UNIV, BARBARA ANN KARMANOS CANC INST, SCH MED, MOL IMAGING PROGRAM, DETROIT, MI 48201 US…				CANCER; IMMUNOTHERAPY; NANOMEDICINE; DENDRITIC CELL VACCINE; CAR-T; CRISPR-CAS9; TUMOR ASSOCIATED MACROPHAGES; PD-1/PDL-1 TARGETING; CTLA-4 TARGETING; CYTOKINE STORM	10.1016/j.jconrel.2018.01.028	REVIEW			1873-4995	SAMARESH.SAU@WAYNE.EDU; ARUN.IYER@WAYNE.EDU	34		US NATIONAL INSTITUTES OF HEALTHUNITED STATES DEPARTMENT OF HEALTH & HUMAN SERVICESNATIONAL INSTITUTES OF HEALTH (NIH) - USA; NATIONAL CANCER INSTITUTE (NIH/NCI)UNITED STATES DEPARTMENT OF HEALTH & HUMAN SERVICESNATIONAL INSTITUTES OF HEALTH (NIH) - USANIH NATIONAL CANCER INSTITUTE (NCI) [R21CA179652]; AMERICAN CANCER SOCIETY GRANT (ACS-IRG) [229355]; WAYNE STATE UNIVERSITY; EGYPTIAN CULTURAL AND…	THE AUTHORS WISH TO ACKNOWLEDGE FUNDING SUPPORT FROM US NATIONAL INSTITUTES OF HEALTH, NATIONAL CANCER INSTITUTE (NIH/NCI) GRANT R21CA179652, AMERICAN CANCER SOCIETY GRANT (ACS-IRG# 229355), AND WAYNE STATE UNIVERSITY START-UP FUNDING TO AKI. AKI WOULD ALSO LIKE TO ACKNOWLEDGE THE EGYPTIAN CULTURAL AND EDUCATIONAL BUREAU FOR A GRANT #25SDA TO SUPPORT GN FOR HER DOCTORAL STUDIES IN IYER LAB.	FZ7VP				T-CELL THERAPY; CURCUMIN DIFLUORINATED ANALOG; IMMUNE CHECKPOINT INHIBITORS; SOLID TUMORS; POLYMERIC MICELLES; DENDRITIC CELLS; HEMATOLOGIC MALIGNANCIES; BIODEGRADABLE NANOGELS; SUSTAINED-RELEASE; LIVER METASTASES		J CONTROL RELEASE	J. CONTROL. RELEASE	ENGLISH	113	GREEN ACCEPTED	ALZHRANI, RAMI/0000-0003-0530-804X; IYER, ARUN/0000-0002-4428-0222; ALSAAB, HASHEM/0000-0001-5448-1004; SAU, SAMARESH/0000-0002-4364-5875	PO BOX 211, 1000 AE AMSTERDAM, NETHERLANDS	MAR 28	11	AMSTERDAM	29391232	J	ELSEVIER SCIENCE BV	2018	ALZHRANI, RAMI/AAA-2675-2021; ALZHRANI, RAMI/ABB-3781-2021; IYER, ARUN/O-6688-2019; ALSAAB, HASHEM O./K-5627-2019; ALSAAB, HASHEM/C-9837-2018; SAU, SAMARESH/C-5521-2018	SAU, S; IYER, AK (通讯作者)，WAYNE STATE UNIV, DEPT PHARMACEUT SCI, USE INSPIRED BIOMAT & INTEGRATED NANO DELIVERY U, EUGENE APPLEBAUM COLL PHARM & HLTH SCI, 259 MACK AVE, WAYNE, MI 48201 USA.	CHEMISTRY; PHARMACOLOGY & PHARMACY			0168-3659	JOURNAL OF CONTROLLED RELEASE
IAVICOLI I;FONTANA L;LESO V;CORBI M;MARINACCIO A;LEOPOLD K;SCHINDL R;LUCCHETTI D;CALAPA F;SGAMBATO A	IAVICOLI, I.;FONTANA, L.;LESO, V.;CORBI, M.;MARINACCIO, A.;LEOPOLD, K.;SCHINDL, R.;LUCCHETTI, D.;CALAPA, F.;SGAMBATO, A.		RECENTLY, PALLADIUM NANOPARTICLES (PDNPS) HAVE BEEN INCREASINGLY USED IN MANY INDUSTRIAL SECTORS, AND THIS HAS LED TO A SIGNIFICANT RELEASE OF NANO-SIZED PALLADIUM PARTICLES INTO THE ENVIRONMENT. HOWEVER, DESPITE THE INCREASE IN OCCUPATIONAL AND GENERAL POPULATION EXPOSURE, INFORMATION ON THE POTENTIAL ADVERSE EFFECTS OF THESE PDNPS IS STILL LIMITED AND THEIR IMPACT ON THE IMMUNE SYSTEM CONSTITUT…				309	UNIV NAPLES FEDERICO II, DEPT PUBL HLTH, NAPLES, ITALY.; UNIV CATTOLICA SACRO CUORE, INST PUBL HLTH, SECT OCCUPAT MED, ROME, ITALY.; UNIV CATTOLICA SACRO CUORE, INST GEN PATHOL, ROME, ITALY.; ITALIAN WORKERS COMPENSAT AUTHOR INAIL, DEPT OCCUPAT & ENVIRONM MED, UNIT OCCUPAT & ENVIRONM EPIDEMIOL, EPIDEMIOL & HYG, ROME, ITALY.; UNIV ULM, INST ANALYT & BIOANALYT CHEM, ULM, GERMANY.;				PALLADIUM; NANOPARTICLES; RATS; SUBCHRONIC EXPOSURE; CYTOKINES; IMMUNE SYSTEM	10.1177/0960327117702952	ARTICLE			1477-0903	IVO.IAVICOLI@UNINA.IT	320				FT5GD				PLATINUM-GROUP ELEMENTS; DELAYED-TYPE HYPERSENSITIVITY; BLOOD MONONUCLEAR-CELLS; OCCUPATIONAL HYPERSENSITIVITY; ENGINEERED NANOMATERIALS; GOLD NANOPARTICLES; CONTACT-DERMATITIS; DENTAL ALLOYS; METAL-SALTS; RELEASE	3	HUM EXP TOXICOL	HUM. EXP. TOXICOL.	ENGLISH	55		LUCCHETTI, DONATELLA/0000-0001-8147-0079; IAVICOLI, IVO/0000-0003-0444-3792; LESO, VERUSCKA/0000-0002-3039-2856; FONTANA, LUCA/0000-0002-4621-7374; LEOPOLD, KERSTIN/0000-0003-0586-7239	1 OLIVERS YARD, 55 CITY ROAD, LONDON EC1Y 1SP, ENGLAND	MAR	12	LONDON	28387145	J	SAGE PUBLICATIONS LTD	2018	LUCCHETTI, DONATELLA/AAC-7541-2022; LEOPOLD, KERSTIN/AAU-1996-2021; IAVICOLI, IVO/K-9062-2016; LUCCHETTI, DONATELLA/AAC-5760-2022; LESO, VERUSCKA/J-8946-2018	IAVICOLI, I (通讯作者)，UNIV NAPLES FEDERICO II, DEPT PUBL HLTH, SECT OCCUPAT MED, VIA S PANSINI 5, I-80131 NAPLES, ITALY.	TOXICOLOGY			0960-3271	HUMAN & EXPERIMENTAL TOXICOLOGY
LASSITER BP;GUO SQ;BEEBE SJ	LASSITER, BRITTANY P.;GUO, SIQI;BEEBE, STEPHEN J.		NANO-PULSE STIMULATION (NPS), PREVIOUSLY CALLED NSPEFS, INDUCED A VACCINE-LIKE EFFECT AFTER ABLATION OF ORTHOTOPIC N1-S1 HEPATOCELLULAR CARCINOMA (HCC), PROTECTING RATS FROM SUBSEQUENT CHALLENGES WITH N1-S1 CELLS. TO DETERMINE IMMUNITY, IMMUNE CELL PHENOTYPES WERE ANALYZED IN NAIVE, TREATED AND PROTECTED RATS. NPS PROVIDES A POSITIVE, POST-ABLATION IMMUNO-THERAPEUTIC OUTCOME BY ALLEVIATING IMMUNO…	69				OLD DOMINION UNIV, FRANK REIDY RES CTR BIOELECT, 4211 MONARCH WAY,SUITE 300, NORFOLK, VA 23508 USA.;				EFFECTOR MEMORY T-CELLS; CENTRAL MEMORY T-CELLS; MEMORY PRECURSOR EFFECTOR T-CELLS; SHORT-LIVED EFFECTOR T-CELLS; NK CELL RECEPTORS; NKT CELLS; T-REGULATORY CELLS	10.3390/cancers10030069	ARTICLE			2072-6694	BLASSITE@ODU.EDU; S2GUO@ODU.EDU; SBEEBE@ODU.EDU			PULSE BIOSCIENCES, INC.; FRANK REIDY RESEARCH CENTER FOR BIOELECTRICS	THESE STUDIES WERE FUNDED BY PULSE BIOSCIENCES, INC. AND FRANK REIDY RESEARCH CENTER FOR BIOELECTRICS. WE WOULD LIKE TO THANK BARBARA HARGRAVE, NOVA SAIN, BEN CUFFEE FOR THEIR EXCELLENT SURGICAL SKILL. WE ALSO THANK JAMES HORNEF, FOR HELP MAINTAINING THE PULSE DELIVERY DEVICE, ENSURING REPRODUCIBLE PULSE WAVEFORMS OVER THE COURSE OF THESE STUDIES. WE ALSO APPRECIATE EXCELLENT TECHNICAL ASSISTANCE…	GB0YD				NATURAL-KILLER-CELLS; PIT CELLS; LYMPHOID-CELLS; TUMOR-CELLS; T-BET; LIVER; APOPTOSIS; CANCER; RECOGNITION; EXPRESSION	3	CANCERS	CANCERS	ENGLISH	58	GREEN PUBLISHED, GOLD, GREEN SUBMITTED		ST ALBAN-ANLAGE 66, CH-4052 BASEL, SWITZERLAND	MAR	19	BASEL	29533981	J	MDPI	2018	TESKE, TYLER/W-9241-2018	BEEBE, SJ (通讯作者)，OLD DOMINION UNIV, FRANK REIDY RES CTR BIOELECT, 4211 MONARCH WAY,SUITE 300, NORFOLK, VA 23508 USA.	ONCOLOGY				CANCERS
QIAN HQ;LIU BR;JIANG XQ	QIAN, HANQING;LIU, BAORUI;JIANG, XIQUN		CANCER HAS BECOME ONE OF THE MAJOR PUBLIC HEALTH PROBLEMS ALL OVER THE WORD. CANCER IMMUNOTHERAPY IS THE TREATMENT THAT UTILIZING THE PATIENT'S OWN IMMUNE SYSTEM TO FIGHT CANCER. ALTHOUGH PROMISING OUTCOMES OF CANCER IMMUNOTHERAPY HAVE BEEN ACHIEVED NOWADAYS, IT IS STILL A CHALLENGE TO DEVELOP A THERAPEUTIC PATTERN WITH LOW TOXICITIES, HIGH SPECIFICITY, AND LONG-LASTING EFFICACY IN THIS FIELD. NA…				53	NANJING UNIV, SCH MED, DRUM TOWER HOSP, CTR COMPREHENS CANC, NANJING 210008, PEOPLES R CHINA.; NANJING UNIV, CLIN CANC INST, NANJING 210008, PEOPLES R CHINA.; NANJING UNIV, COLL CHEM & CHEM ENGN, DEPT POLYMER SCI & ENGN, NANJING 210093, JIANGSU, PEOPLES R CHINA.;				NANOMATERIALS; CANCER IMMUNOTHERAPY; NANOVACCINES; TUMOR MICROENVIRONMENT	10.1016/j.mtchem.2018.01.001	REVIEW				JIANGX@NJU.EDU.CN	64		NATIONAL NATURAL SCIENCE FOUNDATION OF CHINANATIONAL NATURAL SCIENCE FOUNDATION OF CHINA (NSFC) [81602106, 51690153, 21474045, 51273090, 51422303]; NATIONAL KEY R&D PROGRAM OF CHINA [2017YFA0205400]	THIS REVIEW IS SUPPORTED BY THE NATIONAL NATURAL SCIENCE FOUNDATION OF CHINA (NOS. 81602106, 51690153, 21474045, 51273090 AND 51422303), AND NATIONAL KEY R&D PROGRAM OF CHINA (2017YFA0205400).	GN1TA				REGULATORY T-CELLS; ANTIGEN-PRESENTING CELLS; CHECKPOINT BLOCKADE; DENDRITIC CELLS; NANOPARTICLE VACCINES; IN-VIVO; TARGETING NANOPARTICLES; PHOTOTHERMAL THERAPY; CROSS-PRESENTATION; SUPPRESSOR-CELLS		MATER TODAY CHEM	MATER. TODAY CHEM.	ENGLISH	100		JIANG, XIQUN/0000-0003-0483-0282; QIAN, HANQING/0000-0002-7743-6019	THE BOULEVARD, LANGFORD LANE, KIDLINGTON, OXFORD OX5 1GB, OXON, ENGLAND	MAR	12	OXFORD		J	ELSEVIER SCI LTD	2018	JIANG, XIQUN/I-8128-2014; QIAN, HANQING/AAR-8994-2021	JIANG, XQ (通讯作者)，NANJING UNIV, COLL CHEM & CHEM ENGN, DEPT POLYMER SCI & ENGN, NANJING 210093, JIANGSU, PEOPLES R CHINA.	CHEMISTRY; MATERIALS SCIENCE			2468-5194	MATERIALS TODAY CHEMISTRY
TYAGI P;SUBRAMONY JA	TYAGI, PUNEET;SUBRAMONY, J. ANAND		NANOTECHNOLOGY USHERED THE FIELD OF MEDICINE IN TO A NEW ERA. MINIATURIZATION, INCREASED SURFACE AREA, AND THE UNIQUE PHYSICOCHEMICAL PROPERTIES IN THE NANO DIMENSION WERE EXPLORED FOR NEW APPLICATIONS. PHARMACEUTICAL INDUSTRY PICKED UP THE TECHNOLOGY AND EARLY SUCCESS CAME FAST FOR ORAL DRUG DELIVERY THROUGH IMPROVEMENT IN DISSOLUTION PROPERTIES OF THE ACTIVE MOLECULES. MANY PRODUCTS WERE LAUNCH…				159	MEDIMMUNE LLC, GAITHERSBURG, MD USA.;				NANOTECHNOLOGY; IMMUNOTHERAPY; SUSTAINED RELEASE; NANOROBOTS; EPR; IMMUNO-ONCOLOGY; NANOCRYSTALS; DRUG TARGETING; API (ACTIVE PHARMACEUTICAL INGREDIENT)	10.1016/j.jconrel.2018.01.009	REVIEW			1873-4995	SUBRAMONYA@MEDIMMUNE.COM	168				FW5TE				SOLID TUMORS; NANOPARTICLES; NANOCRYSTALS; DISSOLUTION; DOXORUBICIN; THERAPY; IMPROVE; BIOAVAILABILITY; NANOSUSPENSION; IMMUNOTHERAPY		J CONTROL RELEASE	J. CONTROL. RELEASE	ENGLISH	86			PO BOX 211, 1000 AE AMSTERDAM, NETHERLANDS	FEB 28	10	AMSTERDAM	29355619	J	ELSEVIER SCIENCE BV	2018		SUBRAMONY, JA (通讯作者)，ONE MEDIMMUNE WAY, GAITHERSBURG, MD 20878 USA.	CHEMISTRY; PHARMACOLOGY & PHARMACY			0168-3659	JOURNAL OF CONTROLLED RELEASE
LI Q;HUANG QP;HUYAN T;WANG YL;HUANG QS;SHI JL	LI, QI;HUANG, QIUPING;HUYAN, TING;WANG, YILIN;HUANG, QINGSHENG;SHI, JUNLING		EXTRACELLULAR VESICLES (EVS) ARE NANO VESICULAR STRUCTURES THAT ARE SECRETED BY ALMOST ALL KINDS OF CELLS. EXOSOMES ARE SMALL EVS DERIVED FROM ENDOSOMES, WITH A DIAMETER BETWEEN 30-100 NM. TUMOUR-DERIVED EXOSOMES CARRY MANY MOLECULES AND FACTORS FROM TUMOUR CELLS. THESE EXOSOMES ARE RECOGNIZED AND TAKEN UP BY IMMUNOCYTES. HOWEVER, TUMOUR-DERIVED EXOSOMES CAN NOT ONLY SUPPRESS IMMUNE CELL FUNCTION…				141	NORTHWESTERN POLYTECH UNIV, SCH LIFE SCI, KEY LAB SPACE BIOSCI & SPACE BIOTECHNOL, 127 YOUYIXILU, XIAN 710072, SHAANXI, PEOPLES R CHINA.;				NATURAL KILLER CELLS; GENETICALLY MODIFIED K562 CELLS; BIFACIAL EFFECTS; EXTRACELLULAR VESICLES; EXOSOMES	10.1016/j.yexcr.2017.12.005	ARTICLE			1090-2422	LIQI_1111@NWPU.EDU.CN	150		NATIONAL NATURAL SCIENCE FOUNDATION OF CHINA (NSFC)NATIONAL NATURAL SCIENCE FOUNDATION OF CHINA (NSFC) [31500688, 81502465]; FUNDAMENTAL RESEARCH FUNDS FOR THE CENTRAL UNIVERSITIESFUNDAMENTAL RESEARCH FUNDS FOR THE CENTRAL UNIVERSITIES [3102016OQD042]	WE GRATEFULLY ACKNOWLEDGE FINANCIAL SUPPORT FROM THE NATIONAL NATURAL SCIENCE FOUNDATION OF CHINA (NSFC) (GRANT NOS. 31500688 AND 81502465), AND THE FUNDAMENTAL RESEARCH FUNDS FOR THE CENTRAL UNIVERSITIES (GRANT NO. 3102016OQD042).	GB1TZ				BLOOD-BRAIN-BARRIER; MEMBRANE-VESICLES; ANTICANCER DRUGS; T-CELL; MICROVESICLES; RESPONSES; PROTEINS; THERAPY; CANCER; COMMUNICATION	2	EXP CELL RES	EXP. CELL RES.	ENGLISH	46		LI, QI/0000-0003-4031-8120	525 B STREET, STE 1900, SAN DIEGO, CA 92101-4495 USA	FEB 15	10	SAN DIEGO	29269076	J	ELSEVIER INC	2018		LI, Q (通讯作者)，NORTHWESTERN POLYTECH UNIV, SCH LIFE SCI, KEY LAB SPACE BIOSCI & SPACE BIOTECHNOL, 127 YOUYIXILU, XIAN 710072, SHAANXI, PEOPLES R CHINA.	ONCOLOGY; CELL BIOLOGY			0014-4827	EXPERIMENTAL CELL RESEARCH
RAJAN R;SABNANI MK;MAVINKURVE V;SHMEEDA H;MANSOURI H;BONKOUNGOU S;LE AD;WOOD LM;GABIZON AA;LA-BECK NM	RAJAN, ROBIN;SABNANI, MANOJ K.;MAVINKURVE, VIKRAM;SHMEEDA, HILARY;MANSOURI, HOSSEIN;BONKOUNGOU, SANDRINE;LE, ALEXANDER D.;WOOD, LAURENCE M.;GABIZON, ALBERTO A.;LA-BECK, NINH M.		LIPOSOMAL NANOPARTICLES ARE THE MOST COMMONLY USED DRUG NANO-DELIVERY PLATFORMS. HOWEVER, RECENT REPORTS SHOW THAT CERTAIN PEGYLATED LIPOSOMAL NANOPARTICLES (PLNS) AND POLYMERIC NANOPARTICLES HAVE THE POTENTIAL TO ENHANCE TUMOR GROWTH AND INHIBIT ANTITUMOR IMMUNITY IN MURINE CANCER MODELS. WE SOUGHT HEREIN TO IDENTIFY THE MECHANISMS AND DETERMINE WHETHER PLN-ASSOCIATED IMMUNOSUPPRESSION AND TUMOR…				139	TEXAS TECH UNIV, HLTH SCI CTR, SCH PHARM, DEPT IMMUNOTHERAPEUT & BIOTECHNOL, 1718 PINE ST, ABILENE, TX 79601 USA.; SHAARE ZEDEK MED CTR, LAB EXPT ONCOL, JERUSALEM, ISRAEL.; TEXAS TECH UNIV, DEPT MATH & STAT, LUBBOCK, TX 79409 USA.; HEBREW UNIV JERUSALEM, SCH MED, JERUSALEM, ISRAEL.; UNIV TEXAS ARLINGTON, DEPT BIOL, ARLINGTON, TX 76019 USA.; MEM SLOAN KETTERING CANC CTR, 1275 YORK AVE, NEW YORK, N…				NANOPARTICLE; LIPOSOME; IMMUNE MODULATION; ALENDRONATE; CANCER IMMUNOLOGY	10.1016/j.jconrel.2017.12.023	ARTICLE			1873-4995	LAURENCE.WOOD@TTUHSC.EDU; IRENE.LA-BECK@TTUHSC.EDU	148		NATIONAL INSTITUTES OF HEALTHUNITED STATES DEPARTMENT OF HEALTH & HUMAN SERVICESNATIONAL INSTITUTES OF HEALTH (NIH) - USA [NCI 1R15CA192097]; DEVELOPMENT CORPORATION OF ABILENE; NATIONAL CANCER INSTITUTEUNITED STATES DEPARTMENT OF HEALTH & HUMAN SERVICESNATIONAL INSTITUTES OF HEALTH (NIH) - USANIH NATIONAL CANCER INSTITUTE (NCI) [R15CA192097] FUNDING SOURCE: NIH REPORTER	THIS WORK WAS FUNDED BY A NATIONAL INSTITUTES OF HEALTH GRANT (NCI 1R15CA192097) AWARDED TO NML. BOTH NML AND LMW ALSO RECEIVED RESEARCH SUPPORT FROM THE DEVELOPMENT CORPORATION OF ABILENE. ALL AUTHORS DECLARE THAT THEY HAVE NO CONFLICTS OF INTERESTS.	FU8TS				MONONUCLEAR PHAGOCYTE SYSTEM; INFLAMMATORY MONOCYTES; CANCER NANOMEDICINE; SUPPRESSOR-CELLS; OVARIAN-CANCER; PHASE-III; IN-VIVO; DOXORUBICIN; PHARMACOKINETICS; ACTIVATION		J CONTROL RELEASE	J. CONTROL. RELEASE	ENGLISH	76	GREEN ACCEPTED, HYBRID	SABNANI, MANOJ KUMAR/0000-0002-3723-0315; LA-BECK, NINH/0000-0002-1956-3263	RADARWEG 29, 1043 NX AMSTERDAM, NETHERLANDS	FEB 10	10	AMSTERDAM	29277680	J	ELSEVIER	2018	SABNANI, MANOJ KUMAR/AAA-2634-2021	WOOD, LM; LA-BECK, NM (通讯作者)，TEXAS TECH UNIV, HLTH SCI CTR, SCH PHARM, DEPT IMMUNOTHERAPEUT & BIOTECHNOL, 1718 PINE ST, ABILENE, TX 79601 USA.	CHEMISTRY; PHARMACOLOGY & PHARMACY			0168-3659	JOURNAL OF CONTROLLED RELEASE
GUO SQ;JING Y;BURCUS NI;LASSITER BP;TANAZ R;HELLER R;BEEBE SJ	GUO, SIQI;JING, YU;BURCUS, NICULINA I.;LASSITER, BRITTANY P.;TANAZ, ROYENA;HELLER, RICHARD;BEEBE, STEPHEN J.		NANO-PULSE STIMULATION (NPS) AS A DEVELOPING TECHNOLOGY HAS BEEN STUDIED FOR MINIMALLY INVASIVE, NONTHERMAL LOCAL CANCER ELIMINATION FOR MORE THAN A DECADE. HERE WE SHOW THAT A SINGLE NPS TREATMENT RESULTS IN COMPLETE REGRESSION OF THE POORLY IMMUNOGENIC, METASTATIC 4T1-LUC MOUSE MAMMARY CARCINOMA. IMPRESSIVELY, SPONTANEOUS DISTANT ORGAN METASTASES WERE LARGELY PREVENTED, EVEN IN THOSE ANIMALS WI…				629	OLD DOMINION UNIV, FRANK REIDY RES CTR BIOELECT, NORFOLK, VA 23508 USA.;				NANO-PULSE STIMULATION; TUMOR ABLATION; IMMUNOGENIC CELL DEATH; BREAST CANCER; IMMUNE RESPONSE; DENDRITIC CELL ACTIVATION	10.1002/ijc.31071	ARTICLE			1097-0215	S2GUO@ODU.EDU	640		START-UP FUND FROM FRANK REIDY RESEARCH CENTER FOR BIOELECTRICS, OLD DOMINION UNIVERSITY; PULSE BIOSCIENCES, INC.	THIS WORK WAS SUPPORTED IN PART BY A START-UP FUND FROM FRANK REIDY RESEARCH CENTER FOR BIOELECTRICS, OLD DOMINION UNIVERSITY (S. GUO) AND A GRANT AWARD FROM PULSE BIOSCIENCES, INC. (S. BEEBE AND S. GUO)	FP6VC				ELECTRIC-FIELD THERAPY; HEPATOCELLULAR-CARCINOMA; RADIOFREQUENCY ABLATION; CELL-DEATH; TUMOR MICROENVIRONMENT; CHECKPOINT INHIBITORS; SUPPRESSOR-CELLS; IMMUNOTHERAPY; COMBINATION	3	INT J CANCER	INT. J. CANCER	ENGLISH	49	BRONZE	HELLER, RICHARD/0000-0003-1899-3859;	111 RIVER ST, HOBOKEN 07030-5774, NJ USA	FEB 1	12	HOBOKEN	28944452	J	WILEY	2018	HELLER, RICHARD/ABF-1445-2020; TESKE, TYLER/W-9241-2018	GUO, SQ (通讯作者)，OLD DOMINION UNIV, FRANK REIDY RES CTR BIOELECT, NORFOLK, VA 23508 USA.	ONCOLOGY			0020-7136	INTERNATIONAL JOURNAL OF CANCER
MA Y;QIAO SL;WANG Y;LIN YX;AN HW;WU XC;WANG L;WANG H	MA, YANG;QIAO, SHENG-LIN;WANG, YI;LIN, YAO-XIN;AN, HONG-WEI;WU, XIAO-CHUN;WANG, LEI;WANG, HAO		THE BLOCKADE OF PD-1/PD-L1 INTERACTION BY PEPTIDE ANTAGONISTS CAN UNLEASH AND ENHANCE PRE-EXISTING ANTI-CANCER IMMUNE RESPONSES OF T CELLS TO ERADICATE CANCER CELLS. HOWEVER, LOW PROTEOLYTIC STABILITY IS THE "ACHILLES' HEEL" OF PEPTIDES. HERE, WE FIRST REPORT A NANOANTAGONIST WITH A PHYSIOLOGICAL TEMPERATURE SENSITIVE NANOPHASE-SEGREGATED SURFACE THAT EXHIBITS SIGNIFICANTLY ENHANCED BLOOD CIRCULA…				248	NATL CTR NANOSCI & TECHNOL NCNST, CAS KEY LAB BIOMED EFFECTS NANOMAT & NANOSAFETY, CAS CTR EXCELLENCE NANOSCI, BEIJING 100190, PEOPLES R CHINA.; UCAS, BEIJING 100049, PEOPLES R CHINA.; NATL CTR NANOSCI & TECHNOL NCNST, CAS KEY LAB STANDARDIZAT & MEASUREMENT NANOTECHNO, BEIJING 100190, PEOPLES R CHINA.;				THERMOSENSITIVE POLYMER; NANOPHASE SEGREGATION; IMMUNE CHECKPOINT; CANCER; IMMUNOTHERAPY	10.1016/j.biomaterials.2017.11.048	ARTICLE			1878-5905	WANGHAO@NANOCTR.CN	257		NATIONAL NATURAL SCIENCE FOUNDATION OF CHINANATIONAL NATURAL SCIENCE FOUNDATION OF CHINA (NSFC) [51573032, 21374026, 11621505]; NATIONAL SCIENCE FUND FOR DISTINGUISHED YOUNG SCHOLARSNATIONAL NATURAL SCIENCE FOUNDATION OF CHINA (NSFC)NATIONAL SCIENCE FUND FOR DISTINGUISHED YOUNG SCHOLARS [51725302]; CAS KEY RESEARCH PROGRAM FOR FRONTIER SCIENCES [QYZDJ-SSW-SLH022]; KEY PROJECT OF CHINESE ACADEMY O…	THIS WORK WAS SUPPORTED BY THE NATIONAL NATURAL SCIENCE FOUNDATION OF CHINA (51573032, 21374026), THE NATIONAL SCIENCE FUND FOR DISTINGUISHED YOUNG SCHOLARS (51725302), SCIENCE FUND FOR CREATIVE RESEARCH GROUPS OF THE NATIONAL NATURAL SCIENCE FOUNDATION OF CHINA (11621505) AND CAS KEY RESEARCH PROGRAM FOR FRONTIER SCIENCES (QYZDJ-SSW-SLH022). KEY PROJECT OF CHINESE ACADEMY OF SCIENCES IN COOPERAT…	FS1MC				CHECKPOINT BLOCKADE; GOLD NANOPARTICLES; RADICAL POLYMERIZATION; MONOCLONAL-ANTIBODIES; THERAPEUTIC PEPTIDES; MICELLES; B7-H1; SHELL; ACID; POLY(N-ISOPROPYLACRYLAMIDE)		BIOMATERIALS	BIOMATERIALS	ENGLISH	57			THE BOULEVARD, LANGFORD LANE, KIDLINGTON, OXFORD OX5 1GB, OXON, ENGLAND	FEB	10	OXFORD	29216535	J	ELSEVIER SCI LTD	2018	QIAO, SHENG-LIN/ABD-6808-2021	WANG, H (通讯作者)，NATL CTR NANOSCI & TECHNOL NCNST, CAS KEY LAB BIOMED EFFECTS NANOMAT & NANOSAFETY, CAS CTR EXCELLENCE NANOSCI, BEIJING 100190, PEOPLES R CHINA.	ENGINEERING; MATERIALS SCIENCE			0142-9612	BIOMATERIALS
SKEATE JG;DA SILVA DM;CHAVEZ-JUAN E;ANAND S;NUCCITELLI R;KAST WM	SKEATE, JOSEPH G.;DA SILVA, DIANE M.;CHAVEZ-JUAN, ELENA;ANAND, SNJEZANA;NUCCITELLI, RICHARD;KAST, W. MARTIN		NANO-PULSE STIMULATION (NPS) IS A NON-THERMAL PULSED ELECTRIC FIELD MODALITY THAT HAS BEEN SHOWN TO HAVE CANCER THERAPEUTIC EFFECTS. HERE WE APPLIED NPS TREATMENT TO THE HUMAN PAPILLOMAVIRUS TYPE 16 (HPV 16)-TRANSFORMED C3.43 MOUSE TUMOR CELL MODEL AND SHOWED THAT IT IS EFFECTIVE AT ELIMINATING PRIMARY TUMORS THROUGH THE INDUCTION OF IMMUNOGENIC CELL DEATH WHILE SUBSEQUENTLY INCREASING THE NUMBER…	E0191311				UNIV SOUTHERN CALIF, DEPT MOL MICROBIOL & IMMUNOL, LOS ANGELES, CA 90089 USA.; UNIV SOUTHERN CALIF, DEPT OBSTET & GYNECOL, LOS ANGELES, CA 90089 USA.; UNIV SOUTHERN CALIF, NORRIS COMPREHENS CANC CTR, LOS ANGELES, CA 90089 USA.; PULSE BIOSCI INC, HAYWARD, CA USA.;					10.1371/journal.pone.0191311	ARTICLE				MARTIN.KAST@MED.USC.EDU			PULSE BIOSCIENCES; NATIONAL CANCER INSTITUTE CANCER CENTERUNITED STATES DEPARTMENT OF HEALTH & HUMAN SERVICESNATIONAL INSTITUTES OF HEALTH (NIH) - USANIH NATIONAL CANCER INSTITUTE (NCI) [P30CA014089]; NATIONAL INSTITUTES OF HEALTHUNITED STATES DEPARTMENT OF HEALTH & HUMAN SERVICESNATIONAL INSTITUTES OF HEALTH (NIH) - USA [R01 CA074397]; KECK SCHOOL OF MEDICINE/USC GRADUATE SCHOOL PHD FELLOWSHIP; …	THIS WORK WAS FUNDED BY PULSE BIOSCIENCES (HTTP://WWW.PULSEBIOSCIENCES.COM/). THE IN VITRO EXPERIMENTS OUTLINED IN THIS MANUSCRIPT WERE DONE AT PULSE BIOSCIENCES. EMPLOYEES OF PULSE BIOSCIENCES WERE ALSO INVOLVED IN EDITING AND PROVIDING INPUT ON THE MANUSCRIPT. IMMUNO-ASSAYS WITHIN THIS MANUSCRIPT WERE PERFORMED IN-PART BY THE USC IMMUNE MONITORING CORE FACILITY THAT IS SUPPORTED IN PART BY THE …	FS7BJ				NANOSECOND ELECTRIC PULSES; MEMBRANE PERMEABILIZATION; HEPATOCELLULAR-CARCINOMA; SELF-DESTRUCT; FIELD THERAPY; CANCER; MELANOMAS; IMMUNOTHERAPY; INFECTION; EFFICACY	1	PLOS ONE	PLOS ONE	ENGLISH	37	GOLD, GREEN PUBLISHED, GREEN SUBMITTED	KAST, W MARTIN/0000-0003-2321-3159; SKEATE, JOSEPH/0000-0002-1765-5949	1160 BATTERY STREET, STE 100, SAN FRANCISCO, CA 94111 USA	JAN 11	17	SAN FRANCISCO	29324830	J	PUBLIC LIBRARY SCIENCE	2018	EBERSOLE, JOSEPH L/A-8371-2009; TESKE, TYLER/W-9241-2018	KAST, WM (通讯作者)，UNIV SOUTHERN CALIF, DEPT MOL MICROBIOL & IMMUNOL, LOS ANGELES, CA 90089 USA.; KAST, WM (通讯作者)，UNIV SOUTHERN CALIF, DEPT OBSTET & GYNECOL, LOS ANGELES, CA 90089 USA.; KAST, WM (通讯作者)，UNIV SOUTHERN CALIF, NORRIS COMPREHENS CANC CTR, LOS ANGELES, CA 90089 USA.	SCIENCE & TECHNOLOGY - OTHER TOPICS			1932-6203	PLOS ONE
LIU LN;WANG YH;MIAO L;LIU Q;MUSETTI S;LI J;HUANG L	LIU, LINA;WANG, YUHUA;MIAO, LEI;LIU, QI;MUSETTI, SARA;LI, JUN;HUANG, LEAF		TRIPLE NEGATIVE BREAST CANCER (TNBC), WHICH CONSTITUTES 10%-20% OF ALL BREAST CANCERS, IS ASSOCIATED WITH AGGRESSIVE PROGRESSION, A HIGH RATE OF METASTASIS, AND POOR PROGNOSIS. THE TREATMENT OF PATIENTS WITH TNBC REMAINS A GREAT CLINICAL CHALLENGE. PRECLINICAL REPORTS SUPPORT THE COMBINATION IMMUNOTHERAPY OF CANCER VACCINES AND IMMUNE CHECKPOINT BLOCKADES IN NON-IMMUNOGENIC TUMORS. IN THIS STUDY,…				45	UNIV N CAROLINA, ESHELMAN SCH PHARM, DIV PHARMACOENGN & MOL PHARMACEUT, CHAPEL HILL, NC 27599 USA.; UNIV N CAROLINA, CTR NANOTECHNOL DRUG DELIVERY, ESHELMAN SCH PHARM, CHAPEL HILL, NC 27599 USA.; UNIV N CAROLINA, UNC & NCSU JOINT DEPT BIOMED ENGN, CHAPEL HILL, NC 27599 USA.; GUIZHOU MED UNIV, KEY LAB BIOL & MED ENGN, GUIYANG 550025, GUIZHOU, PEOPLES R CHINA.; GUIZHOU MED UNIV, ENGN RES CTR MED BI…					10.1016/j.ymthe.2017.10.020	ARTICLE			1525-0024	LEAFH@UNC.EDU	55		NIHUNITED STATES DEPARTMENT OF HEALTH & HUMAN SERVICESNATIONAL INSTITUTES OF HEALTH (NIH) - USA [CA149363, CA151652, CA149387]; SCIENCE AND TECHNOLOGY FOUNDATION OF GUIZHOU PROVINCE [LH-2015-7318, J-2016-1118]; STATE SCHOLARSHIP FUND OF CHINA SCHOLARSHIP COUNCIL(CSC)CHINA SCHOLARSHIP COUNCIL [201308525104]; NATIONAL CANCER INSTITUTEUNITED STATES DEPARTMENT OF HEALTH & HUMAN SERVICESNATIONAL INSTI…	THE WORK WAS SUPPORTED BY NIH GRANTS CA149363, CA151652; AND CA149387. L.L. WAS SUPPORTED BY THE STATE SCHOLARSHIP FUND OF CHINA SCHOLARSHIP COUNCIL(CSC) (201308525104) AND THE SCIENCE AND TECHNOLOGY FOUNDATION OF GUIZHOU PROVINCE (LH-2015-7318, J-2016-1118). L.H. WAS A SENIOR VISITING SCHOLAR AT THE STATE KEY LABORATORY OF MOLECULAR ENGINEERING OF POLYMERS, FUDAN UNIVERSITY, CHINA.	FT2ZB				NEURAL-NETWORKS; DELIVERY; NANOPARTICLES; CELLS; EXPRESSION; GENE; PD-1; MELANOMA; RECEPTOR; THERAPY	1	MOL THER	MOL. THER.	ENGLISH	51	GREEN PUBLISHED, HYBRID	MIAO, LEI/0000-0003-4235-2680; MUSETTI, PHD, SARA/0000-0002-5682-1225; HUANG, LAN/0000-0001-9594-4722	50 HAMPSHIRE ST, FLOOR 5, CAMBRIDGE, MA 02139 USA	JAN 3	11	CAMBRIDGE	29258739	J	CELL PRESS	2018	MIAO, LEI/H-2700-2017	HUANG, L (通讯作者)，UNIV N CAROLINA, ESHELMAN SCH PHARM, DIV PHARMACOENGN & MOL PHARMACEUT, CHAPEL HILL, NC 27599 USA.	BIOTECHNOLOGY & APPLIED MICROBIOLOGY; GENETICS & HEREDITY; RESEARCH & EXPERIMENTAL MEDICINE			1525-0016	MOLECULAR THERAPY
ARAB A;BEHRAVAN J;RAZAZAN A;GHOLIZADEH Z;NIKPOOR AR;BARATI N;MOSAFFA F;BADIEE A;JAAFARI MR	ARAB, ATEFEH;BEHRAVAN, JAVAD;RAZAZAN, ATEFEH;GHOLIZADEH, ZAHRA;NIKPOOR, AMIN REZA;BARATI, NASTARAN;MOSAFFA, FATEMEH;BADIEE, ALI;JAAFARI, MAHMOUD REZA		E75 (HER-2/NEU-369-377), IS AN IMMUNOGENIC PEPTIDE WHICH IS HIGHLY EXPRESSED IN BREAST CANCER PATIENTS. THE PURPOSE OF THIS STUDY WAS TO DEVELOP AN EFFECTIVE VACCINE DELIVERY/ADJUVANT SYSTEM BY ATTACHMENT OF THIS PEPTIDE TO THE SURFACE OF LIPOSOMES CONSISTING OF PHOSPHOLIPIDS INCLUDING DISTEAROYLPHOSPHOCHOLINE (DSPC) AND DISTEAROYL PHOSPHOGLYCEROL (DSPG) WITH HIGH TRANSITION TEMPERATURE (TM) AND …				365	MASHHAD UNIV MED SCI, BIOTECHNOL RES CTR, MASHHAD, IRAN.; MASHHAD UNIV MED SCI, SCH PHARM, DEPT PHARMACEUT BIOTECHNOL, MASHHAD, IRAN.; MASHHAD UNIV MED SCI, NANOTECHNOL RES CTR, MASHHAD, IRAN.; UNIV TEHRAN MED SCI, SCH ADV TECHNOL MED, DEPT MOL MED, TEHRAN, IRAN.; MASHHAD UNIV MED SCI, IMMUNOL RES CTR, SCH MED, IMMUNOGENET & CELL CULTURE DEPT, MASHHAD, IRAN.; MASHHAD UNIV MED SCI, SCH MED, DEPT I…				BREAST CANCER; E75 PEPTIDE; HER2; NEU; PHASE TRANSITION TEMPERATURE; NANO-LIPOSOME; VACCINE	10.1080/1061186X.2017.1387788	ARTICLE			1029-2330	JAFARIMR@MUMS.AC.IR	372		RESEARCH VICE CHANCELLOR AND RESEARCH COUNCIL OF MASHHAD UNIVERSITY OF MEDICAL SCIENCES (MUMS), MASHHAD, IRAN [922608]	THIS WORK WAS SUPPORTED BY RESEARCH VICE CHANCELLOR AND RESEARCH COUNCIL OF MASHHAD UNIVERSITY OF MEDICAL SCIENCES (MUMS), MASHHAD, IRAN [GRANT NUMBER: 922608].	FU4XP				PH-SENSITIVE LIPOSOMES; GROUP-STUDY I-01; BREAST-CANCER PATIENTS; T-CELLS; DENDRITIC CELLS; IN-VITRO; BOOSTER INOCULATIONS; CLINICAL-TRIAL; OVARIAN-CANCER; CTL EPITOPES	4	J DRUG TARGET	J. DRUG TARGET.	ENGLISH	49		MOSAFFA, FATEMEH/0000-0001-7469-2773; NIKPOOR, AMIN REZA/0000-0001-5619-8771; BADIEE, ALI/0000-0003-1595-2218;	2-4 PARK SQUARE, MILTON PARK, ABINGDON OR14 4RN, OXON, ENGLAND		8	ABINGDON	28972792	J	TAYLOR & FRANCIS LTD	2018	BARATI, NASTARAN/W-1903-2019; MOSAFFA, FATEMEH/A-5367-2011; NIKPOOR, AMIN REZA/I-2907-2018; BADIEE, ALI/D-3672-2013; BEHRAVAN, JAVAD/AAR-9538-2020; BEHRAVAN, JAVAD/AAY-1219-2020	JAAFARI, MR (通讯作者)，MASHHAD UNIV MED SCI, SCH PHARM, PHARMACEUT, VAKIL ABAD BLVD, MASHHAD 917751365, IRAN.	PHARMACOLOGY & PHARMACY			1061-186X	JOURNAL OF DRUG TARGETING
BOLHASSANI A	BOLHASSANI, AZAM		ACQUIRED IMMUNE DEFICIENCY SYNDROME (AIDS) IS THE MOST SERIOUS STAGE OF HUMAN IMMUNODEFICIENCY VIRUS (HIV) INFECTION. THE COMBINATORIAL ANTI-RETROVIRAL THERAPY (CART) IS WIDELY USED IN SUPPRESSING HIV-1 INFECTION AND ENHANCING LIFE SPAN OF INFECTED PATIENTS TO A SIGNIFICANT LEVEL. HOWEVER, DELIVERY OF THERAPEUTIC MOLECULES IS STILL A MAJOR CHALLENGE IN VIVO. THE STUDIES SHOWED THAT THE ANTI-HIV D…				3393	PASTEUR INST IRAN, DEPT HEPATITIS & AIDS, TEHRAN, IRAN.;				HUMAN IMMUNODEFICIENCY VIRUS; THERAPEUTICS; DRUG DELIVERY SYSTEMS; ADVERSE EFFECTS; ACQUIRED IMMUNE DEFICIENCY SYNDROME (AIDS); NANO-CARRIERS	10.2174/1381612824666180608124549	REVIEW			1873-4286	AZAM.BOLHASSANI@YAHOO.COM	3401				HD4CB				ANTIRETROVIRAL DRUGS; CANCER; NANOPARTICLES; THERAPEUTICS; INHIBITORS; CANDIDATE; THERAPY; SYSTEMS	29	CURR PHARM DESIGN	CURR. PHARM. DESIGN	ENGLISH	63			EXECUTIVE STE Y-2, PO BOX 7917, SAIF ZONE, 1200 BR SHARJAH, U ARAB EMIRATES		9	SHARJAH	29886823	J	BENTHAM SCIENCE PUBL LTD	2018		BOLHASSANI, A (通讯作者)，PASTEUR INST IRAN, DEPT HEPATITIS & AIDS, TEHRAN, IRAN.	PHARMACOLOGY & PHARMACY			1381-6128	CURRENT PHARMACEUTICAL DESIGN
DONG H;WEN ZF;CHEN L;ZHOU N;LIU H;DONG SL;HU HM;MOU YB	DONG, HENG;WEN, ZHI-FA;CHEN, LIN;ZHOU, NA;LIU, HUI;DONG, SHILING;HU, HONG-MING;MOU, YONGBIN		BACKGROUND: THE AIM OF THIS STUDY WAS TO EXPLORE THE FEASIBILITY OF DELIVERING TUMOR ANTIGENS AND ENHANCING THE ANTIGEN CROSS-PRESENTATION OF DENDRITIC CELLS (DCS) BY ALUMINUM HYDROXIDE NANOPARTICLE WITH POLYETHYLENEIMINE (PEI) MODIFICATION (LV@HPA/PEI). MATERIALS AND METHODS: THE LV@HPA NANOPARTICLES WERE MODIFIED BY PEI FIRST, THEN THE INFLUENCE OF LV@HPA/PEI ON DCS WAS EXAMINED. THE DISTINCT E…				3353	NANJING UNIV, MED SCH NANJING, NANJING STOMATOL HOSP, CENT LAB, NANJING, JIANGSU, PEOPLES R CHINA.; PROVIDENCE CANC CTR, ROBERT W FRANZ CANC RES CTR, LAB CANC IMMUNOBIOL, PORTLAND, OR USA.; SOUTHEAST UNIV, MED SCH, DEPT MICROBIOL & IMMUNOL, NANJING, JIANGSU, PEOPLES R CHINA.;				ALUMINUM HYDROXIDE; ANTIGEN DELIVERY; DRIBBLES; NANO-ADJUVANT; CANCER IMMUNOTHERAPY; AUTOPHAGOSOME	10.2147/IJN.S164097	ARTICLE				HONG-MING.HU@PROVIDENCE.ORG; YONGBINMOU@163.COM	3365		NATIONAL NATURAL SCIENCE FOUNDATION OF CHINANATIONAL NATURAL SCIENCE FOUNDATION OF CHINA (NSFC) [81371680, 81571800]	THE AUTHORS ARE GRATEFUL FOR GRANTS FROM THE NATIONAL NATURAL SCIENCE FOUNDATION OF CHINA (81371680 AND 81571800). WE ACKNOWLEDGE THE KIND SUPPORT OF JAINA PATEL FOR TECHNICAL ASSISTANCE AND GUOHUA XIA AND YU ZHUANG FOR LANGUAGE EDITING.	GI2ZM				THERAPEUTIC ANTITUMOR EFFICACY; SUPERPARAMAGNETIC IRON-OXIDE; IMMUNE-RESPONSE; CANCER-IMMUNOTHERAPY; IN-VIVO; VACCINE; ADJUVANTS; MECHANISM; DELIVERY; RECEPTOR		INT J NANOMED	INT. J. NANOMED.	ENGLISH	42	GREEN SUBMITTED, GREEN PUBLISHED, GOLD	MOU, YONGBIN/0000-0003-0964-2862; DONG, HENG/0000-0002-2537-7950	PO BOX 300-008, ALBANY, AUCKLAND 0752, NEW ZEALAND		13	ALBANY	29922056	J	DOVE MEDICAL PRESS LTD	2018	MOU, YONGBIN/AAR-9889-2020; DONG, HENG/U-4108-2019	MOU, YB (通讯作者)，NANJING UNIV, MED SCH, NANJING STOMATOL HOSP, 30 ZHONGYANG RD, NANJING 210008, JIANGSU, PEOPLES R CHINA.; HU, HM (通讯作者)，PROVIDENCE PORTLAND MED CTR, EARLE A CHILES RES INST, ROBERT W FRANZ CANC RES CTR, LAB CANC IMMUNOBIOL, 2N81 NORTH PAVILION,4805 NE GLISAN ST, PORTLAND, OR 97213 USA.	SCIENCE & TECHNOLOGY - OTHER TOPICS; PHARMACOLOGY & PHARMACY			1178-2013	INTERNATIONAL JOURNAL OF NANOMEDICINE
HOU L;LIU Q;SHEN LM;LIU Y;ZHANG XQ;CHEN FQ;HUANG L	HOU, LIN;LIU, QI;SHEN, LIMEI;LIU, YUN;ZHANG, XUEQIONG;CHEN, FENGQIAN;HUANG, LEAF		RATIONALE: TUMOR-ASSOCIATED FIBROBLASTS (TAFS) PLAY A CRITICAL ROLE IN THE SUPPRESSIVE IMMUNE TUMOR MICROENVIRONMENT (TME), COMPROMISING THE EFFICACY OF IMMUNOTHERAPY. TO OVERCOME THIS THERAPEUTIC HURDLE, WE DEVELOPED A NANOEMULSION (NE) FORMULATION TO DELIVER FRAXINELLONE (FRAX), AN ANTI-FIBROTIC MEDICINE, TO TAFS, AS AN APPROACH TO REVERSE IMMUNOSUPPRESSIVE TME OF DESMOPLASTIC MELANOMA. METHODS…				3781	UNIV NORTH CAROLINA CHAPEL HILL, ESHELMAN SCH PHARM, DIV PHARMACOENGN & MOL PHARMACEUT, CHAPEL HILL, NC 27599 USA.; UNIV NORTH CAROLINA CHAPEL HILL, ESHELMAN SCH PHARM, CTR NANOTECHNOL DRUG DELIVERY, CHAPEL HILL, NC 27599 USA.; ZHENGZHOU UNIV, SCH PHARMACEUT SCI, 100 KEXUE AVE, ZHENGZHOU 450001, HENAN, PEOPLES R CHINA.; COLLABORAT INNOVAT CTR NEW DRUG RES & SAFETY EVAL, ZHENGZHOU, HENAN, PEOPLES …				FRAXINELLONE; NANOEMULSION; DESMOPLASTIC MELANOMA; TUMOR MICROENVIRONMENT; TUMOR-ASSOCIATED FIBROBLASTS	10.7150/thno.24821	ARTICLE				LEAFH@EMAIL.UNC.EDU	3796		NIHUNITED STATES DEPARTMENT OF HEALTH & HUMAN SERVICESNATIONAL INSTITUTES OF HEALTH (NIH) - USA [CA198999]; CHINA SCHOLARSHIP COUNCILCHINA SCHOLARSHIP COUNCIL; NATIONAL CANCER INSTITUTEUNITED STATES DEPARTMENT OF HEALTH & HUMAN SERVICESNATIONAL INSTITUTES OF HEALTH (NIH) - USANIH NATIONAL CANCER INSTITUTE (NCI) [U54CA198999] FUNDING SOURCE: NIH REPORTER	THIS WORK WAS SUPPORTED BY NIH GRANT CA198999. LIN HOU WAS SUPPORTED BY CHINA SCHOLARSHIP COUNCIL. WE THANK DR. K.H. LEE FOR THE USE OF LC/MS INSTRUMENT. WE THANK DR. RIHE LIU, DR. YUHUA WANG AND RYAN KRAMER FOR EDITING THE MANUSCRIPT.	GO8VJ				CANCER-ASSOCIATED FIBROBLASTS; NF-KAPPA-B; TGF-BETA; STROMAL FIBROBLASTS; SUPPRESSOR-CELLS; DENDRITIC CELLS; KILLER-CELLS; T-CELLS; GROWTH; ACTIVATION	14	THERANOSTICS	THERANOSTICS	ENGLISH	64	GREEN PUBLISHED, GREEN SUBMITTED, GOLD	LIU, YUN/0000-0002-6763-496X; CHEN, FENGQIAN/0000-0002-2330-6403	PO BOX 4546, LAKE HAVEN, NSW 2263, AUSTRALIA		16	LAKE HAVEN	30083259	J	IVYSPRING INT PUBL	2018		HUANG, L (通讯作者)，UNIV NORTH CAROLINA CHAPEL HILL, ESHELMAN SCH PHARM, DIV PHARMACOENGN & MOL PHARMACEUT, CHAPEL HILL, NC 27599 USA.; HUANG, L (通讯作者)，UNIV NORTH CAROLINA CHAPEL HILL, ESHELMAN SCH PHARM, CTR NANOTECHNOL DRUG DELIVERY, CHAPEL HILL, NC 27599 USA.	RESEARCH & EXPERIMENTAL MEDICINE			1838-7640	THERANOSTICS
JIANG H;WANG Q;LI L;ZENG Q;LI HM;GONG T;ZHANG ZR;SUN X	JIANG, HAO;WANG, QIN;LI, LIN;ZENG, QIN;LI, HANMEI;GONG, TAO;ZHANG, ZHIRONG;SUN, XUN		DUE TO ITS SAFETY AND EFFICACY, ALUMINUM HYDROXIDE IS USED AS AN IMMUNE ADJUVANT IN HUMAN VACCINES FOR OVER 80 YEARS. BEING A TH2 STIMULATOR, THE CLASSICAL GEL-LIKE ADJUVANT, HOWEVER, FAILS TO GENERATE CD8(+) T CELL RESPONSES, WHICH ARE IMPORTANT FOR CANCER VACCINES. HERE, ALUMINUM HYDROXIDE IS TURNED FROM GEL INTO NANO-SIZED VACCINE CARRIERS ALO(OH)-POLYMER NANOPARTICLES (APNS) TO PROMOTE THEIR …	1700426				SICHUAN UNIV, KEY LAB DRUG TARGETING & DRUG DELIVERY SYST, MINIST EDUC, WEST CHINA SCH PHARM, 17,BLOCK 3,SOUTHERN RENMIN RD, CHENGDU 610041, SICHUAN, PEOPLES R CHINA.;				ALUMINUM HYDROXIDE; ANTIGEN PRESENTING CELL; IMMUNE RESPONSE; LYMPH NODES; NANOPARTICLES	10.1002/advs.201700426	ARTICLE				SUNXUN@SCU.EDU.CN			NATIONAL NATURAL SCIENCE FOUNDATION OF CHINANATIONAL NATURAL SCIENCE FOUNDATION OF CHINA (NSFC) [81673362, 81690261]	THE AUTHORS THANK PROF. Y. MA OF THE SHENZHEN INSTITUTES OF ADVANCED TECHNOLOGY OF THE CHINESE ACADEMY OF SCIENCE FOR KINDLY PROVIDING THE B16-OVA CELL. THE AUTHORS ACKNOWLEDGE THE FINANCIAL SUPPORT OF THE NATIONAL NATURAL SCIENCE FOUNDATION OF CHINA GRANT NOS. 81673362 AND 81690261.	FS8KB				ALUMINUM-CONTAINING ADJUVANTS; DENDRITIC CELLS; CROSS-PRESENTATION; INTERSTITIAL FLUID; SCAVENGER RECEPTOR; ANTITUMOR IMMUNITY; SIRNA DELIVERY; DRUG EXPOSURE; TRP2 PEPTIDE; IN-VIVO	1	ADV SCI	ADV. SCI.	ENGLISH	42	GOLD, GREEN PUBLISHED	JIANG, HAO/0000-0003-3141-4110	111 RIVER ST, HOBOKEN 07030-5774, NJ USA	JAN	11	HOBOKEN	29375970	J	WILEY	2018		SUN, X (通讯作者)，SICHUAN UNIV, KEY LAB DRUG TARGETING & DRUG DELIVERY SYST, MINIST EDUC, WEST CHINA SCH PHARM, 17,BLOCK 3,SOUTHERN RENMIN RD, CHENGDU 610041, SICHUAN, PEOPLES R CHINA.	CHEMISTRY; SCIENCE & TECHNOLOGY - OTHER TOPICS; MATERIALS SCIENCE			2198-3844	ADVANCED SCIENCE
SHEN M;REN XB	SHEN, MENG;REN, XIUBAO		EXOSOMES ARE A GROUP OF NANO-SIZED MEMBRANE VESICLES THAT TRANSFER PROTEINS, NUCLEIC ACIDS, AND LIPIDS TO NEARBY AND FARAWAY CELLS, PLAYING AN IMPORTANT ROLE IN THE INTERCELLULAR COMMUNICATION WITHIN THE EXTRACELLULAR ENVIRONMENT. EMERGING EVIDENCES SHOW THAT EXOSOMES DERIVED FROM IMMUNOCYTES, INCLUDING DENDRITIC CELLS, T CELLS, B CELLS, MACROPHAGES, NATURAL KILLER CELLS AND MYELOID-DERIVED SUPPR…				115	TIANJIN MED UNIV CANC INST & HOSP, DEPT IMMUNOL, TIANJIN, PEOPLES R CHINA.; TIANJIN MED UNIV CANC INST & HOSP, DEPT BIOTHERAPY, HUANHU XI RD, TIANJIN 300060, PEOPLES R CHINA.; NATL CLIN RES CTR CANC, TIANJIN, PEOPLES R CHINA.; KEY LAB CANC PREVENT & THERAPY, TIANJIN, PEOPLES R CHINA.; TIANJINS CLIN RES CTR CANC, TIANJIN, PEOPLES R CHINA.; KEY LAB CANC IMMUNOL & BIOTHERAPY, TIANJIN, PEOPLES R CHIN…				EXOSOMES; IMMUNOCYTES; TUMOR IMMUNOLOGY; CANCER; THERAPEUTIC TARGET	10.1016/j.canlet.2018.05.040	REVIEW			1872-7980	RENXIUBAO@TJMUCH.COM	122		NATIONAL KEY TECHNOLOGY RD PROGRAMNATIONAL KEY TECHNOLOGY R&D PROGRAM [2015BAI12B12]; NATURAL SCIENCE FOUNDATION OF CHINANATIONAL NATURAL SCIENCE FOUNDATION OF CHINA (NSFC) [81472471]	THIS WORK WAS SUPPORTED BY THE NATIONAL KEY TECHNOLOGY R&D PROGRAM UNDER GRANT NUMBER 2015BAI12B12 AND THE NATURAL SCIENCE FOUNDATION OF CHINA UNDER GRANT NUMBER 81472471.	GM8KM				NATURAL-KILLER-CELLS; CD8(+) CTL RESPONSES; CD4(+) T-CELLS; DENDRITIC CELLS; IN-VITRO; B-CELLS; SUPPRESSOR-CELLS; MAST-CELLS; VACCINE; MACROPHAGES		CANCER LETT	CANCER LETT.	ENGLISH	82			ELSEVIER HOUSE, BROOKVALE PLAZA, EAST PARK SHANNON, CO, CLARE, 00000, IRELAND		8	CLARE	29857125	J	ELSEVIER IRELAND LTD	2018		REN, XB (通讯作者)，TIANJIN MED UNIV CANC INST & HOSP, DEPT BIOTHERAPY, HUANHU XI RD, TIANJIN 300060, PEOPLES R CHINA.	ONCOLOGY			0304-3835	CANCER LETTERS
XU XB;CHEN YL;ZHANG RQ;MIAO XD;CHEN XH	XU, XIAOBO;CHEN, YILING;ZHANG, RUIQING;MIAO, XUDONG;CHEN, XINHUA		LOCOREGIONAL THERAPY IS PLAYING AN INCREASINGLY IMPORTANT ROLE IN THE NON-SURGICAL MANAGEMENT OF HEPATOCELLULAR CARCINOMA (HCC). THE NOVEL TECHNIQUE OF NON-THERMAL ELECTRIC ABLATION BY NANOSECOND PULSED ELECTRIC FIELD HAS BEEN RECOGNIZED AS A POTENTIAL LOCOREGIONAL METHODOLOGY FOR INDICATED HCC. THIS MANUSCRIPT EXPLORES THE MOST RECENT STUDIES TO INDICATE ITS UNIQUE ANTI-TUMOR IMMUNE RESPONSE. TH…				85	ZHEJIANG UNIV, KEY LAB COMBINED MULTIORGAN TRANSPLANTAT, COLLABORAT INNOVAT CTR DIAG TREATMENT INFECT DIS, MINIST PUBL HLTH,AFFILIATED HOSP 1,DEPT HEPATOBIL, HANGZHOU, ZHEJIANG, PEOPLES R CHINA.; TIANJIN MED UNIV, DEPT ANAT, TIANJIN, PEOPLES R CHINA.; XINJIANG MED UNIV, AFFILIATED HOSP 1, XINJIANG KEY LAB ECHINOCOCCOSIS, DIGEST & VASC SURG CTR,HEPATOBILIARY & HYDATID DE, URUMQI, PEOPLES R CHINA.;…				LOCOREGIONAL THERAPY; HEPATOCELLULAR CARCINOMA (HCC); NANOSECOND PULSED ELECTRIC FIELD (NSPEF); NANO-PULSE STIMULATION (NPS)	10.14218/JCTH.2017.00042	REVIEW			2310-8819	XINHUA_CHEN@ZJU.EDU.CN	88		XINJIANG KEY LAB PROJECT [2014KL002]; NATIONAL NATURAL SCIENCE FOUNDATION OF CHINANATIONAL NATURAL SCIENCE FOUNDATION OF CHINA (NSFC) [81372425]; NATIONAL ST MAJOR PROJECT [SQ2018ZX100301]; ZHEJIANG NATURAL SCIENCE FOUNDATIONNATURAL SCIENCE FOUNDATION OF ZHEJIANG PROVINCE [LY17H160018]	THIS STUDY WAS FUNDED BY THE XINJIANG KEY LAB PROJECT (NO. 2014KL002 TO X CHEN), THE NATIONAL NATURAL SCIENCE FOUNDATION OF CHINA (NO. 81372425 TO X CHEN), NATIONAL S&T MAJOR PROJECT (NO. SQ2018ZX100301 TO X CHEN) AND THE ZHEJIANG NATURAL SCIENCE FOUNDATION (NO. LY17H160018 TO X MIAO).	GH8EL				HEPATOCELLULAR-CARCINOMA; MELANOMA; THERAPY; TUMOR; NSPEF; NANOELECTROABLATION; SIMULATION; APOPTOSIS; ENHANCE; CANCER	1	J CLIN TRANSL HEPATO	J. CLIN. TRANSL. HEPATOL.	ENGLISH	29	GREEN PUBLISHED, GOLD, GREEN SUBMITTED		14090 SOUTHWEST FREEWAY, STE 300, SUGAR LAND, TX 77478 USA	JAN-MAR	4	SUGAR LAND	29577034	J	XIA & HE PUBLISHING INC	2018		CHEN, XH (通讯作者)，ZHEJIANG UNIV, AFFILIATED HOSP 1, SCH MED, DEPT HEPATOBILIARY & PANCREAT SURG, 79 QINGCHUN RD, HANGZHOU 310003, ZHEJIANG, PEOPLES R CHINA.	GASTROENTEROLOGY & HEPATOLOGY			2225-0719	JOURNAL OF CLINICAL AND TRANSLATIONAL HEPATOLOGY
ZHAO JJ;ZHANG ZK;XUE YX;WANG GQ;CHENG Y;PAN YC;ZHAO SL;HOU YY	ZHAO, JIAOJIAO;ZHANG, ZHENGKUI;XUE, YAXIAN;WANG, GUOQUN;CHENG, YUAN;PAN, YUCHEN;ZHAO, SHULI;HOU, YAYI		MACROPHAGES ORCHESTRATE INFLAMMATION AND CONTROL THE PROMOTION OR INHIBITION OF TUMORS AND METASTASIS. FERUMOXYTOL (FMT), A CLINICALLY APPROVED IRON OXIDE NANOPARTICLE, POSSESSES ANTI-TUMOR THERAPEUTIC POTENTIAL BY INDUCING PRO-INFLAMMATORY MACROPHAGE POLARIZATION. TOLL-LIKE RECEPTOR 3 (TLR3) ACTIVATION ALSO POTENTLY ENHANCES THE ANTI-TUMOR RESPONSE OF IMMUNE CELLS. HEREIN, THE ANTI-TUMOR POTENTI…				6307	NANJING UNIV, SCH MED, DIV IMMUNOL, STATE KEY LAB PHARMACEUT BIOTECHNOL, NANJING 210093, JIANGSU, PEOPLES R CHINA.; NANJING UNIV, COLL CHEM & CHEM ENGN, DEPT POLYMER SCI & ENGN, MOE KEY LAB HIGH PERFORMANCE POLYMER MAT & TECHNO, NANJING 210093, JIANGSU, PEOPLES R CHINA.; NANJING UNIV, JIANGSU KEY LAB NANOTECHNOL, NANJING 210093, JIANGSU, PEOPLES R CHINA.; NANJING MED UNIV, AFFILIATED HOSP 1, DEPT…				MACROPHAGE; FERUMOXYTOL; POLY (I : C); FP-NPS; MELANOMA	10.7150/thno.29746	ARTICLE				SHULIZHAO79@163.COM; YAYIHOU@NJU.EDU.CN	6321		NATIONAL KEY RESEARCH AND DEVELOPMENT PROGRAM OF CHINA [2017YFA0104303]; NATIONAL NATURAL SCIENCE FOUNDATION OF CHINANATIONAL NATURAL SCIENCE FOUNDATION OF CHINA (NSFC) [81872114]	THIS WORK WAS SUPPORTED BY NATIONAL KEY RESEARCH AND DEVELOPMENT PROGRAM OF CHINA (2017YFA0104303) AND GRANTS FROM THE NATIONAL NATURAL SCIENCE FOUNDATION OF CHINA (NO. 81872114). WE ARE GRATEFUL TO PROF. NING GU FROM SOUTHEAST UNIVERSITY, NANJING, PR CHINA FOR PROVIDING US WITH THE FMT. JIAOJIAO ZHAO AND ZHENGKUI ZHANG CONTRIBUTED EQUALLY TO THIS WORK. ALL AUTHORS PARTICIPATED IN THE PAPER PREPA…	HD4OW				TUMOR-ASSOCIATED MACROPHAGES; SUPPRESSOR-CELLS; CANCER-CELLS; NANOPARTICLES; DELIVERY; VACCINE; APOPTOSIS; THERAPY; BRAF; IMMUNOTHERAPY	22	THERANOSTICS	THERANOSTICS	ENGLISH	73	GOLD, GREEN PUBLISHED, GREEN SUBMITTED		PO BOX 4546, LAKE HAVEN, NSW 2263, AUSTRALIA		15	LAKE HAVEN	30613299	J	IVYSPRING INT PUBL	2018		HOU, YY (通讯作者)，NANJING UNIV, SCH MED, DIV IMMUNOL, STATE KEY LAB PHARMACEUT BIOTECHNOL, NANJING 210093, JIANGSU, PEOPLES R CHINA.; ZHAO, SL (通讯作者)，NANJING MED UNIV, NANJING HOSP 1, GEN CLIN RES CTR, NANJING 210006, JIANGSU, PEOPLES R CHINA.	RESEARCH & EXPERIMENTAL MEDICINE			1838-7640	THERANOSTICS
LI TF;LI K;WANG C;LIU X;WEN Y;XU YH;ZHANG Q;ZHAO QY;SHAO M;LI YZ;HAN M;KOMATSU N;ZHAO L;CHEN X	LI, TONG-FEI;LI, KE;WANG, CHAO;LIU, XIN;WEN, YU;XU, YONG-HONG;ZHANG, QUAN;ZHAO, QIU-YA;SHAO, MING;LI, YAN-ZE;HAN, MIN;KOMATSU, NAOKI;ZHAO, LI;CHEN, XIAO		GLIOBLASTOMA (GBM) IS THE MOST FREQUENT AND MALIGNANT BRAIN TUMOR WITH A HIGH MORTALITY RATE. THE PRESENCE OF A LARGE POPULATION OF MACROPHAGES (M PHI) IN THE TUMOR MICROENVIRONMENT IS A PROMINENT FEATURE OF GBM AND THESE SO-CALLED TUMOR-ASSOCIATED MF (TAM) CLOSELY INTERACT WITH THE GBM CELLS TO PROMOTE THE SURVIVAL, PROGRESSION AND THERAPY RESISTANCE OF THE GBM. VARIOUS THERAPEUTIC STRATEGIES HA…				128	WUHAN UNIV, SCH BASIC MED, DEPT PHARMACOL, DONGHU AVE 185, WUHAN 430072, HUBEI, PEOPLES R CHINA.; WUHAN UNIV, SCH BASIC MED, CTR LAB TEACHING, DONGHU AVE 185, WUHAN 430072, HUBEI, PEOPLES R CHINA.; WUHAN UNIV, INST OPHTHALMOL RES, DEPT OPHTHALMOL, RENMIN HOSP, WUHAN 430060, HUBEI, PEOPLES R CHINA.; HUAZHONG UNIV SCI & TECHNOL, TONGJI HOSP, DIV NEPHROL, TONGJI MED COLL, WUHAN 430030, HUBEI, PEOPLE…				CROSS-TALK; CANCER CELL; CANCER-ASSOCIATED MACROPHAGE; GLIOBLASTOMA; NANO-DRUG	10.1016/j.jconrel.2017.10.024	ARTICLE			1873-4995	LIZHAO@SUDA.EDU.CN; MORNSMILE@YAHOO.COM	146		NATIONAL NATURAL SCIENCE FOUNDATION OF CHINANATIONAL NATURAL SCIENCE FOUNDATION OF CHINA (NSFC) [81671818]; NATURAL SCIENCE FOUNDATION OF HUBEI PROVINCE, CHINANATURAL SCIENCE FOUNDATION OF HUBEI PROVINCE [2015CFB403]; SCIENCE AND TECHNOLOGY PROGRAM OF WUHAN, CHINA [2017060201010148]	THIS RESEARCH WAS SUPPORTED BY THE NATIONAL NATURAL SCIENCE FOUNDATION OF CHINA (NO. 81671818), NATURAL SCIENCE FOUNDATION OF HUBEI PROVINCE, CHINA (NO. 2015CFB403) AND SCIENCE AND TECHNOLOGY PROGRAM OF WUHAN, CHINA (NO. 2017060201010148).	FP0WT				TARGETING DELIVERY; CANCER-CELLS; GLIOMA; GROWTH; POLARIZATION; PLASTICITY; DEATH; CALRETICULIN; MONOCYTES; DAMPS		J CONTROL RELEASE	J. CONTROL. RELEASE	ENGLISH	46	GREEN SUBMITTED	CHEN, XIAO/0000-0001-5474-0205;	RADARWEG 29, 1043 NX AMSTERDAM, NETHERLANDS	DEC 28	19	AMSTERDAM	29051064	J	ELSEVIER	2017	CHEN, XIAO/N-8638-2014; SONG, EUN JOO/Z-5130-2019	CHEN, X (通讯作者)，WUHAN UNIV, SCH BASIC MED, DEPT PHARMACOL, DONGHU AVE 185, WUHAN 430072, HUBEI, PEOPLES R CHINA.; ZHAO, L (通讯作者)，SOOCHOW UNIV, SCH RADIAT MED & PROTECT, SCH RADIAT & MULTIDISCIPLINARY SCI RAD X, MED COLL, SUZHOU 215123, PEOPLES R CHINA.	CHEMISTRY; PHARMACOLOGY & PHARMACY			0168-3659	JOURNAL OF CONTROLLED RELEASE
LI Y;ZHOU FF;CHEN WR	LI YONG;ZHOU FEI-FAN;CHEN, WEI R.		THE TUMOR KILLING AND IMMUNE STIMULATION EFFECTS OF PHOTOTHERMAL THERAPY USING NANO GRAPHENE OXIDE (NGO)WERE STUDIED IN VITRO AND IN VIVO. FOR IN VITRO STUDY, NGO SHOWED A GOOD PHOTOTHERMAL CONVERSION EFFECT, INCREASING TEMPERATURE UNDER LASER IRRADIATION TO DESTROY TUMOR CELLS. IN ADDITION, NGO COULD EFFECTIVELY STIMULATE THE PRODUCTION OF IL-6 AND TNF ALPHA BY MACROPHAGES AND ENHANCE THE IMMUNE…				1095	TIANJIN MED UNIV, CANC INST & HOSP, TIANJIN KEY LAB CANC PREVENT & THERAPY, INTERVENT THERAPY DEPT, TIANJIN 300060, PEOPLES R CHINA.; UNIV CENT OKLAHOMA, COLL MATH & SCI, CTR INTERDISCIPLINARY BIOMED EDUC & RES, BIOPHOTON RES LAB, EDMOND, OK 73034 USA.;				NANO GRAPHENE OXIDE; PHOTOTHERMAL THERAPY; TUMOR; IMMUNE	10.16476/j.pibb.2017.0329	ARTICLE				FZHOU2@UCO.EDU	1102		US NATIONAL INSTITUTES OF HEALTH (FROM THE INBRE PROGRAM OF THE NATIONAL CENTER FOR RESEARCH RESOURCES) [RS20132225-106]; OKLAHOMA CENTER FOR ADVANCEMENT OF SCIENCE AND TECHNOLOGY [HR16-085]	THIS WORK WAS SUPPORTED BY GRANTS FROM THE US NATIONAL INSTITUTES OF HEALTH (RS20132225-106 FROM THE INBRE PROGRAM OF THE NATIONAL CENTER FOR RESEARCH RESOURCES) AND THE OKLAHOMA CENTER FOR ADVANCEMENT OF SCIENCE AND TECHNOLOGY (HR16-085).	FR0CY				CANCER; HYPERTHERMIA; RADIOTHERAPY; DESTRUCTION; CHALLENGE; LASER; IL-6	12	PROG BIOCHEM BIOPHYS	PROG. BIOCHEM. BIOPHYS.	CHINESE	30			15 DATUN RD, CHAOYAND DISTRICT, BEIJING, 100101, PEOPLES R CHINA	DEC	8	BEIJING		J	CHINESE ACAD SCIENCES, INST BIOPHYSICS	2017		ZHOU, FF (通讯作者)，UNIV CENT OKLAHOMA, COLL MATH & SCI, CTR INTERDISCIPLINARY BIOMED EDUC & RES, BIOPHOTON RES LAB, EDMOND, OK 73034 USA.	BIOCHEMISTRY & MOLECULAR BIOLOGY; BIOPHYSICS			1000-3282	PROGRESS IN BIOCHEMISTRY AND BIOPHYSICS
SHI K;HAYNES M;HUANG L	SHI, KAI;HAYNES, MATTHEW;HUANG, LEAF		DESPITE LIMITED SUCCESSES IN CLINICAL DEVELOPMENT, THERAPEUTIC CANCER VACCINES HAVE EXPERIENCED RESURGENCE IN RECENT YEARS DUE TO AN ENHANCED EMPHASIS UPON CO-MITIGATING FACTORS UNDERLYING IMMUNE RESPONSE. SPECIFICALLY, REVERSING THE IMMUNE-SUPPRESSIVE EFFECTS OF THE TUMOR MICROENVIRONMENT, MEDIATED BY A VARIETY OF CELLULAR AND MOLECULAR SIGNALING MECHANISMS, HAS BECOME FUNDAMENTAL TOWARD ENHANCI…				676	UNIV NORTH CAROLINA CHAPEL HILL, ESHELMAN SCH PHARM, DIV MOL PHARMACEUT, CHAPEL HILL, NC 27599 USA.; UNIV NORTH CAROLINA CHAPEL HILL, ESHELMAN SCH PHARM, CTR NANOTECHNOL DRUG DELIVERY, CHAPEL HILL, NC 27599 USA.; SHENYANG PHARMACEUT UNIV, SCH PHARM, DEPT PHARMACEUT, SHENYANG 110016, PEOPLES R CHINA.;				VACCINE; NANOPARTICLE; TUMOR; IMMUNOTHERAPY; MICROENVIRONMENT	10.1007/s11705-017-1640-4	REVIEW			2095-0187	SHIKAILAB@HOTMAIL.COM	684		NIHUNITED STATES DEPARTMENT OF HEALTH & HUMAN SERVICESNATIONAL INSTITUTES OF HEALTH (NIH) - USA [CA149363, CA151652, CA149387, DK100664]; NATIONAL NATURAL SCIENCE FOUNDATION OF CHINANATIONAL NATURAL SCIENCE FOUNDATION OF CHINA (NSFC) [31671020]	THE HUANG LAB WAS SUPPORTED BY NIH GRANTS CA149363, CA151652, CA149387 AND DK100664. THE SHI LAB WAS SUPPORTED BY THE NATIONAL NATURAL SCIENCE FOUNDATION OF CHINA (GRANT NO. 31671020).	FS1JO				ANTITUMOR IMMUNE-RESPONSES; T-CELL RESPONSES; CALCIUM-PHOSPHATE NANOPARTICLES; IN-VIVO; INDOLEAMINE 2,3-DIOXYGENASE; DENDRITIC CELLS; REGULATORY T; ANTIGEN PRESENTATION; DNA VACCINE; IMMUNOSUPPRESSIVE NETWORKS	4	FRONT CHEM SCI ENG	FRONT. CHEM. SCI. ENG.	ENGLISH	85			233 SPRING ST, NEW YORK, NY 10013 USA	DEC	9	NEW YORK		J	SPRINGER	2017		SHI, K (通讯作者)，UNIV NORTH CAROLINA CHAPEL HILL, ESHELMAN SCH PHARM, DIV MOL PHARMACEUT, CHAPEL HILL, NC 27599 USA.; SHI, K (通讯作者)，UNIV NORTH CAROLINA CHAPEL HILL, ESHELMAN SCH PHARM, CTR NANOTECHNOL DRUG DELIVERY, CHAPEL HILL, NC 27599 USA.; SHI, K (通讯作者)，SHENYANG PHARMACEUT UNIV, SCH PHARM, DEPT PHARMACEUT, SHENYANG 110016, PEOPLES R CHINA.	ENGINEERING			2095-0179	FRONTIERS OF CHEMICAL SCIENCE AND ENGINEERING
SONG WT;MUSETTI SN;HUANG L	SONG, WANTONG;MUSETTI, SARA N.;HUANG, LEAF		CANCER IMMUNOTHERAPY IS QUICKLY GROWING TO BE THE FOURTH MOST IMPORTANT CANCER THERAPY, AFTER SURGERY, RADIATION THERAPY, AND CHEMOTHERAPY. IMMUNOTHERAPY IS THE MOST PROMISING CANCER MANAGEMENT STRATEGY BECAUSE IT ORCHESTRATES THE BODY'S OWN IMMUNE SYSTEM TO TARGET AND ERADICATE CANCER CELLS, WHICH MAY RESULT IN DURABLE ANTITUMOR RESPONSES AND REDUCE METASTASIS AND RECURRENCE MORE THAN TRADITIONA…				16	UNIV N CAROLINA, ESHELMAN SCH PHARM, DIV PHARMACOENGN & MOL PHARMACEUT, CHAPEL HILL, NC 27599 USA.; CHINESE ACAD SCI, CHANGCHUN INST APPL CHEM, KEY LAB POLYMER ECOMAT, CHANGCHUN 130022, JILIN, PEOPLES R CHINA.;				NANOMATERIALS; CANCER IMMUNOTHERAPY; CANCER VACCINE; TUMOR MICROENVIRONMENT	10.1016/j.biomaterials.2017.09.017	REVIEW			1878-5905	LEAFH@EMAIL.UNC.EDU	30		NIHUNITED STATES DEPARTMENT OF HEALTH & HUMAN SERVICESNATIONAL INSTITUTES OF HEALTH (NIH) - USA [CA198999, DK100664]; ESHELMAN INSTITUTE FOR INNOVATION; NATIONAL NATURAL SCIENCE FOUNDATION OF CHINANATIONAL NATURAL SCIENCE FOUNDATION OF CHINA (NSFC) [51673185]; CHINA SCHOLARSHIP COUNCILCHINA SCHOLARSHIP COUNCIL; NATIONAL CANCER INSTITUTEUNITED STATES DEPARTMENT OF HEALTH & HUMAN SERVICESNATIONAL I…	THE WORK IN THE AUTHORS' LAB WAS SUPPORTED BY NIH GRANTS CA198999 AND DK100664, AND BY ESHELMAN INSTITUTE FOR INNOVATION. IT WAS ALSO SUPPORTED BY NATIONAL NATURAL SCIENCE FOUNDATION OF CHINA (PROJECT 51673185) AND CHINA SCHOLARSHIP COUNCIL.	FL0EZ				TUMOR-ASSOCIATED MACROPHAGES; REGULATORY T-CELLS; HUMAN DENDRITIC CELLS; FIBROBLAST ACTIVATION PROTEIN; NF-KAPPA-B; CHECKPOINT BLOCKADE; ANTITUMOR IMMUNITY; TGF-BETA; DNA VACCINES; PHOTODYNAMIC THERAPY		BIOMATERIALS	BIOMATERIALS	ENGLISH	270	GREEN ACCEPTED	MUSETTI, PHD, SARA/0000-0002-5682-1225	THE BOULEVARD, LANGFORD LANE, KIDLINGTON, OXFORD OX5 1GB, OXON, ENGLAND	DEC	15	OXFORD	28961532	J	ELSEVIER SCI LTD	2017		HUANG, L (通讯作者)，UNIV N CAROLINA, ESHELMAN SCH PHARM, DIV PHARMACOENGN & MOL PHARMACEUT, CHAPEL HILL, NC 27599 USA.	ENGINEERING; MATERIALS SCIENCE			0142-9612	BIOMATERIALS
LU JQ;LIU XS;LIAO YP;SALAZAR F;SUN BB;JIANG W;CHANG CH;JIANG JH;WANG X;WU AM;MENG H;NEL AE	LU, JIANQIN;LIU, XIANGSHENG;LIAO, YU-PEI;SALAZAR, FELIX;SUN, BINGBING;JIANG, WEN;CHANG, CHONG HYUN;JIANG, JINHONG;WANG, XIANG;WU, ANNA M.;MENG, HUAN;NEL, ANDRE E.		WHILE CHEMOTHERAPY DELIVERY BY NANOCARRIERS HAS MODESTLY IMPROVED THE SURVIVAL PROSPECTS OF PANCREATIC DUCTAL ADENOCARCINOMA (PDAC), ADDITIONAL ENGAGEMENT OF THE IMMUNE RESPONSE COULD BE GAME CHANGING. WE DEMONSTRATE A NANO-ENABLED APPROACH FOR ACCOMPLISHING ROBUST ANTI-PDAC IMMUNITY IN SYNGENEIC MICE THROUGH THE INDUCTION OF IMMUNOGENIC CELL DEATH (ICD) AS WELL AS INTERFERING IN THE IMMUNOSUPPRE…	1811				UNIV CALIF LOS ANGELES, DAVID GEFFEN SCH MED, DEPT MED, DIV NANOMED, LOS ANGELES, CA 90095 USA.; UNIV CALIF LOS ANGELES, CALIF NANOSYST INST, CTR ENVIRONM IMPLICAT NANOTECHNOL, LOS ANGELES, CA 90095 USA.; UNIV CALIF LOS ANGELES, CALIF NANOSYST INST, LOS ANGELES, CA 90095 USA.; UNIV CALIF LOS ANGELES, DAVID GEFFEN SCH MED, CRUMP INST MOL IMAGING, DEPT MOL & MED PHARMACOL, LOS ANGELES, CA 90095 USA…					10.1038/s41467-017-01651-9	ARTICLE				HMENG@MEDNET.UCLA.EDU; ANEL@MEDNET.UCLA.EDU			U.S. PUBLIC HEALTH SERVICEUNITED STATES DEPARTMENT OF HEALTH & HUMAN SERVICESUNITED STATES PUBLIC HEALTH SERVICE [U01CA198846]; NIH GRANTUNITED STATES DEPARTMENT OF HEALTH & HUMAN SERVICESNATIONAL INSTITUTES OF HEALTH (NIH) - USA [R21 CA190044, P30 CA016042]; NATIONAL CANCER INSTITUTEUNITED STATES DEPARTMENT OF HEALTH & HUMAN SERVICESNATIONAL INSTITUTES OF HEALTH (NIH) - USANIH NATIONAL CANCER IN…	THIS STUDY WAS FUNDED BY THE U.S. PUBLIC HEALTH SERVICE GRANT U01CA198846, AND NIH GRANTS R21 CA190044 AND P30 CA016042. THE AUTHORS THANK THE MOLECULAR INSTRUMENTATION CENTER FOR NMRS AND MASS SPECTROMETRY, THE CNSI ADVANCED LIGHT MICROSCOPY/SPECTROSCOPY SHARED FACILITY FOR CONFOCAL FLUORESCENT MICROSCOPY, THE USE OF EM INSTRUMENTS AT THE ELECTRON IMAGING CENTER FOR NANOMACHINES, THE IHC STAININ…	FN8RQ				MESOPOROUS SILICA NANOPARTICLES; INDOLEAMINE 2,3-DIOXYGENASE; DUCTAL ADENOCARCINOMA; DENDRITIC CELLS; PHASE-I; CHEMOTHERAPY; GEMCITABINE; DELIVERY; PHARMACOKINETICS; EFFICACY		NAT COMMUN	NAT. COMMUN.	ENGLISH	61	GOLD, GREEN PUBLISHED	SUN, BINGBING/0000-0002-5444-5078; WANG, XIANG/0000-0002-6647-0684; MENG, HUAN/0000-0001-8844-3938; LIU, XIANGSHENG/0000-0002-5719-2838; MENG, HUAN/0000-0001-8844-3938; WU, ANNA/0000-0001-8487-823X	HEIDELBERGER PLATZ 3, BERLIN, 14197, GERMANY	NOV 27	14	BERLIN	29180759	J	NATURE RESEARCH	2017	SUN, BINGBING/I-8197-2012; WANG, XIANG/J-2054-2014; MENG, HUAN/AAM-1072-2020; LIU, XIANGSHENG/W-3288-2019; MENG, HUAN/T-7954-2017; NEL, ANDRE E/J-2808-2012	MENG, H; NEL, AE (通讯作者)，UNIV CALIF LOS ANGELES, DAVID GEFFEN SCH MED, DEPT MED, DIV NANOMED, LOS ANGELES, CA 90095 USA.; MENG, H; NEL, AE (通讯作者)，UNIV CALIF LOS ANGELES, CALIF NANOSYST INST, CTR ENVIRONM IMPLICAT NANOTECHNOL, LOS ANGELES, CA 90095 USA.; MENG, H; NEL, AE (通讯作者)，UNIV CALIF LOS ANGELES, CALIF NANOSYST INST, LOS ANGELES, CA 90095 USA.; MENG, H; NEL, AE (通讯作者)，UNIV CALIF LOS ANGELES, J…	SCIENCE & TECHNOLOGY - OTHER TOPICS			2041-1723	NATURE COMMUNICATIONS
WEN C;SEEGER RC;FABBRI M;WANG L;WAYNE AS;JONG AY	WEN, CHUAN;SEEGER, ROBERT C.;FABBRI, MULLER;WANG, LARRY;WAYNE, ALAN S.;JONG, AMBROSE Y.		EXTRACELLULAR VESICLES (EVS) DELIVER BIOACTIVE MACROMOLECULES (I.E. PROTEINS, LIPIDS AND NUCLEIC ACIDS) FOR INTERCELLULAR COMMUNICATION IN MULTICELLULAR ORGANISMS. EVS ARE SECRETED BY ALL CELL TYPES INCLUDING IMMUNE CELLS. IMMUNE CELL-DERIVED EVS MODULATE DIVERSE ASPECTS OF THE IMMUNE SYSTEM TO EITHER ENHANCE OR SUPPRESS IMMUNE ACTIVITIES. THE EXTENSIVE EFFECTS OF IMMUNE CELL-DERIVED EVS HAVE BEC…	1400370				CENT S UNIV, XIANGYA HOSP 2, DEPT PEDIAT, CHILDRENS CTR CANC & BLOOD DIS, CHANGSHA, HUNAN, PEOPLES R CHINA.; CENT S UNIV, XIANGYA HOSP 2, DIV HEMATOL, CHANGSHA, HUNAN, PEOPLES R CHINA.; CENT S UNIV, XIANGYA HOSP 2, DIV ONCOL, CHANGSHA, HUNAN, PEOPLES R CHINA.; CENT S UNIV, XIANGYA HOSP 2, DIV BLOOD & MARROW TRANSPLANTAT, CHANGSHA, HUNAN, PEOPLES R CHINA.; CENT S UNIV, XIANGYA HOSP 2, INST PEDIAT,…				EXTRACELLULAR VESICLES; EXOSOMES; IMMUNE CELLS; NATURAL-KILLER CELLS; CYTOTOXICITY; THERANOSTICS	10.1080/20013078.2017.1400370	REVIEW				AJONG@CHLA.USC.EDU			NATIONAL CANCER INSTITUTEUNITED STATES DEPARTMENT OF HEALTH & HUMAN SERVICESNATIONAL INSTITUTES OF HEALTH (NIH) - USANIH NATIONAL CANCER INSTITUTE (NCI) [P30CA014089]; WHITTIER FOUNDATION; WILLIAM LAWRENCE AND BLANCHE HUGHES FOUNDATION; ALEX'S LEMONADE STAND FOUNDATION FOR CHILDHOOD CANCER (US); TEAM CONNOR FOUNDATION (US); NATIONAL CANCER INSTITUTEUNITED STATES DEPARTMENT OF HEALTH & HUMAN SERVI…	THIS WORK WAS SUPPORTED BY THE NATIONAL CANCER INSTITUTE [P30CA014089]; THE WHITTIER FOUNDATION; THE WILLIAM LAWRENCE AND BLANCHE HUGHES FOUNDATION; ALEX'S LEMONADE STAND FOUNDATION FOR CHILDHOOD CANCER (US); THE TEAM CONNOR FOUNDATION (US).	FO8XP				MATURE DENDRITIC CELLS; CD4(+) T-CELLS; ANTIGEN PRESENTATION; MOLECULAR-MECHANISMS; SECRETORY LYSOSOMES; MEDIATED APOPTOSIS; EXOSOME SECRETION; NKG2D LIGANDS; TUMOR-CELLS; P-SELECTIN	1	J EXTRACELL VESICLES	J. EXTRACELL. VESICLES	ENGLISH	182	GOLD, GREEN PUBLISHED		2-4 PARK SQUARE, MILTON PARK, ABINGDON OR14 4RN, OXON, ENGLAND	NOV 22	19	ABINGDON	29209467	J	TAYLOR & FRANCIS LTD	2017		JONG, AY (通讯作者)，DIV HEMATOL ONCOL & BLOOD & MARROW TRANSPLANTAT, MAILSTOP 57,4650 SUNSET BLVD, LOS ANGELES, CA 90027 USA.	CELL BIOLOGY			2001-3078	JOURNAL OF EXTRACELLULAR VESICLES
YANG GB;XU LG;CHAO Y;XU J;SUN XQ;WU YF;PENG R;LIU Z	YANG, GUANGBAO;XU, LIGENG;CHAO, YU;XU, JUN;SUN, XIAOQI;WU, YIFAN;PENG, RUI;LIU, ZHUANG		HEREIN, AN INTELLIGENT BIODEGRADABLE HOLLOW MANGANESE DIOXIDE (H-MNO2) NANO-PLATFORM IS DEVELOPED FOR NOT ONLY TUMOR MICROENVIRONMENT (TME)-SPECIFIC IMAGING AND ON-DEMAND DRUG RELEASE, BUT ALSO MODULATION OF HYPOXIC TME TO ENHANCE CANCER THERAPY, RESULTING IN COMPREHENSIVE EFFECTS FAVORING ANTI-TUMOR IMMUNE RESPONSES. WITH HOLLOW STRUCTURES, H-MNO2 NANOSHELLS POST MODIFICATION WITH POLYETHYLENE G…	902				SOOCHOW UNIV, JIANGSU KEY LAB CARBON BASED FUNCT MAT & DEVICES, INST FUNCT NANO & SOFT MAT FUNSOM, 199 RENAI RD, SUZHOU 215123, JIANGSU, PEOPLES R CHINA.;					10.1038/s41467-017-01050-0	ARTICLE				ZLIU@SUDA.EDU.CN			NATIONAL RESEARCH PROGRAMS FROM MINISTRY OF SCIENCE AND TECHNOLOGY (MOST) OF CHINA [2016YFA0201200]; NATIONAL NATURAL SCIENCE FOUNDATION OF CHINANATIONAL NATURAL SCIENCE FOUNDATION OF CHINA (NSFC) [51525203, 81403120, 31300824]; COLLABORATIVE INNOVATION CENTER OF SUZHOU NANO SCIENCE AND TECHNOLOGY; '111' PROGRAM FROM THE MINISTRY OF EDUCATION (MOE) OF CHINA; PRIORITY ACADEMIC PROGRAM DEVELOPMENT …	THIS WORK WAS PARTIALLY SUPPORTED BY THE NATIONAL RESEARCH PROGRAMS FROM MINISTRY OF SCIENCE AND TECHNOLOGY (MOST) OF CHINA (2016YFA0201200), THE NATIONAL NATURAL SCIENCE FOUNDATION OF CHINA (51525203, 81403120, AND 31300824), COLLABORATIVE INNOVATION CENTER OF SUZHOU NANO SCIENCE AND TECHNOLOGY, A '111' PROGRAM FROM THE MINISTRY OF EDUCATION (MOE) OF CHINA, AND A PROJECT FUNDED BY THE PRIORITY A…	FJ6IG				ALBUMIN-MNO2 NANOPARTICLES; PHOTODYNAMIC THERAPY; MANGANESE OXIDE; DRUG-DELIVERY; HYPOXIA; RELEASE; IMMUNOTHERAPY; NANOCARRIERS; CHEMOTHERAPY; MACROPHAGES		NAT COMMUN	NAT. COMMUN.	ENGLISH	55	GOLD, GREEN PUBLISHED	LIU, ZHUANG/0000-0002-1629-1039; YANG, GUANGBAO/0000-0001-6180-5310; XU, LIGENG/0000-0003-4946-2567; SUN, XIAOQI/0000-0003-0752-1928	MACMILLAN BUILDING, 4 CRINAN ST, LONDON N1 9XW, ENGLAND	OCT 12	13	LONDON	29026068	J	NATURE PUBLISHING GROUP	2017	YANG, GUANGBAO/AAV-6329-2021; LIU, ZHUANG/H-4352-2011; YANG, GUANGBAO/E-9402-2018; XU, LIGENG/F-9844-2013; SUN, XIAOQI/D-9875-2019	LIU, Z (通讯作者)，SOOCHOW UNIV, JIANGSU KEY LAB CARBON BASED FUNCT MAT & DEVICES, INST FUNCT NANO & SOFT MAT FUNSOM, 199 RENAI RD, SUZHOU 215123, JIANGSU, PEOPLES R CHINA.	SCIENCE & TECHNOLOGY - OTHER TOPICS			2041-1723	NATURE COMMUNICATIONS
YAMALA AK;NADELLA V;MASTAI Y;PRAKASH H;PAIK P	YAMALA, ANIL KUMAR;NADELLA, VINOD;MASTAI, YITZHAK;PRAKASH, HRIDAYESH;PAIK, PRADIP		POLYMERIC HOLLOW NANOCAPSULES HAVE ATTRACTED SIGNIFICANT RESEARCH ATTENTION AS NOVEL DRUG CARRIERS AND THEIR PREPARATION IS OF PARTICULAR CONCERN OWING TO THE FEASIBILITY TO ENCAPSULATE A BROAD RANGE OF DRUG MOLECULES. THIS WORK PRESENTS FOR THE FIRST TIME THE SYNTHESIS AND DEVELOPMENT OF NOVEL POLY-N-ACRYLOYL L-PHENYLALANINE METHYL ESTER HOLLOW CORE NANOCAPSULES (NAPA-HPNS) OF AVG. SIZE CA. 100-…				14006	UNIV HYDERABAD, SCH ENGN SCI & TECHNOL, PROF CR RAO RD, HYDERABAD 500046, TELANGANA, INDIA.; UNIV HYDERABAD, SCH LIFE SCI, LAB TRANSLAT MED, PROF CR RAO RD, HYDERABAD 500046, TELANGANA, INDIA.; BAR ILAN UNIV, DEPT CHEM, IL-52900 RAMAT GAN, ISRAEL.; BAR ILAN UNIV, INST NANOTECHNOL, IL-52900 RAMAT GAN, ISRAEL.;					10.1039/c7nr03724d	ARTICLE			2040-3372	HRIDAYESH.PRAKASH@GMAIL.COM; PRADIP.PAIK@GMAIL.COM	14014		DSTDEPARTMENT OF SCIENCE & TECHNOLOGY (INDIA) [SR/FTP/ETA-0079/2011]; DEPARTMENT OF SCIENCE AND TECHNOLOGY, NEW DELHI, INDIADEPARTMENT OF SCIENCE & TECHNOLOGY (INDIA) [UH/FA/2011-12/SG, SR/S2/RJN/03/2012]; DRDODEFENCE RESEARCH & DEVELOPMENT ORGANISATION (DRDO) [LSRB-271/SGDD/2015]	THE WORK WAS SUPPORTED BY DST FAST-TRACK GRANT FOR YOUNG SCIENTISTS (REF. SR/FTP/ETA-0079/2011) AND UOH START-UP GRANT (REF. UH/F&A/2011-12/SG) TO PP AND RAMANUJAN RESEARCH GRANT (SR/S2/RJN/03/2012) TO HP FROM THE DEPARTMENT OF SCIENCE AND TECHNOLOGY, NEW DELHI, INDIA. VN WAS SUPPORTED BY A RESEARCH GRANT FROM THE DRDO (LSRB-271/SG&DD/2015).	FI3KY				NITRIC-OXIDE; POLYMERIC NANOPARTICLES; SODIUM-NITROPRUSSIDE; MINIEMULSION POLYMERIZATION; RELEASE; PHOTODEGRADATION; CHEMISTRY; CARRIERS; THERAPY; SYSTEMS	37	NANOSCALE	NANOSCALE	ENGLISH	38		MASTAI, YITZHAK/0000-0002-7330-0886; HRIDAYESH, PRAKASH/0000-0001-5269-2481; NADELLA, VINOD/0000-0002-1122-7820	THOMAS GRAHAM HOUSE, SCIENCE PARK, MILTON RD, CAMBRIDGE CB4 0WF, CAMBS, ENGLAND	OCT 7	9	CAMBRIDGE	28891586	J	ROYAL SOC CHEMISTRY	2017	MASTAI, YITZHAK/AAK-7545-2020; HRIDAYESH, PRAKASH/W-9478-2019	PAIK, P (通讯作者)，UNIV HYDERABAD, SCH ENGN SCI & TECHNOL, PROF CR RAO RD, HYDERABAD 500046, TELANGANA, INDIA.; PRAKASH, H (通讯作者)，UNIV HYDERABAD, SCH LIFE SCI, LAB TRANSLAT MED, PROF CR RAO RD, HYDERABAD 500046, TELANGANA, INDIA.	CHEMISTRY; SCIENCE & TECHNOLOGY - OTHER TOPICS; MATERIALS SCIENCE; PHYSICS			2040-3364	NANOSCALE
BEHZADI E;HOSSEINI HM;HALABIAN R;FOOLADI AAI	BEHZADI, ELHAM;HOSSEINI, HAMIDEH MAHMOODZADEH;HALABIAN, RAHELEH;FOOLADI, ABBAS ALI IMANI		TARGETED IMMUNE THERAPIES ARE A MODERN APPROACH TO HARNESS THE IMMUNITY TO TREAT CANCER PATIENTS. EXOSOMES (EXOS) ARE NANO-VESICLES USED FOR DRUG DELIVERY IN CANCER TREATMENT. WE AIMED TO ASSESS THE EFFECTIVENESS OF NOVEL DESIGNED EXO STRUCTURES FOR IMMUNOTHERAPY ALONE AND IN COMBINATION WITH OTHER COMPONENTS IN ANIMAL MODELS. EXO DERIVED FROM UNTREATED MACROPHAGE (EXO), WEHI-164 CELL LYSATE TREA…				132	BAQIYATALLAH UNIV MED SCI, APPL MICROBIOL RES CTR, VANAK SQ MOLLASADRA ST,POB 19395-5487, TEHRAN, IRAN.;				EXOSOME; HSP70; STAPHYLOCOCCAL ENTEROTOXIN B; TUMOR REGRESSION; FIBROSARCOMA	10.1016/j.micpath.2017.08.027	ARTICLE				HOSSEINI361@YAHOO.COM; IMANIFOULADI.A@GMAIL.COM	138		IRANIAN NATIONAL SCIENCE FOUNDATION (INSF)IRAN NATIONAL SCIENCE FOUNDATION (INSF)	THIS STUDY IS A PART OF THE THESIS RESEARCH WORK CARRIED OUT BY ELHAM BEHZADI, PHD STUDENT OF APPLIED MICROBIOLOGY. THE WORK WAS APPROVED BY THE RESEARCH VICE-CHANCELLOR OF BAQIYATALLAH UNIVERSITY OF MEDICAL SCIENCES (RECORD NO. 414, DATED MARCH 16, 2015). THIS WORK WAS SUPPORTED BY THE GRANT FROM THE IRANIAN NATIONAL SCIENCE FOUNDATION (INSF).	FJ7SY				OPIOID ANTAGONIST NALOXONE; IMMUNE-RESPONSE; IN-VITRO; CANCER PROGRESSION; CLASS-II; EXOSOMES; IMMUNOTHERAPY; RECEPTOR; LYSATE; PROPRANOLOL		MICROB PATHOGENESIS	MICROB. PATHOG.	ENGLISH	50		HALABIAN, RAHELEH/0000-0002-3363-8276; HOSSEINI, HAMIDEH MAHMOODZADEH/0000-0002-3987-0164; IMANI FOOLADI, ABBAS ALI/0000-0001-7339-8257	24-28 OVAL RD, LONDON NW1 7DX, ENGLAND	OCT	7	LONDON	28843722	J	ACADEMIC PRESS LTD- ELSEVIER SCIENCE LTD	2017	HALABIAN, RAHELEH/V-4983-2019; FOOLADI, ABBAS ALI IMANI/F-3308-2018; HOSSEINI, HAMIDEH MAHMOODZADEH/V-6423-2019	HOSSEINI, HM; FOOLADI, AAI (通讯作者)，BAQIYATALLAH UNIV MED SCI, APPL MICROBIOL RES CTR, VANAK SQ MOLLASADRA ST,POB 19395-5487, TEHRAN, IRAN.	IMMUNOLOGY; MICROBIOLOGY			0882-4010	MICROBIAL PATHOGENESIS
NAM J;SON S;MOON JJ	NAM, JUTAEK;SON, SEJIN;MOON, JAMES J.		GOLD NANOPARTICLES ARE VERSATILE CARRIERS FOR DELIVERY OF BIOMACROMOLECULES. HERE, WE HAVE DEVELOPED SPIKY GOLD NANOPARTICLES (SGNPS) THAT CAN EFFICIENTLY DELIVER IMMUNOSTIMULATORY AGENTS. OUR GOAL WAS TO DEVELOP A PLATFORM TECHNOLOGY FOR CO-DELIVERY OF MULTIPLE ADJUVANT MOLECULES FOR SYNERGISTIC STIMULATION AND MATURATION OF INNATE IMMUNE CELLS. SGNPS WERE SYNTHESIZED BY A SEED-MEDIATED, SURFACT…				341	UNIV MICHIGAN, DEPT PHARMACEUT SCI, ANN ARBOR, MI 48109 USA.; UNIV MICHIGAN, BIOINTERFACES INST, ANN ARBOR, MI 48109 USA.; HARVARD MED SCH, BRIGHAM & WOMENS HOSP, DEPT ANESTHESIOL, BOSTON, MA 02115 USA.; UNIV MICHIGAN, DEPT BIOMED ENGN, ANN ARBOR, MI 48109 USA.;				INORGANIC NANOPARTICLE; ADJUVANT; TLR AGONIST; VACCINE DELIVERY	10.1007/s12195-017-0505-8	ARTICLE			1865-5033	MOONJJ@UMICH.EDU	355		NIHUNITED STATES DEPARTMENT OF HEALTH & HUMAN SERVICESNATIONAL INSTITUTES OF HEALTH (NIH) - USA [R01-AI127070, R01-EB022563, R01-CA210273]; MTRAC FOR LIFE SCIENCES HUB; EMERALD FOUNDATION; UNIVERSITY OF MICHIGAN COMPREHENSIVE CANCER CENTER'S FORBES INSTITUTE FOR CANCER DISCOVERY; MELANOMA RESEARCH ALLIANCE [348774]; NSF CAREER AWARDNATIONAL SCIENCE FOUNDATION (NSF)NSF - OFFICE OF THE DIRECTOR (OD…	THIS WORK WAS SUPPORTED IN PART BY NIH R01-AI127070, NIH R01-EB022563, NIH R01-CA210273, MTRAC FOR LIFE SCIENCES HUB, EMERALD FOUNDATION, AND UNIVERSITY OF MICHIGAN COMPREHENSIVE CANCER CENTER'S FORBES INSTITUTE FOR CANCER DISCOVERY. J.J.M. IS A YOUNG INVESTIGATOR SUPPORTED BY THE MELANOMA RESEARCH ALLIANCE (348774), NSF CAREER AWARD (1553831), DOD/CDMRP PEER REVIEWED CANCER RESEARCH PROGRAM (W81…	FG9AP				PATTERN-RECOGNITION RECEPTORS; DOUBLE-STRANDED-RNA; GENE DELIVERY; DENDRITIC CELLS; IMMUNOSTIMULATORY ACTIVITY; IN-VIVO; POLYELECTROLYTE MULTILAYERS; CANCER-IMMUNOTHERAPY; SIGNAL-TRANSDUCTION; TLR AGONISTS	5	CELL MOL BIOENG	CELL. MOL. BIOENG.	ENGLISH	70	GREEN ACCEPTED, GREEN PUBLISHED	MOON, JAMES J/0000-0003-2238-2372; NAM, JUTAEK/0000-0002-0397-1449; SON, SEJIN/0000-0003-1523-2990	233 SPRING ST, NEW YORK, NY 10013 USA	OCT	15	NEW YORK	29270238	J	SPRINGER	2017	SON, SEJIN/ABC-5818-2021; MOON, JAMES J/ABE-4429-2021	MOON, JJ (通讯作者)，UNIV MICHIGAN, DEPT BIOMED ENGN, ANN ARBOR, MI 48109 USA.	CELL BIOLOGY; BIOPHYSICS; ENGINEERING			1865-5025	CELLULAR AND MOLECULAR BIOENGINEERING
YU XH;GAO D;GAO LQ;LAI JH;ZHANG CR;ZHAO Y;ZHONG LJ;JIA B;WANG F;CHEN XY;LIU ZF	YU, XINHE;GAO, DUO;GAO, LIQUAN;LAI, JIANHAO;ZHANG, CHENRAN;ZHAO, YANG;ZHONG, LIJUN;JIA, BING;WANG, FAN;CHEN, XIAOYUAN;LIU, ZHAOFEI		EFFECTIVE CANCER THERAPY DEPENDS NOT ONLY ON DESTROYING THE PRIMARY TUMOR BUT ALSO ON CONDITIONING THE HOST IMMUNE SYSTEM TO RECOGNIZE AND ELIMINATE RESIDUAL TUMOR CELLS AND PREVENT METASTASIS. IN THIS STUDY, A TUMOR INTEGRIN AV BETA 6-TARGETING PEPTIDE (THE HK PEPTIDE)-FUNCTIONALIZED GRAPHENE OXIDE (GO) WAS COATED WITH A PHOTO SENSITIZER (HPPH). THE RESULTING GO CONJUGATE, GO(HPPH)-PEG-HK, WAS I…				10147	PEKING UNIV, HLTH SCI CTR, SCH BASIC MED SCI, MED ISOTOPES RES CTR, BEIJING 100191, PEOPLES R CHINA.; PEKING UNIV, HLTH SCI CTR, SCH BASIC MED SCI, DEPT RADIAT MED, BEIJING 100191, PEOPLES R CHINA.; PEKING UNIV, MED & HLTH ANALYT CTR, BEIJING 100191, PEOPLES R CHINA.; CHINESE ACAD SCI, INST BIOPHYS, CAS CTR EXCELLENCE BIOMACROMOL, KEY LAB PROT & PEPTIDE PHARMACEUT, BEIJING 100101, PEOPLES R CHINA…				GRAPHENE OXIDE; PHOTODYNAMIC THERAPY; IMMUNOTHERAPY; IMMUNOLOGICAL MEMORY; TUMOR VACCINE	10.1021/acsnano.7b04736	ARTICLE			1936-086X	LIUZF@BJMU.EDU.CN	10158		NATIONAL BASIC RESEARCH PROGRAM (973 PROGRAM) OF CHINANATIONAL BASIC RESEARCH PROGRAM OF CHINA [2013CB733802]; NATIONAL NATURAL SCIENCE FOUNDATION OF CHINANATIONAL NATURAL SCIENCE FOUNDATION OF CHINA (NSFC) [81471712, 81671747, 81630045, 81420108019]	THIS WORK WAS SUPPORTED, IN PART, BY THE NATIONAL BASIC RESEARCH PROGRAM (973 PROGRAM) OF CHINA (2013CB733802) AND THE NATIONAL NATURAL SCIENCE FOUNDATION OF CHINA (81471712, 81671747, 81630045, AND 81420108019).	FL1RT				ANTITUMOR IMMUNITY; TGF-BETA; IN-VIVO; CANCER-IMMUNOTHERAPY; GRAPHENE OXIDE; BREAST-CANCER; NANO-GRAPHENE; CELL-DEATH; BIOMEDICAL APPLICATIONS; CHECKPOINT BLOCKADE	10	ACS NANO	ACS NANO	ENGLISH	61		CHEN, XIAOYUAN/0000-0002-9622-0870; LIU, ZHAOFEI/0000-0001-8718-8154; GAO, DUO/0000-0003-3691-2119	1155 16TH ST, NW, WASHINGTON, DC 20036 USA	OCT	12	WASHINGTON	28901740	J	AMER CHEMICAL SOC	2017	JIA, BING/C-3796-2008; CHEN, XIAOYUAN/D-1860-2014	LIU, ZF (通讯作者)，PEKING UNIV, HLTH SCI CTR, SCH BASIC MED SCI, MED ISOTOPES RES CTR, BEIJING 100191, PEOPLES R CHINA.; LIU, ZF (通讯作者)，PEKING UNIV, HLTH SCI CTR, SCH BASIC MED SCI, DEPT RADIAT MED, BEIJING 100191, PEOPLES R CHINA.	CHEMISTRY; SCIENCE & TECHNOLOGY - OTHER TOPICS; MATERIALS SCIENCE			1936-0851	ACS NANO
KIM OY;PARK HT;DINH NTH;CHOI SJ;LEE J;KIM JH;LEE SW;GHO YS	KIM, OH YOUN;PARK, HYUN TAEK;DINH, NHUNG THI HONG;CHOI, SENG JIN;LEE, JAEWOOK;KIM, JI HYUN;LEE, SEUNG-WOO;GHO, YONG SONG		GRAM-NEGATIVE BACTERIA ACTIVELY SECRETE OUTER MEMBRANE VESICLES, SPHERICAL NANO-METERSIZED PROTEOLIPIDS ENRICHED WITH OUTER MEMBRANE PROTEINS, TO THE SURROUNDINGS. OUTER MEMBRANE VESICLES HAVE GAINED WIDE INTERESTS AS NON-LIVING COMPLEX VACCINES OR DELIVERY VEHICLES. HOWEVER, NO STUDY HAS USED OUTER MEMBRANE VESICLES IN TREATING CANCER THUS FAR. HERE WE INVESTIGATE THE POTENTIAL OF BACTERIAL OUTE…	626				POHANG UNIV SCI & TECHNOL, DEPT LIFE SCI, POHANG 37673, SOUTH KOREA.;					10.1038/s41467-017-00729-8	ARTICLE				AGLAIA@POSTECH.AC.KR; YSGHO@POSTECH.AC.KR			NATIONAL RESEARCH FOUNDATION OF KOREA (NRF)NATIONAL RESEARCH FOUNDATION OF KOREA; R&D CONVERGENCE PROGRAM (CIM) - KOREA GOVERNMENT (MSIP) [2015R1A2A1A10055961]; NST (NATIONAL RESEARCH COUNCIL OF SCIENCE & TECHNOLOGY) OF REPUBLIC OF KOREA [CRC-15-02-KRIBB]	THIS WORK WAS SUPPORTED BY THE NATIONAL RESEARCH FOUNDATION OF KOREA (NRF) GRANT AND R&D CONVERGENCE PROGRAM (CIM) FUNDED BY THE KOREA GOVERNMENT (MSIP) (NO. 2015R1A2A1A10055961) AND NST (NATIONAL RESEARCH COUNCIL OF SCIENCE & TECHNOLOGY) OF REPUBLIC OF KOREA (NO. CRC-15-02-KRIBB), RESPECTIVELY.	FH6VJ				PROTOPLAST-DERIVED NANOVESICLES; ENGINEERED T-CELLS; VACCINE DELIVERY; CANCER; SALMONELLA; BLOCKADE; INNATE; IMMUNOTHERAPY; NANOPARTICLES; ERADICATION		NAT COMMUN	NAT. COMMUN.	ENGLISH	43	GREEN PUBLISHED, GOLD		MACMILLAN BUILDING, 4 CRINAN ST, LONDON N1 9XW, ENGLAND	SEP 20	9	LONDON	28931823	J	NATURE PUBLISHING GROUP	2017	LEE, JAEWOOK/AAO-9331-2020	KIM, OY; GHO, YS (通讯作者)，POHANG UNIV SCI & TECHNOL, DEPT LIFE SCI, POHANG 37673, SOUTH KOREA.	SCIENCE & TECHNOLOGY - OTHER TOPICS			2041-1723	NATURE COMMUNICATIONS
SUN ZY;CHEN PG;LIU YF;SHI L;ZHANG BD;WU JJ;ZHAO YF;CHEN YX;LI YM	SUN, ZHAN-YI;CHEN, PU-GUANG;LIU, YAN-FANG;SHI, LEI;ZHANG, BO-DOU;WU, JUN-JUN;ZHAO, YU-FEN;CHEN, YONG-XIANG;LI, YAN-MEI		IMMUNOTHERAPY HAS BECOME ONE OF THE MOST PROMISING THERAPIES FOR THE TREATMENT OF DISEASES. SYNTHETIC IMMUNOSTIMULANTS AND NANOMATERIAL IMMUNOSTIMULANT SYSTEMS ARE INDISPENSABLE FOR THE ACTIVATION OF THE IMMUNE SYSTEM IN CANCER IMMUNOTHERAPY. HEREIN, A STRATEGY FOR PREPARING SELF-ASSEMBLED NANO-IMMUNOSTIMULANTS (SANIS) FOR SYNERGISTIC IMMUNE ACTIVATION IS REPORTED. THREE IMMUNOSTIMULANTS SELF-ASS…				1721	TSINGHUA UNIV, DEPT CHEM, KEY LAB BIOORGAN PHOSPHORUS & CHEM BIOL, BEIJING 100084, PEOPLES R CHINA.;				ANTIBODIES; CANCER; IMMUNOCHEMISTRY; NANOPARTICLES; SELF-ASSEMBLY	10.1002/cbic.201700246	ARTICLE			1439-7633	LIYM@MAIL.TSINGHUA.EDU.CN	1729		MAJOR STATE BASIC RESEARCH DEVELOPMENT PROGRAM OF CHINANATIONAL BASIC RESEARCH PROGRAM OF CHINA [2013CB910700]; NATIONAL NATURAL SCIENCE FOUNDATION OF CHINANATIONAL NATURAL SCIENCE FOUNDATION OF CHINA (NSFC) [21332006, 21672126]	WE THANK PROFESSOR XI ZHANG FOR PROVIDING THE MALVERN ZEN3690 ZETASIZER APPARATUS. THIS WORK WAS SUPPORTED BY THE MAJOR STATE BASIC RESEARCH DEVELOPMENT PROGRAM OF CHINA (2013CB910700) AND THE NATIONAL NATURAL SCIENCE FOUNDATION OF CHINA (21332006 AND 21672126).	FF7WS				SYNTHETIC ANTITUMOR VACCINES; LINKED TLR AGONISTS; T-CELL EPITOPES; GLYCOPEPTIDE ANTIGENS; MUC1 GLYCOPEPTIDES; RECEPTOR 2; CANCER-IMMUNOTHERAPY; GENE-EXPRESSION; TUMOR-CELLS; RESPONSES	17	CHEMBIOCHEM	CHEMBIOCHEM	ENGLISH	70		CHEN, YONG-XIANG/0000-0003-3518-0139; LI, YAN-MEI/0000-0003-1215-5010; WU, JUN-JUN/0000-0001-6113-8976	POSTFACH 101161, 69451 WEINHEIM, GERMANY	SEP 5	9	WEINHEIM	28618135	J	WILEY-V C H VERLAG GMBH	2017	CHEN, YONG-XIANG/D-4792-2017	LI, YM (通讯作者)，TSINGHUA UNIV, DEPT CHEM, KEY LAB BIOORGAN PHOSPHORUS & CHEM BIOL, BEIJING 100084, PEOPLES R CHINA.	BIOCHEMISTRY & MOLECULAR BIOLOGY; PHARMACOLOGY & PHARMACY			1439-4227	CHEMBIOCHEM
REN H;LIU JQ;LI YQ;WANG HR;GE SZ;YUAN A;HU YQ;WU JH	REN, HAO;LIU, JIAQI;LI, YUQIN;WANG, HAORAN;GE, SIZHAN;YUAN, AHU;HU, YIQIAO;WU, JINHUI		IN RECENT YEARS, INDOCYANINE GREEN (ICG) ENCAPSULATED IN DIFFERENT KINDS OF NANO-CARRIERS HAVE BEEN DEVELOPED TO OVERCOME ITS SHORT LIFETIME IN VIVO AND NON-SELECTIVITY IN CANCER CELLS. HOWEVER, THESE NANOPARTICLES ARE STILL EASILY RECOGNIZED AND CAPTURED BY THE RETICULOENDOTHELIAL SYSTEM (RES) AND THE LOW SINGLET OXYGEN QUANTUM (0.08) OF ICG INEVITABLY LEADS TO A LIMITED EFFICACY OF PHOTOTHERAPY…				269	NANJING UNIV, SCH MED, STATE KEY LAB PHARMACEUT BIOTECHNOL, NANJING 210093, JIANGSU, PEOPLES R CHINA.; CHINA PHARMACEUT UNIV, STATE KEY LAB NAT MED, NANJING 210009, JIANGSU, PEOPLES R CHINA.; NANJING UNIV, JIANGSU KEY LAB NANO TECHNOL, NANJING 210093, JIANGSU, PEOPLES R CHINA.; NANJING UNIV, SCH MED, INST DRUG R&D, NANJING 210093, JIANGSU, PEOPLES R CHINA.; NANJING UNIV, JIANGSU R&D PLATFORM CONT…				BIOMIMETIC RED BLOOD CELL; INDOCYANINE GREEN; PERFLUOROCARBON; RED BLOOD CELL MEMBRANES; LONG CIRCULATION; ENHANCED PHOTOTHERAPY	10.1016/j.actbio.2017.06.035	ARTICLE			1878-7568	YUANNJU@NJU.EDU.CN; HUYIQIAO@NJU.EDU.CN	282		NSFC (NATURAL SCIENCE FOUNDATION OF CHINA)NATIONAL NATURAL SCIENCE FOUNDATION OF CHINA (NSFC) [81202474, 81273464, 81473146]; NATURAL SCIENCE FOUNDATION OF JIANGSUNATURAL SCIENCE FOUNDATION OF JIANGSU PROVINCE [BE2015674]; CHANGZHOU SPECIAL PROJECT OF BIOTECHNOLOGY AND BIOPHARMACY [CE20105006]; OPEN FUND OF STATE KEY LABORATORY OF NATURAL MEDICINES [SKLNMKF201608]; GRADUATE SCIENTIFIC RESEARCH FO…	THIS PAPER WAS SUPPORTED BY NSFC (NATURAL SCIENCE FOUNDATION OF CHINA) (NOS. 81202474, 81273464, 81473146); NATURAL SCIENCE FOUNDATION OF JIANGSU BE2015674; CHANGZHOU SPECIAL PROJECT OF BIOTECHNOLOGY AND BIOPHARMACY (NO. CE20105006). THIS PROJECT WAS ALSO SUPPORTED BY THE OPEN FUND OF STATE KEY LABORATORY OF NATURAL MEDICINES (SKLNMKF201608) AND THE GRADUATE SCIENTIFIC RESEARCH FOUNDATION OF JIAN…	FE4JD				INDOCYANINE GREEN NANOPARTICLES; BLOOD-CELL MEMBRANE; PHOTODYNAMIC THERAPY; POLY(ETHYLENE GLYCOL); CANCER-THERAPY; DELIVERY; CLEARANCE; BIODISTRIBUTION; CARRIERS; ALBUMIN		ACTA BIOMATER	ACTA BIOMATER.	ENGLISH	67		WU, JINHUI/0000-0001-8809-1290; WU, JINHUI/0000-0001-8809-1290; WANG, HAORAN/0000-0002-1630-4813	THE BOULEVARD, LANGFORD LANE, KIDLINGTON, OXFORD OX5 1GB, OXON, ENGLAND	SEP 1	14	OXFORD	28663143	J	ELSEVIER SCI LTD	2017	WU, JINHUI/N-8386-2019; WU, JINHUI/J-9476-2012	YUAN, A; HU, YQ; WU, JH (通讯作者)，NANJING UNIV, SCH MED, STATE KEY LAB PHARMACEUT BIOTECHNOL, NANJING 210093, JIANGSU, PEOPLES R CHINA.	ENGINEERING; MATERIALS SCIENCE			1742-7061	ACTA BIOMATERIALIA
SOLEIMANI AH;GARG SM;PAIVA IM;VAKILI MR;ALSHAREEF A;HUANG YH;MOLAVI O;LAI R;LAVASANIFAR A	SOLEIMANI, AMIR H.;GARG, SHYAM M.;PAIVA, IGOR M.;VAKILI, MOHAMMAD R.;ALSHAREEF, ABDULRAHEEM;HUANG, YUNG-HSING;MOLAVI, OMMOLEILA;LAI, RAYMOND;LAVASANIFAR, AFSANEH		THE OBJECTIVE OF THIS RESEARCH WAS TO DEVELOP POLYMERIC MICELLAR FORMULATIONS OF INHIBITORS OF SIGNAL TRANSDUCER AND ACTIVATOR OF TRANSCRIPTION 3 (STAT3) DIMERIZATION, I.E., S3I-1757 AND S3I-201, AND EVALUATE THE ACTIVITY OF SUCCESSFUL FORMULATIONS IN B16-F10 MELANOMA, A STAT3 HYPERACTIVE CANCER MODEL, IN VITRO AND IN VIVO. STAT3 INHIBITORY AGENTS WERE ENCAPSULATED IN METHOXY POLY(ETHYLENE OXIDE)…				571	UNIV ALBERTA, FAC PHARM & PHARMACEUT SCI, EDMONTON, AB, CANADA.; UNIV ALBERTA, FAC MED & DENT, EDMONTON, AB, CANADA.; TABRIZ UNIV MED SCI, FAC PHARM, TABRIZ, IRAN.; UNIV ALBERTA, FAC PHARM & PHARMACEUT SCI, 2142F KATZ GRP REXALL CTR PHARM & HLTH RES, EDMONTON, AB T6G 2E1, CANADA.;				STAT3 INHIBITION; POLYMERIC MICELLES; B16-F10; S31-1757	10.1007/s13346-017-0369-4	ARTICLE			2190-3948	AFSANEH@UALBERTA.CA	581		CRIO GRANTS FROM ALBERTA INNOVATED HEALTH SOLUTIONS; ALBERTA INNOVATES [201300732] FUNDING SOURCE: RESEARCHFISH	THIS STUDY WAS FUNDED BY A CRIO GRANTS FROM ALBERTA INNOVATED HEALTH SOLUTIONS. WE WOULD LIKE TO THANK MS. KATE AGOPSOWICZ AND DR. MARY HITT FOR TECHNICAL ASSISTANCE IN ANIMAL STUDIES. WE WOULD LIKE TO THANK DR. VISHWA SOMAYAJI FOR HIS ASSISTANCE IN THE USE OF THE NMR.	FG6VG				BLOCK-COPOLYMER MICELLES; POLYMERIC MICELLES; DENDRITIC CELLS; DRUG-DELIVERY; POLY(ETHYLENE OXIDE)-B-POLY(EPSILON-CAPROLACTONE); IMMUNE-RESPONSE; TARGETING STAT3; CYCLOSPORINE-A; HUMAN CANCERS; SOLID TUMORS	4	DRUG DELIV TRANSL RE	DRUG DELIV. TRANSL. RES.	ENGLISH	48		GARG, SHYAM M/0000-0001-6614-1429; PAIVA, IGOR/0000-0002-2077-0016; HUANG, YUNG-HSING/0000-0002-8200-961X; ALSHAREEF, ABDULRAHEEM/0000-0002-5117-5463	TIERGARTENSTRASSE 17, D-69121 HEIDELBERG, GERMANY	AUG	11	HEIDELBERG	28290050	J	SPRINGER HEIDELBERG	2017	PAIVA, IGOR/AAB-3769-2022; HUANG, YUNG-HSING/T-2718-2019; ALSHAREEF, ABDULRAHEEM/AAJ-3918-2020; GARG, SHYAM M/L-1535-2014	LAVASANIFAR, A (通讯作者)，UNIV ALBERTA, FAC PHARM & PHARMACEUT SCI, EDMONTON, AB, CANADA.; LAVASANIFAR, A (通讯作者)，UNIV ALBERTA, FAC PHARM & PHARMACEUT SCI, 2142F KATZ GRP REXALL CTR PHARM & HLTH RES, EDMONTON, AB T6G 2E1, CANADA.	INSTRUMENTS & INSTRUMENTATION; RESEARCH & EXPERIMENTAL MEDICINE; PHARMACOLOGY & PHARMACY			2190-393X	DRUG DELIVERY AND TRANSLATIONAL RESEARCH
ZUPANCIC E;CURATO C;PAISANA M;RODRIGUES C;PORAT Z;VIANA AS;AFONSO CAM;PINTO J;GASPAR R;MOREIRA JN;SATCHI-FAINARO R;JUNG S;FLORINDO HF	ZUPANCIC, EVA;CURATO, CATERINA;PAISANA, MARIA;RODRIGUES, CATARINA;PORAT, ZIV;VIANA, ANA S.;AFONSO, CARLOS A. M.;PINTO, JOAO;GASPAR, ROGERIO;MOREIRA, JOAO N.;SATCHI-FAINARO, RONIT;JUNG, STEFFEN;FLORINDO, HELENA F.		VACCINATION IS A PROMISING STRATEGY TO TRIGGER AND BOOST IMMUNE RESPONSES AGAINST CANCER OR INFECTIOUS DISEASE. WE HAVE DESIGNED, SYNTHESIZED AND CHARACTERIZED ALIPHATIC-POLYESTER (POLY(LACTIC-CO-GLYCOLIC ACID) (PLGA) NANOPARTICLES (NP) TO INVESTIGATE HOW THE NATURE OF PROTEIN ASSOCIATION (ADSORBED VERSUS ENTRAPPED) AND POLYMER/SURFACTANT CONCENTRATIONS IMPACT ON THE GENERATION AND MODULATION OF …				182	UNIV LISBON, FAC PHARM, RES INST MED IMED ULISBOA, LISBON, PORTUGAL.; UNIV COIMBRA, CNC, CTR NEUROSCI & CELL BIOL, COIMBRA, PORTUGAL.; WEIZMANN INST SCI, DEPT IMMUNOL, REHOVOT, ISRAEL.; WEIZMANN INST SCI, DEPT BIOL SERV, REHOVOT, ISRAEL.; UNIV LISBON, SCI FAC, CHEM & BIOCHEM CTR, P-1749016 LISBON, PORTUGAL.; UNIV COIMBRA, FAC PHARM, FFUC, COIMBRA, PORTUGAL.; TEL AVIV UNIV, SACKLER SCH MED, DEPT P…				ALPHA-LACTALBUMIN; DENDRITIC CELLS; OVALBUMIN; PLGA-PEG; POLYMERIC NANOPARTICLES; VACCINE DELIVERY	10.1016/j.jconrel.2017.05.014	ARTICLE			1873-4995	HFLORINDO@FF.UL.PT	195		FUNDACAO PARA A CIENCIA E A TECHNOLOGIA (FCT)PORTUGUESE FOUNDATION FOR SCIENCE AND TECHNOLOGY; MINISTERIO DA EDUCACAO E CINCIA, PORTUGAL [SFRH/BD/78480/2011, UTAPICDT/DTP-FTO/0016/2014, ENMED/0003/2015]; EUROPEAN RESEARCH COUNCILEUROPEAN RESEARCH COUNCIL (ERC)EUROPEAN COMMISSION [340345]; EMBOEUROPEAN MOLECULAR BIOLOGY ORGANIZATION (EMBO) [ASTF 277-2015]	THIS RESEARCH WORK WAS FUNDED BY FUNDACAO PARA A CIENCIA E A TECHNOLOGIA (FCT) AND MINISTERIO DA EDUCACAO E CINCIA, PORTUGAL FOR THE PHD GRANT SFRH/BD/78480/2011 AND RESEARCH PROJECTS UTAPICDT/DTP-FTO/0016/2014 AND ENMED/0003/2015; IMED. ULISBOA GRANT UID/DTP/04138/2013. THE JUNG LABORATORY IS SUPPORTED BY THE EUROPEAN RESEARCH COUNCIL (340345). THE AUTHORS ARE GRATEFUL TO THE EMBO FOR THE SHORT …	EY3QA				PLGA-BASED NANOPARTICLES; IN-VITRO EVALUATION; DENDRITIC CELLS; BREAST CARCINOMAS; IMMUNE-RESPONSE; DELIVERY; VACCINATION; BIOCOMPATIBILITY; IMMUNOTHERAPY; VACCINES		J CONTROL RELEASE	J. CONTROL. RELEASE	ENGLISH	53		PINTO, JO O F/0000-0001-6499-310X; RODRIGUES, CATARINA A. B./0000-0003-2899-8979; MOREIRA, JO O NUNO/0000-0003-3449-0522; GASPAR, ROGERIO S./0000-0002-5950-0291; PORAT, ZIV/0000-0003-3059-181X; FLORINDO, HELENA F./0000-0002-4006-5840; VIANA, ANA S/0000-0001-8405-9672; FLORINDO, HELENA F IF/0000-0002-4006-5840; JUNG, STEFFEN/0000-0003-4290-5716; MATEUS AFONSO, CARLOS ALBERTO/0000-0002-7284-5948; S…	PO BOX 211, 1000 AE AMSTERDAM, NETHERLANDS	JUL 28	14	AMSTERDAM	28511928	J	ELSEVIER SCIENCE BV	2017	PINTO, JO O F/C-6595-2008; RODRIGUES, CATARINA A. B./F-6765-2015; MOREIRA, JO O NUNO/F-3180-2010; IMED.ULISBOA, INTRACELLADD/B-4826-2014; IMED.ULISBOA, BIOORGCHEM/B-4209-2014; GASPAR, ROGERIO S./F-6238-2014; PORAT, ZIV/K-1672-2012; FLORINDO, HELENA F./AAB-3963-2019; VIANA, ANA S/D-7048-2012; FLORINDO, HELENA F IF/E-7913-2012; JUNG, STEFFEN/K-1409-2012; MATEUS AFONSO, CARLOS ALBERTO/M-7833-2013; S…	FLORINDO, HF (通讯作者)，UNIV LISBON, FAC PHARM, RES INST MED IMED ULISBOA, LISBON, PORTUGAL.	CHEMISTRY; PHARMACOLOGY & PHARMACY			0168-3659	JOURNAL OF CONTROLLED RELEASE
VANG KB;SAFINA I;DARRIGUES E;NEDOSEKIN D;NIMA ZA;MAJEED W;WATANABE F;KANNARPADY G;KORE RA;CASCIANO D;ZHAROV VP;GRIFFIN RJ;DINGS RPM;BIRIS AS	KIENG BAO VANG;SAFINA, INGRID;DARRIGUES, EMILIE;NEDOSEKIN, DMITRY;NIMA, ZEID A.;MAJEED, WAQAR;WATANABE, FUMIYA;KANNARPADY, GANESH;KORE, RAJSHEKHAR A.;CASCIANO, DANIEL;ZHAROV, VLADIMIR P.;GRIFFIN, ROBERT J.;DINGS, RUUD P. M.;BIRIS, ALEXANDRU S.		DENDRITIC CELLS (DCS) CAN ACQUIRE, PROCESS, AND PRESENT ANTIGENS TO T-CELLS TO INDUCE AN IMMUNE RESPONSE. FOR THIS REASON, TARGETING CANCER ANTIGENS TO DCS IN ORDER TO CAUSE AN IMMUNE RESPONSE AGAINST CANCER IS AN EMERGING AREA OF NANOMEDICINE THAT HAS THE POTENTIAL TO REDEFINE THE WAY CERTAIN CANCERS ARE TREATED. THE USE OF PLASMONICALLY ACTIVE SILVER-COATED GOLD NANORODS (HENCEFORTH REFERRED TO…	5513				UNIV ARKANSAS, CTR INTEGRAT NANOTECHNOL SCI, 2801 S UNIV AVE, LITTLE ROCK, AR 72204 USA.; UNIV ARKANSAS MED SCI, WINTHROP P ROCKEFELLER CANC INST, DEPT RADIAT ONCOL, 4301 WEST MARKHAM ST, LITTLE ROCK, AR 72205 USA.; UNIV ARKANSAS MED SCI, WINTHROP P ROCKEFELLER CANC INST, ARKANSAS NANOMED CTR, 4301 WEST MARKHAM ST, LITTLE ROCK, AR 72205 USA.;					10.1038/s41598-017-04459-1	ARTICLE				KBVANGDINGS@UALR.EDU			CENTER FOR ADVANCED SURFACE ENGINEERING, UNDER THE NATIONAL SCIENCE FOUNDATION [IIA-1457888]; ARKANSAS EPSCOR PROGRAM, ASSET III; DOD MRMC [W81XWH-15-1-0666]; ARKANSAS BREAST CANCER RESEARCH PROGRAM, ARKANSAS BIOSCIENCES INSTITUTE; WINTHROP P. ROCKEFELLER CANCER INSTITUTE; CENTER FOR MICROBIAL PATHOGENESIS AND HOST INFLAMMATORY RESPONSES THROUGH THE NIH NATIONAL INSTITUTE OF GENERAL MEDICAL SCIEN…	WE WOULD LIKE TO THANK EMILY DAVIS FOR HER WORK IN EDITING THE MANUSCRIPT AND NIGEL KELLY FOR HIS ASSISTANCE WITH AFM IMAGING. THE AUTHORS ACKNOWLEDGE PARTIAL SUPPORT FROM THE CENTER FOR ADVANCED SURFACE ENGINEERING, UNDER THE NATIONAL SCIENCE FOUNDATION GRANT NO. IIA-1457888 AND THE ARKANSAS EPSCOR PROGRAM, ASSET III. WE ALSO ACKNOWLEDGE FINANCIAL SUPPORT FROM THE DOD MRMC (W81XWH-15-1-0666), AR…	FA5EC				GOLD NANOPARTICLES; IN-VIVO; ANTIGEN PRESENTATION; CROSS-PRESENTATION; RECEPTOR; ANTIBODY; DEC-205; REQUIREMENTS; ENDOCYTOSIS; MODULATION		SCI REP-UK	SCI REP	ENGLISH	56	GREEN PUBLISHED, GOLD	DARRIGUES, EMILIE/0000-0001-8956-183X; NIMA, ZEID A./0000-0003-4645-5177; DINGS, RUUD/0000-0001-7686-1331; VANG DINGS, KIENG/0000-0002-2892-1114; GRIFFIN, ROBERT/0000-0002-3574-2958; ZHAROV, VLADIMIR/0000-0003-4773-0548	MACMILLAN BUILDING, 4 CRINAN ST, LONDON N1 9XW, ENGLAND	JUL 14	11	LONDON	28710434	J	NATURE PUBLISHING GROUP	2017	DARRIGUES, EMILIE/B-6846-2019; DINGS, KIENG VANG/AAW-3189-2021; NIMA, ZEID A./N-2788-2018; DINGS, RUUD/R-3772-2019	VANG, KB (通讯作者)，UNIV ARKANSAS, CTR INTEGRAT NANOTECHNOL SCI, 2801 S UNIV AVE, LITTLE ROCK, AR 72204 USA.	SCIENCE & TECHNOLOGY - OTHER TOPICS			2045-2322	SCIENTIFIC REPORTS
LEE K;YU Y	LEE, KWAHUN;YU, YAN		THE IN VITRO ACTIVATION OF T CELLS BY SYNTHETIC PARTICLES IS A PROMISING TECHNIQUE FOR ADOPTIVE CANCER IMMUNOTHERAPY. WHILE IT IS KNOWN THAT CELL-SURFACE RECEPTORS FORM CLUSTERS DURING T CELL ACTIVATION, THE USE OF CLUSTERED LIGANDS ON SYNTHETIC PARTICLES TO MODULATE T CELL RESPONSE IS A LARGELY UNEXPLORED CONCEPT. BUILDING UPON OUR PREVIOUS FINDING THAT T CELLS RESPOND DIFFERENTLY TO VARIOUS MIC…				4410	INDIANA UNIV, DEPT CHEM, BLOOMINGTON, IN 47405 USA.;					10.1039/c7tb00150a	ARTICLE			2050-7518	YY33@INDIANA.EDU	4415		INDIANA UNIVERSITY; INDIANA CLINICAL AND TRANSLATIONAL SCIENCES INSTITUTE; NATIONAL INSTITUTES OF HEALTH, NATIONAL CENTER FOR ADVANCING TRANSLATIONAL SCIENCES [UL1 TR001108]; NATIONAL CENTER FOR ADVANCING TRANSLATIONAL SCIENCESUNITED STATES DEPARTMENT OF HEALTH & HUMAN SERVICESNATIONAL INSTITUTES OF HEALTH (NIH) - USANIH NATIONAL CENTER FOR ADVANCING TRANSLATIONAL SCIENCES (NCATS) [UL1TR001108] F…	THE AUTHORS GRATEFULLY THANK DR. YI YI AT INDIANA UNIVERSITY FOR HELP WITH THE SURFACE FUNCTIONALIZATION OF PARTICLES AND HELPFUL DISCUSSIONS, DR. STEPHEN M. ANTHONY AT SANDIA NATIONAL LABORATORIES FOR PROVIDING THE MATLAB ALGORITHM FOR CALCIUM ANALYSIS, AND DR. JIM POWERS AT THE IUB LIGHT MICROSCOPY IMAGING CENTER FOR ASSISTANCE WITH INSTRUMENT USE. FABRICATION AND CHARACTERIZATION OF JANUS PART…	EX6QL				ANTIGEN-PRESENTING CELLS; SIGNALING CLUSTERS; SURFACE; IMMUNOTHERAPY; CIRCULATION; DEPENDENCE; GEOMETRY	23	J MATER CHEM B	J. MAT. CHEM. B	ENGLISH	30	GREEN ACCEPTED	YU, YAN/0000-0001-6496-5045; LEE, KWAHUN/0000-0003-4392-7466	THOMAS GRAHAM HOUSE, SCIENCE PARK, MILTON RD, CAMBRIDGE CB4 0WF, CAMBS, ENGLAND	JUN 21	6	CAMBRIDGE	28966791	J	ROYAL SOC CHEMISTRY	2017	YU, YAN/A-3919-2015	YU, Y (通讯作者)，INDIANA UNIV, DEPT CHEM, BLOOMINGTON, IN 47405 USA.	MATERIALS SCIENCE			2050-750X	JOURNAL OF MATERIALS CHEMISTRY B
KOSMIDES AK;SIDHOM JW;FRASER A;BESSELL CA;SCHNECK JP	KOSMIDES, ALYSSA K.;SIDHOM, JOHN-WILLIAM;FRASER, ANDREW;BESSELL, CATHERINE A.;SCHNECK, JONATHAN P.		WE DESCRIBE THE DEVELOPMENT OF A NANO PARTICLE PLATFORM THAT OVERCOMES THE IMMUNOSUPPRESSIVE TUMOR MICROENVIRONMENT. THESE NANOPARTICLES ARE COATED WITH TWO DIFFERENT ANTIBODIES THAT SIMULTANEOUSLY BLOCK THE INHIBITORY CHECKPOINT PD-L1 SIGNAL AND STIMULATE T CELLS VIA THE 4-IBB CO-STIMULATORY PATHWAY. THESE "IMMUNOSWITCH" PARTICLES SIGNIFICANTLY DELAY TUMOR GROWTH AND EXTEND SURVIVAL IN MULTIPLE …				5417	JOHNS HOPKINS UNIV, SCH MED, DEPT BIOMED ENGN, BALTIMORE, MD 21231 USA.; JOHNS HOPKINS UNIV, SCH MED, INST NANOBIOTECHNOL, BALTIMORE, MD 21231 USA.; JOHNS HOPKINS UNIV, SCH MED, INST CELL ENGN, BALTIMORE, MD 21231 USA.; JOHNS HOPKINS UNIV, SCH MED, DEPT PATHOL, BALTIMORE, MD 21231 USA.;				CANCER IMMUNOTHERAPY; NANOPARTICLE; COMBINATION THERAPY; CD8+T CELL; T CELL RECEPTOR REPERTOIRE; MELANOMA; COLON CANCER	10.1021/acsnano.6b08152	ARTICLE			1936-086X	JSCHNEC1@JHMI.EDU	5429		NATIONAL SCIENCE FOUNDATIONNATIONAL SCIENCE FOUNDATION (NSF) [DGE-1232825]; NIH CANCER NANOTECHNOLOGY TRAINING CENTER AT THE JHU INSTITUTE FOR NANOBIOTECHNOLOGY [2T32CA153952-06]; NATIONAL CANCER INSTITUTE OF THE NIHUNITED STATES DEPARTMENT OF HEALTH & HUMAN SERVICESNATIONAL INSTITUTES OF HEALTH (NIH) - USANIH NATIONAL CANCER INSTITUTE (NCI) [F31CA206344]; NATIONAL INSTITUTES OF HEALTHUNITED STAT…	A.K.K. THANKS THE NATIONAL SCIENCE FOUNDATION (DGE-1232825), THE NIH CANCER NANOTECHNOLOGY TRAINING CENTER AT THE JHU INSTITUTE FOR NANOBIOTECHNOLOGY (2T32CA153952-06), AND THE NATIONAL CANCER INSTITUTE OF THE NIH (F31CA206344) FOR FELLOWSHIP SUPPORT. WE ALSO ACKNOWLEDGE SUPPORT FROM THE NATIONAL INSTITUTES OF HEALTH (P01-AI072677, R01-CA108835, R21-CA185819), TEDCO/MARYLAND INNOVATION INITIATIVE…	EZ6DG				T-CELL RESPONSES; ADOPTIVE IMMUNOTHERAPY; CANCER-IMMUNOTHERAPY; UNTREATED MELANOMA; ANTITUMOR IMMUNITY; CO-STIMULATION; IN-VIVO; BLOCKADE; 4-1BB; ESCAPE	6	ACS NANO	ACS NANO	ENGLISH	41	GREEN ACCEPTED	SIDHOM, JOHN-WILLIAM/0000-0002-5575-0285; FRASER, ANDREW/0000-0001-5266-6849	1155 16TH ST, NW, WASHINGTON, DC 20036 USA	JUN	13	WASHINGTON	28589725	J	AMER CHEMICAL SOC	2017		SCHNECK, JP (通讯作者)，JOHNS HOPKINS UNIV, SCH MED, INST NANOBIOTECHNOL, BALTIMORE, MD 21231 USA.; SCHNECK, JP (通讯作者)，JOHNS HOPKINS UNIV, SCH MED, INST CELL ENGN, BALTIMORE, MD 21231 USA.; SCHNECK, JP (通讯作者)，JOHNS HOPKINS UNIV, SCH MED, DEPT PATHOL, BALTIMORE, MD 21231 USA.	CHEMISTRY; SCIENCE & TECHNOLOGY - OTHER TOPICS; MATERIALS SCIENCE			1936-0851	ACS NANO
SUN JJ;CHEN YC;HUANG YX;ZHAO WC;LIU YH;VENKATARAMANAN R;LU BF;LI S	SUN, JING-JING;CHEN, YI-CHAO;HUANG, YI-XIAN;ZHAO, WEN-CHEN;LIU, YAN-HUA;VENKATARAMANAN, RAMAN;LU, BIN-FENG;LI, SONG		TO ACHIEVE SYNERGISTIC THERAPEUTIC EFFICACY AND PREVENT CANCER RELAPSE, CHEMOTHERAPY AND IMMUNOTHERAPY HAVE BEEN COMBINED AS A NEW MODALITY FOR TUMOR TREATMENT. IN THIS WORK, WE DESIGNED A REDOX-RESPONSIVE IMMUNOSTIMULATORY POLYMERIC PRODRUG CARRIER, PSSN10, FOR PROGRAMMABLE CO-DELIVERY OF AN IMMUNE CHECKPOINT INHIBITOR NLG919 (NLG) AND A CHEMOTHERAPEUTIC DOXORUBICIN (DOX). NLG-CONTAINING PSSN10 …				823	UNIV PITTSBURGH, CTR PHARMACOGENET, PITTSBURGH, PA 15261 USA.; UNIV PITTSBURGH, DEPT PHARMACEUT SCI, PITTSBURGH, PA 15261 USA.; UNIV PITTSBURGH, CANC INST, PITTSBURGH, PA 15261 USA.; NINGXIA MED UNIV, SCH PHARM, DEPT PHARMACEUT, YINCHUAN 750004, PEOPLES R CHINA.; UNIV PITTSBURGH, SCH MED, DEPT IMMUNOL, PITTSBURGH, PA 15261 USA.;				NLG919; CHECKPOINT; IMMUNOTHERAPY; PRODRUG MICELLES; DOXORUBICIN; CO-DELIVERY; 4T1.2 MOUSE BREAST CANCER CELLS; PC-3 HUMAN PROSTATE CANCER CELLS	10.1038/aps.2017.44	ARTICLE			1745-7254	SOL4@PITT.EDU	834		NIHUNITED STATES DEPARTMENT OF HEALTH & HUMAN SERVICESNATIONAL INSTITUTES OF HEALTH (NIH) - USA [RO1CA173887, RO1GM102989, R21CA173887]; NATIONAL CANCER INSTITUTEUNITED STATES DEPARTMENT OF HEALTH & HUMAN SERVICESNATIONAL INSTITUTES OF HEALTH (NIH) - USANIH NATIONAL CANCER INSTITUTE (NCI) [R01CA174305, R21CA173887] FUNDING SOURCE: NIH REPORTER; NATIONAL INSTITUTE OF GENERAL MEDICAL SCIENCESUNITED…	THIS WORK WAS SUPPORTED BY NIH GRANTS RO1CA173887, RO1GM102989, AND R21CA173887.	EW5EB				INDOLEAMINE 2,3-DIOXYGENASE; CANCER-IMMUNOTHERAPY; ANTITUMOR RESPONSES; DENDRITIC CELLS; LUNG-CANCER; TOLERANCE; BLOCKADE; IDO; PATHWAY; CTLA-4	6	ACTA PHARMACOL SIN	ACTA PHARMACOL. SIN.	ENGLISH	43	GREEN PUBLISHED, HYBRID	CHEN, YICHAO/0000-0003-3585-4391; SUN, JINGJING/0000-0002-6230-1015	294 TAI-YUAN RD, SHANGHAI, 200031, PEOPLES R CHINA	JUN	12	SHANGHAI	28504251	J	ACTA PHARMACOLOGICA SINICA	2017	CHEN, YICHAO/B-5598-2019; SUN, JINGJING/N-5245-2017	LI, S (通讯作者)，UNIV PITTSBURGH, CTR PHARMACOGENET, PITTSBURGH, PA 15261 USA.; LI, S (通讯作者)，UNIV PITTSBURGH, DEPT PHARMACEUT SCI, PITTSBURGH, PA 15261 USA.; LI, S (通讯作者)，UNIV PITTSBURGH, CANC INST, PITTSBURGH, PA 15261 USA.	CHEMISTRY; PHARMACOLOGY & PHARMACY		SI	1671-4083	ACTA PHARMACOLOGICA SINICA
HODGINS NO;WANG JTW;AL-JAMAL KT	HODGINS, NAOMI O.;WANG, JULIE TZU-WEN;AL-JAMAL, KHULOUD T.		NITROGEN CONTAINING BISPHOSPHONATES (N-BPS) INCLUDING ZOLEDRONATE (ZOL) AND ALENDRONATE (ALD) INHIBIT FARNESYL DIPHOSPHATE SYNTHASE, AND HAVE BEEN SHOWN TO HAVE A CYTOTOXIC AFFECT AGAINST CANCER CELLS AS A MONO THERAPY AND TO ALSO SENSITISE TUMOUR CELLS TO DESTRUCTION BY GAMMA DELTA T CELLS. GAMMA DELTA T CELLS ARE A SUBSET OF HUMAN T LYMPHOCYTES AND HAVE A DIVERSE RANGE OF ROLES IN THE IMMUNE SY…				143	KINGS COLL LONDON, INST PHARMACEUT SCI, FRANKLIN WILKINS BLDG,150 STAMFORD ST, LONDON SEI 9NH, ENGLAND.;				LIPOSOMES; GAMMA DELTA T CELLS; IMMUNOTHERAPY; BIPHOSPHONATE; ZOLEDRONIC ACID; ALENDRONIC ACID	10.1016/j.addr.2017.07.003	REVIEW			1872-8294	KHULOUD.AL-JAMAL@KCL.AC.UK	160		BIOTECHNOLOGY AND BIOLOGICAL SCIENCES RESEARCH COUNCILUK RESEARCH & INNOVATION (UKRI)BIOTECHNOLOGY AND BIOLOGICAL SCIENCES RESEARCH COUNCIL (BBSRC) [BB/J008656/1] FUNDING SOURCE: MEDLINE; WORLDWIDE CANCER RESEARCH [12-1054] FUNDING SOURCE: MEDLINE; BBSRCUK RESEARCH & INNOVATION (UKRI)BIOTECHNOLOGY AND BIOLOGICAL SCIENCES RESEARCH COUNCIL (BBSRC) [BB/J008656/1] FUNDING SOURCE: UKRI		FH8CW				SELF-ASSEMBLY NANOPARTICLES; VIVO ANTITUMOR-ACTIVITY; PROSTATE-CANCER CELLS; ZOLEDRONIC ACID; IN-VIVO; ADOPTIVE IMMUNOTHERAPY; DRUG-DELIVERY; EX-VIVO; LIPOSOMAL ALENDRONATE; OVARIAN-CANCER		ADV DRUG DELIVER REV	ADV. DRUG DELIV. REV.	ENGLISH	172	GREEN SUBMITTED	WANG, TZU-WEN/0000-0001-5956-0123; AL-JAMAL, KHULOUD/0000-0001-5165-2699	PO BOX 211, 1000 AE AMSTERDAM, NETHERLANDS	MAY 15	18	AMSTERDAM	28694026	J	ELSEVIER SCIENCE BV	2017	AL-JAMAL, KHULOUD/ABD-5668-2021	AL-JAMAL, KT (通讯作者)，KINGS COLL LONDON, INST PHARMACEUT SCI, FRANKLIN WILKINS BLDG,150 STAMFORD ST, LONDON SEI 9NH, ENGLAND.	PHARMACOLOGY & PHARMACY			0169-409X	ADVANCED DRUG DELIVERY REVIEWS
SILVA VL;AL-JAMAL WT	SILVA, VERA L.;AL-JAMAL, WAFA' T.		THE TUMOR MICROENVIRONMENT HAS BEEN WIDELY EXPLOITED AS AN ACTIVE PARTICIPANT IN TUMOR PROGRESSION. EXTENSIVE REPORTS HAVE DEFINED THE DUAL ROLE OF TUMOR-ASSOCIATED MACROPHAGES (TAMS) IN TUMOR DEVELOPMENT. THE PROTUMORAL EFFECT EXERTED BY THE M2 PHENOTYPE HAS BEEN CORRELATED WITH A NEGATIVE OUTCOME IN MOST SOLID TUMORS. THE HIGH INFILTRATION OF IMMUNE CELLS IN THE HYPOXIC CORES OF ADVANCED SOLID …				82	UNIV EAST ANGLIA, SCH PHARM, NORWICH RES PK, NORWICH NR4 7TJ, NORFOLK, ENGLAND.;				CANCER HYPOXIA; TUMOR-ASSOCIATED MACROPHAGES; TUMOR MICROENVIRONMENT; TARGETED CANCER THERAPY; NANOMEDICINE	10.1016/j.jconrel.2017.03.013	REVIEW			1873-4995	W.AL-JAMAL@UEA.AC.UK	96		UEA SCHOOL OF PHARMACY [100099479]; PROSTATE CANCER UK [CDF-12-002]; ENGINEERING AND PHYSICAL SCIENCES RESEARCH COUNCIL (EPSRC)UK RESEARCH & INNOVATION (UKRI)ENGINEERING & PHYSICAL SCIENCES RESEARCH COUNCIL (EPSRC) [EP/M008657/1]; ENGINEERING AND PHYSICAL SCIENCES RESEARCH COUNCILUK RESEARCH & INNOVATION (UKRI)ENGINEERING & PHYSICAL SCIENCES RESEARCH COUNCIL (EPSRC) [EP/M008657/1] FUNDING SOURCE:…	AUTHORS WOULD LIKE TO ACKNOWLEDGE UEA SCHOOL OF PHARMACY (STUDENTSHIP REF. 100099479), PROSTATE CANCER UK (CDF-12-002 FELLOWSHIP), THE ENGINEERING AND PHYSICAL SCIENCES RESEARCH COUNCIL (EPSRC) (EP/M008657/1) FOR FUNDING.	EX1FH				BIOREDUCTIVE PRODRUG PR-104A; INDUCIBLE FACTOR-1-ALPHA PROTEIN; PHASE-II TRIAL; ACTIVATED PRODRUG; PROSTATE-CANCER; ANTITUMOR-ACTIVITY; GENE-THERAPY; COMBINATION THERAPY; DRUG-DELIVERY; NANOPARTICLES		J CONTROL RELEASE	J. CONTROL. RELEASE	ENGLISH	162	HYBRID, GREEN PUBLISHED, GREEN ACCEPTED		RADARWEG 29, 1043 NX AMSTERDAM, NETHERLANDS	MAY 10	15	AMSTERDAM	28285930	J	ELSEVIER	2017		AL-JAMAL, WT (通讯作者)，UNIV EAST ANGLIA, SCH PHARM, NORWICH RES PK, NORWICH NR4 7TJ, NORFOLK, ENGLAND.	CHEMISTRY; PHARMACOLOGY & PHARMACY			0168-3659	JOURNAL OF CONTROLLED RELEASE
NUCCITELLI R;MCDANIEL A;ANAND S;CHA J;MALLON Z;BERRIDGE JC;UECKER D	NUCCITELLI, RICHARD;MCDANIEL, AMANDA;ANAND, SNJEZANA;CHA, JOHN;MALLON, ZACHARY;BERRIDGE, JON CASEY;UECKER, DARRIN		BACKGROUND: WE HAVE BEEN DEVELOPING A NON-THERMAL, DRUG-FREE TUMOR THERAPY CALLED NANO-PULSE STIMULATION NPS) THAT DELIVERS ULTRASHORT ELECTRIC PULSES TO TUMOR CELLS WHICH ELIMINATES THE TUMOR AND INHIBITS SECONDARY TUMOR GROWTH. WE HYPOTHESIZED THAT THE MECHANISM FOR INHIBITING SECONDARY TUMOR GROWTH INVOLVES STIMULATING AN ADAPTIVE IMMUNE RESPONSE VIA AN IMMUNOGENIC FORM OF APOPTOSIS, COMMONLY …	32				PULSE BIOSCI, 849 MITTEN RD,STE 104, BURLINGAME, CA 94010 USA.;				NANO-PULSE STIMULATION; NPS; APOPTOSIS; ANTHRACYCLINES; CASPASE; HMGB1; CALRETICULIN; ECTO-CALRETICULIN; ATP	10.1186/s40425-017-0234-5	ARTICLE				RNUCCITELLI@PULSEBIOSCIENCES.COM			PULSE BIOSCIENCES	ALL FUNDING FOR THIS RESEARCH CAME FROM PULSE BIOSCIENCES.	ES7ZV				FIELDS INDUCE APOPTOSIS; CALRETICULIN EXPOSURE; ELECTRIC PULSES; CANCER CELLS; NANOSECOND; NANOELECTROABLATION; CARCINOMA; THERAPY; MECHANISMS; MELANOMAS		J IMMUNOTHER CANCER	J. IMMUNOTHER. CANCER	ENGLISH	51	GOLD, GREEN PUBLISHED	CHA, JOHN/0000-0003-2710-7476	CAMPUS, 4 CRINAN ST, LONDON N1 9XW, ENGLAND	APR 18	13	LONDON	28428881	J	BMC	2017	TESKE, TYLER/W-9241-2018	NUCCITELLI, R (通讯作者)，PULSE BIOSCI, 849 MITTEN RD,STE 104, BURLINGAME, CA 94010 USA.	ONCOLOGY; IMMUNOLOGY			2051-1426	JOURNAL FOR IMMUNOTHERAPY OF CANCER
ZHU GZ;ZHANG FW;NI QQ;NIU G;CHEN XY	ZHU, GUIZHI;ZHANG, FUWU;NI, QIANQIAN;NIU, GANG;CHEN, XIAOYUAN		VACCINES HOLD TREMENDOUS POTENTIAL FOR CANCER IMMUNOTHERAPY BY TREATING THE IMMUNE SYSTEM. SUBUNIT VACCINES, INCLUDING MOLECULAR ADJUVANTS AND CANCER-ASSOCIATED ANTIGENS OR CANCER-SPECIFIC NEOANTIGENS, CAN ELICIT POTENT ANTITUMOR IMMUNITY. HOWEVER, SUBUNIT VACCINES HAVE SHOWN LIMITED CLINICAL BENEFIT IN CANCER PATIENTS, WHICH IS IN PART ATTRIBUTED TO INEFFICIENT VACCINE DELIVERY. IN THIS PERSPECT…				2387	NIBIB, LAB MOL IMAGING & NANOMED, NIH, BETHESDA, MD 20892 USA.;					10.1021/acsnano.7b00978	ARTICLE			1936-086X	SHAWN.CHEN@NIH.GOV	2392		NATIONAL INSTITUTE OF BIOMEDICAL IMAGING AND BIOENGINEERING (NIBIB), NATIONAL INSTITUTES OF HEALTH (NIH)UNITED STATES DEPARTMENT OF HEALTH & HUMAN SERVICESNATIONAL INSTITUTES OF HEALTH (NIH) - USANIH NATIONAL INSTITUTE OF BIOMEDICAL IMAGING & BIOENGINEERING (NIBIB)	THIS WORK WAS SUPPORTED BY INTRAMURAL RESEARCH PROGRAM OF THE NATIONAL INSTITUTE OF BIOMEDICAL IMAGING AND BIOENGINEERING (NIBIB), NATIONAL INSTITUTES OF HEALTH (NIH).	EQ4AK				DENDRITIC CELLS; CROSS-PRESENTATION; LYMPH-NODE; CTLA-4 BLOCKADE; ANTIGEN; NANOPARTICLES; VACCINATION; ACTIVATION; VACCINES; MELANOMA	3	ACS NANO	ACS NANO	ENGLISH	48		ZHANG, FUWU/0000-0002-1928-3472; ZHANG, FUWU/0000-0002-1928-3472; ZHU, GUIZHI/0000-0002-2945-7982; CHEN, XIAOYUAN/0000-0002-9622-0870	1155 16TH ST, NW, WASHINGTON, DC 20036 USA	MAR	6	WASHINGTON	28277646	J	AMER CHEMICAL SOC	2017	ZHU, GUIZHI/AAN-2888-2020; ZHANG, FUWU/T-4066-2019; ZHANG, FUWU/B-6747-2014; CHEN, XIAOYUAN/D-1860-2014	CHEN, XY (通讯作者)，NIBIB, LAB MOL IMAGING & NANOMED, NIH, BETHESDA, MD 20892 USA.	CHEMISTRY; SCIENCE & TECHNOLOGY - OTHER TOPICS; MATERIALS SCIENCE			1936-0851	ACS NANO
PIETSCH EC;DONG J;CARDOSO R;ZHANG X;CHIN D;HAWKINS R;DINH T;ZHOU M;STRAKE B;FENG PH;ROCCA M;DOS SANTOS C;SHAN X;DANET-DESNOYERS G;SHI F;KAISER E;MILLAR HJ;FENTON S;SWANSON R;NEMETH JA;ATTAR RM	PIETSCH, E. C.;DONG, J.;CARDOSO, R.;ZHANG, X.;CHIN, D.;HAWKINS, R.;DINH, T.;ZHOU, M.;STRAKE, B.;FENG, P-H;ROCCA, M.;DOS SANTOS, C.;SHAN, X.;DANET-DESNOYERS, G.;SHI, F.;KAISER, E.;MILLAR, H. J.;FENTON, S.;SWANSON, R.;NEMETH, J. A.;ATTAR, R. M.		CD47, A BROADLY EXPRESSED CELL SURFACE PROTEIN, INHIBITS CELL PHAGOCYTOSIS VIA INTERACTION WITH PHAGOCYTE-EXPRESSED SIRPA. A VARIETY OF HEMATOLOGICAL MALIGNANCIES DEMONSTRATE ELEVATED CD47 EXPRESSION, SUGGESTING THAT CD47 MAY MEDIATE IMMUNE ESCAPE. WE DISCOVERED THREE UNIQUE CD47-SIRPA BLOCKING ANTI-CD47 MONOCLONAL ANTIBODIES (MABS) WITH LOW NANO-MOLAR AFFINITY TO HUMAN AND CYNOMOLGUS MONKEY CD47…	E536				JANSSEN RES & DEV, ONCOL DISCOVERY, SPRING HOUSE, PA USA.; JANSSEN RES & DEV, BIOL RES, SAN DIEGO, CA USA.; JANSSEN RES & DEV, BIOL RES, SPRING HOUSE, PA USA.; JANSSEN RES & DEV, BIOL TOXICOL, SPRING HOUSE, PA USA.; UNIV PENN, PERELMAN SCH MED, DEPT MED, DIV HEMATOL & ONCOL, PHILADELPHIA, PA USA.; JANSSEN RES & DEV, PHARMACEUT DEV & MFG SCI, MALVERN, PA USA.;					10.1038/bcj.2017.7	ARTICLE				CPIETSC2@ITS.JNJ.COM					EO8BD				IMMUNE EFFECTOR FUNCTIONS; LEUKEMIA STEM-CELLS; FC-GAMMA; RECEPTOR; PHAGOCYTOSIS; SPECIFICITY; MACROPHAGES; CLEARANCE; VARIANTS; LYMPHOMA		BLOOD CANCER J	BLOOD CANCER J.	ENGLISH	36	GREEN PUBLISHED, GOLD		MACMILLAN BUILDING, 4 CRINAN ST, LONDON N1 9XW, ENGLAND	FEB	8	LONDON	28234345	J	NATURE PUBLISHING GROUP	2017		PIETSCH, EC (通讯作者)，LLC, JANSSEN RES & DEV, 1400 MCKEAN & WELSH ROADS,MAILSTOP SH41-2138, SPRING HOUSE, PA 19477 USA.	ONCOLOGY; HEMATOLOGY			2044-5385	BLOOD CANCER JOURNAL
VON ROEMELING C;JIAN W;CHAN CK;WEISSMAN IL;KIM BYS	VON ROEMELING, CHRISTINA;JIAN, WEN;CHAN, CHARLES K.;WEISSMAN, IRVING L.;KIM, BETTY Y. S.		NANOMEDICINE OFFERS UNIQUE ADVANTAGES IN TREATING HUMAN CANCERS. HOWEVER, PHYSIOLOGICAL AND PATHOLOGICAL BARRIERS WITHIN NORMAL AND DISEASE TISSUES, WHICH ARE HIGHLY VARIABLE AMONG INDIVIDUALS, OFTEN HINDER ITS EFFECTIVENESS. THE BODY POSSESSES SPECIFIC INNATE RESPONSES TO NANOPARTICLES (NPS), WHICH WHEN COMBINED WITH UNIQUE PATHOPHYSIOLOGICAL SIGNATURES IN THE TUMOR MICRO ENVIRONMENT, CAN SEVERE…				159	MAYO CLIN, COLL MED, DEPT NEUROSURG, JACKSONVILLE, FL 32224 USA.; MAYO CLIN, COLL MED, MAYO GRAD SCH, ROCHESTER, MN USA.; UNIV TEXAS MD ANDERSON CANC CTR, DEPT RADIAT ONCOL, HOUSTON, TX 77030 USA.; STANFORD UNIV, SCH MED, INST STEM CELL BIOL & REGENERAT MED, STANFORD, CA 94305 USA.; MAYO CLIN, COLL MED, DEPT NEUROSCI, JACKSONVILLE, FL 32224 USA.; MAYO CLIN, COLL MED, DEPT CANC BIOL, JACKSONVILLE,…					10.1016/j.tibtech.2016.07.006	REVIEW			1879-3096	WJIANG4@MDANDERSON.ORG; KIM.BETTY@MAYO.EDU	171		JORGE AND LESLIE BACARDI FUND FOR THE STUDY OF REGENERATIVE MEDICINE; MAYO CLINIC CENTER FOR REGENERATIVE MEDICINE; JAMES C. AND SARA K. KENNEDY AWARD; MAYO CLINIC CENTER FOR INDIVIDUALIZED MEDICINE GERSTNER FAMILY AWARD; RICHARD D. AND DARLENE R. DEMARS AWARD; STRAWN FAMILY AWARD; AMERICAN ASSOCIATION OF NEUROLOGICAL SURGEONS-NEUROSURGERY RESEARCH & EDUCATION FOUNDATION (AANS/NREF) YOUNG CLINICI…	THIS WORK WAS SUPPORTED BY THE JORGE AND LESLIE BACARDI FUND FOR THE STUDY OF REGENERATIVE MEDICINE (B.Y.S.K.), MAYO CLINIC CENTER FOR REGENERATIVE MEDICINE (B.Y.S.K.), JAMES C. AND SARA K. KENNEDY AWARD (B.Y.S.K.), MAYO CLINIC CENTER FOR INDIVIDUALIZED MEDICINE GERSTNER FAMILY AWARD (B.Y.S.K.), RICHARD D. AND DARLENE R. DEMARS AWARD (B.Y.S.K.), STRAWN FAMILY AWARD (B.Y.S.K.) AND THE AMERICAN ASS…	EJ5MD				BLOOD-BRAIN-BARRIER; CENTRAL-NERVOUS-SYSTEM; HUMAN DENDRITIC CELLS; IN-VITRO; DRUG-DELIVERY; POLYMERIC NANOPARTICLES; GOLD NANOPARTICLES; QUANTUM DOTS; PHAGOCYTIC CLEARANCE; BIOLOGICAL BARRIERS	2	TRENDS BIOTECHNOL	TRENDS BIOTECHNOL.	ENGLISH	98		JIANG, WEN/0000-0001-9154-633X; VON ROEMELING, CHRISTINA/0000-0002-3754-5544; KIM, BETTY Y.S./0000-0001-6890-8355	84 THEOBALDS RD, LONDON WC1X 8RR, ENGLAND	FEB	13	LONDON	27492049	J	ELSEVIER SCIENCE LONDON	2017		KIM, BYS (通讯作者)，MAYO CLIN, COLL MED, DEPT NEUROSURG, JACKSONVILLE, FL 32224 USA.; JIAN, W (通讯作者)，UNIV TEXAS MD ANDERSON CANC CTR, DEPT RADIAT ONCOL, HOUSTON, TX 77030 USA.; KIM, BYS (通讯作者)，MAYO CLIN, COLL MED, DEPT NEUROSCI, JACKSONVILLE, FL 32224 USA.; KIM, BYS (通讯作者)，MAYO CLIN, COLL MED, DEPT CANC BIOL, JACKSONVILLE, FL 32224 USA.	BIOTECHNOLOGY & APPLIED MICROBIOLOGY			0167-7799	TRENDS IN BIOTECHNOLOGY
ZHEN ZP;TANG W;WANG MZ;ZHOU SY;WANG H;WU ZH;HAO ZL;LI ZB;LIU L;XIE J	ZHEN, ZIPENG;TANG, WEI;WANG, MENGZHE;ZHOU, SHIYI;WANG, HUI;WU, ZHANHONG;HAO, ZHONGLIN;LI, ZIBO;LIU, LIN;XIE, JIN		CARCINOMA-ASSOCIATED FIBROBLASTS (CAFS) ARE FOUND IN MANY TYPES OF CANCER AND PLAY AN IMPORTANT ROLE IN TUMOR GROWTH AND METASTASIS. FIBROBLAST-ACTIVATION PROTEIN (FAP), WHICH IS OVEREXPRESSED ON THE SURFACE OF CAFS, HAS BEEN PROPOSED AS A UNIVERSAL TUMOR TARGETING ANTIGEN. HOWEVER, RECENT STUDIES SHOW THAT FAP IS ALSO EXPRESSED ON MULTIPOTENT BONE MARROW STEM CELLS. A SYSTEMATIC ANTI-FAP THERAPY…				862	JILIN UNIV, CHINA JAPAN UNION HOSP, DEPT RADIOL, CHANGCHUN 130033, PEOPLES R CHINA.; UNIV GEORGIA, BIOIMAGING RES CTR, DEPT CHEM, ATHENS, GA 30602 USA.; UNIV NORTH CAROLINA CHAPEL HILL, DEPT RADIOL, CHAPEL HILL, NC 27599 USA.; UNIV NORTH CAROLINA CHAPEL HILL, BIOMED RES IMAGING CTR, CHAPEL HILL, NC 27599 USA.; AUGUSTA UNIV, MED COLL GEORGIA, DEPT INTERNAL MED, AUGUSTA, GA 30912 USA.;				PHOTODYNAMIC THERAPY; IMMUNOTHERAPY; CYTOTOXIC T CELLS; CARCINOMA-ASSOCIATED FIBROBLAST; FIBROBLAST-ACTIVATION PROTEIN	10.1021/acs.nanolett.6b04150	ARTICLE			1530-6992	LIULIN5413@126.COM; JINXIE@UGA.EDU	869		DOD CDMRP GRANT [CA140666]; NSF CAREER GRANTNATIONAL SCIENCE FOUNDATION (NSF)NSF - OFFICE OF THE DIRECTOR (OD) [NSF1552617]; UGA-AUGUSTA SEED GRANT; AMERICAN CANCER SOCIETY GRANTAMERICAN CANCER SOCIETY [MSRG-12-034-01-CCE]; DIVISION OF MATERIALS RESEARCHNATIONAL SCIENCE FOUNDATION (NSF)NSF - DIRECTORATE FOR MATHEMATICAL & PHYSICAL SCIENCES (MPS) [1552617] FUNDING SOURCE: NATIONAL SCIENCE FOUNDATI…	THE LUNG, LIVER, AND KIDNEY TUMOR SLICES WERE A COURTESY FROM PROFESSOR DEXI LIU AT THE PHARMACY COLLEGE OF UGA. THIS RESEARCH WAS SUPPORTED BY A DOD CDMRP GRANT (CA140666, J.X.), AN NSF CAREER GRANT (NSF1552617, J.X.), A UGA-AUGUSTA SEED GRANT (J.X.), AND AN AMERICAN CANCER SOCIETY GRANT (MSRG-12-034-01-CCE).	EK3SW				NEAR-INFRARED PHOTOIMMUNOTHERAPY; REACTIVE STROMAL FIBROBLASTS; PHOTODYNAMIC THERAPY; MONOCLONAL-ANTIBODY; DRUG-DELIVERY; EPITHELIAL CANCERS; SERINE-PROTEASE; COLON-CANCER; IMMUNE; GROWTH	2	NANO LETT	NANO LETT.	ENGLISH	60		XIE, JIN/0000-0002-8915-6233; LI, ZIBO/0000-0002-1063-0298; WU, ZHANHONG/0000-0002-3528-5603; WANG, HUI/0000-0002-2346-8621	1155 16TH ST, NW, WASHINGTON, DC 20036 USA	FEB	8	WASHINGTON	28027646	J	AMER CHEMICAL SOC	2017		LIU, L (通讯作者)，JILIN UNIV, CHINA JAPAN UNION HOSP, DEPT RADIOL, CHANGCHUN 130033, PEOPLES R CHINA.; XIE, J (通讯作者)，UNIV GEORGIA, BIOIMAGING RES CTR, DEPT CHEM, ATHENS, GA 30602 USA.	CHEMISTRY; SCIENCE & TECHNOLOGY - OTHER TOPICS; MATERIALS SCIENCE; PHYSICS			1530-6984	NANO LETTERS
DOMENIS R;CESSELLI D;TOFFOLETTO B;BOURKOULA E;CAPONNETTO F;MANINI I;BELTRAMI AP;IUS T;SKRAP M;DI LORETO C;GRI G	DOMENIS, ROSSANA;CESSELLI, DANIELA;TOFFOLETTO, BARBARA;BOURKOULA, EVGENIA;CAPONNETTO, FEDERICA;MANINI, IVANA;BELTRAMI, ANTONIO PAOLO;IUS, TAMARA;SKRAP, MIRAN;DI LORETO, CARLA;GRI, GIORGIA		A MAJOR CONTRIBUTING FACTOR TO GLIOMA DEVELOPMENT AND PROGRESSION IS ITS ABILITY TO EVADE THE IMMUNE SYSTEM. NANO-METER SIZED VESICLES, EXOSOMES, SECRETED BY GLIOMA-STEM CELLS (GSC) CAN ACT AS MEDIATORS OF INTERCELLULAR COMMUNICATION TO PROMOTE TUMOR IMMUNE ESCAPE. HERE, WE INVESTIGATED THE IMMUNOMODULATORY PROPERTIES OF GCS-DERIVED EXOSOMES ON DIFFERENT PERIPHERAL IMMUNE CELL POPULATIONS. HEALTH…	E0169932				UNIV UDINE, DEPT MED & BIOL SCI, UDINE, ITALY.; UNIV HOSP UDINE, DEPT NEUROSURG, UDINE, ITALY.;					10.1371/journal.pone.0169932	ARTICLE				GIORGIA.GRI@UNIUD.IT			FUTURO IN RICERCA (FIRB) [RBAP11Z4Z9, RBAP11ETKA]; INTERREG ITALIA-SLOVENIA, GLIOMA; ERCEUROPEAN RESEARCH COUNCIL (ERC)EUROPEAN COMMISSION [269051]	THIS WORK WAS SUPPORTED BY FUTURO IN RICERCA (FIRB) 2011, PR. RBAP11Z4Z9, 2012-2014; FUTURO IN RICERCA (FIRB) 2011, PR. RBAP11ETKA, 2012-2015 TO APB; INTERREG ITALIA-SLOVENIA, GLIOMA, 2007-2013; PROJECT ERC-7FP SP 2 IDEAS QUIDPROQUO G.A. N. 269051, 2011-2016. THE FUNDERS HAD NO ROLE IN STUDY DESIGN, DATA COLLECTION AND ANALYSIS, DECISION TO PUBLISH, OR PREPARATION OF THE MANUSCRIPT.	EI3QC				IMMUNE DEFECTS; TUMOR-GROWTH; GLIOBLASTOMA; EXPRESSION; RNA; MECHANISMS; SECRETION; PROGNOSIS; MICRORNA; CULTURE	1	PLOS ONE	PLOS ONE	ENGLISH	53	GREEN PUBLISHED, GREEN SUBMITTED, GOLD	CAPONNETTO, FEDERICA/0000-0002-4485-648X; BELTRAMI, ANTONIO/0000-0002-0679-2710; SKRAP, MIRAN/0000-0002-6592-6416; GRI, GIORGIA/0000-0002-2826-0459; CESSELLI, DANIELA/0000-0002-0562-7852; IUS, TAMARA/0000-0003-3741-0639	1160 BATTERY STREET, STE 100, SAN FRANCISCO, CA 94111 USA	JAN 20	23	SAN FRANCISCO	28107450	J	PUBLIC LIBRARY SCIENCE	2017	CAPONNETTO, FEDERICA/AAC-7806-2022; BELTRAMI, ANTONIO/C-5291-2008; SKRAP, MIRAN/AAB-1708-2022; IUS, TAMARA/F-1084-2018	GRI, G (通讯作者)，UNIV UDINE, DEPT MED & BIOL SCI, UDINE, ITALY.	SCIENCE & TECHNOLOGY - OTHER TOPICS			1932-6203	PLOS ONE
HUO MR;ZHAO Y;SATTERLEE AB;WANG YH;XU Y;HUANG L	HUO, MEIRONG;ZHAO, YAN;SATTERLEE, ANDREW BENSON;WANG, YUHUA;XU, YING;HUANG, LEAF		DEVELOPMENT OF AN EFFECTIVE TREATMENT AGAINST ADVANCED TUMORS REMAINS A MAJOR CHALLENGE FOR CANCER IMMUNOTHERAPY. WE HAVE PREVIOUSLY DEVELOPED A POTENT MANNOSE-MODIFIED LIPID CALCIUM PHOSPHATE (LCP) NANOPARTICLE (NP)-BASED TRP2 VACCINE FOR MELANOMA THERAPY, BUT BECAUSE THIS VACCINE CAN INDUCE A POTENT ANTI-TUMOR IMMUNE RESPONSE ONLY DURING THE EARLY STAGES OF MELANOMA, POOR TUMOR GROWTH INHIBITIO…				81	UNIV NORTH CAROLINA CHAPEL HILL, ESHELMAN SCH PHARM, DIV MOL PHARMACEUT, CTR NANOTECHNOL DRUG DELIVERY, CHAPEL HILL, NC 27599 USA.; CHINA PHARMACEUT UNIV, DEPT PHARMACEUT, STATE KEY LAB NAT MED, NANJING 210009, PEOPLES R CHINA.; CHINA MED UNIV, SCH PHARM, DEPT PHARMACEUT, SHENYANG 110122, PEOPLES R CHINA.; UNC & NCSU JOINT DEPT BIOMED ENGN, CHAPEL HILL, NC 27599 USA.; JIANGSU UNIV, SCH PHARM, DEP…				POLYMERIC MICELLES; SUNITINIB BASE; PEPTIDE VACCINE; TUMOR MICROENVIRONMENT; ADVANCED MELANOMA	10.1016/j.jconrel.2016.11.013	ARTICLE			1873-4995	LEAFH@UNC.EDU	94		NIHUNITED STATES DEPARTMENT OF HEALTH & HUMAN SERVICESNATIONAL INSTITUTES OF HEALTH (NIH) - USA [CA149363, CA149387, CA151652, DK100664]; NATIONAL CANCER INSTITUTEUNITED STATES DEPARTMENT OF HEALTH & HUMAN SERVICESNATIONAL INSTITUTES OF HEALTH (NIH) - USANIH NATIONAL CANCER INSTITUTE (NCI) [U54CA151652, R01CA149387, R01CA149363] FUNDING SOURCE: NIH REPORTER; NATIONAL INSTITUTE OF DIABETES AND DIG…	THE WORK WAS SUPPORTED BY NIH GRANTS CA149363, CA149387, CA151652 AND DK100664.	EO1RB				CELL CARCINOMA PATIENTS; CANCER-IMMUNOTHERAPY; IMMUNE SUPPRESSION; BREAST-CANCER; CO-DELIVERY; CISPLATIN; GROWTH; COMBINATION; NANOPARTICLES; CHEMOTHERAPY		J CONTROL RELEASE	J. CONTROL. RELEASE	ENGLISH	55	GREEN SUBMITTED, GREEN ACCEPTED	HUANG, LEAF/0000-0002-9421-8283	PO BOX 211, 1000 AE AMSTERDAM, NETHERLANDS	JAN 10	14	AMSTERDAM	27863995	J	ELSEVIER SCIENCE BV	2017		HUANG, L (通讯作者)，UNIV NORTH CAROLINA CHAPEL HILL, ESHELMAN SCH PHARM, DIV MOL PHARMACEUT, CTR NANOTECHNOL DRUG DELIVERY, CHAPEL HILL, NC 27599 USA.	CHEMISTRY; PHARMACOLOGY & PHARMACY			0168-3659	JOURNAL OF CONTROLLED RELEASE
JANICKA M;GUBERNATOR J	JANICKA, MARTYNA;GUBERNATOR, JERZY		INTRODUCTION: IMMUNOGENIC CELL DEATH INDUCERS (ICD INDUCERS) ARE A DIVERSE GROUP OF THERAPEUTIC MOLECULES CAPABLE OF ELICITING AN ADAPTIVE IMMUNE RESPONSE AGAINST THE ANTIGENS PRESENT ON THE SURFACE OF DYING CANCER CELLS. MOST OF THESE MOLECULES SUFFER FROM LOW BIOAVAILABILITY, HIGH TOXICITY AND POOR PHARMACOKINETICS WHICH LIMIT THEIR APPLICATION. IT IS BELIEVED THAT NANOTECHNOLOGY, IN PARTICULAR…				1059	UNIV WROCLAW, DEPT LIPIDS & LIPOSOMES, FAC BIOTECHNOL, WROCLAW, POLAND.;				IMMUNOGENIC CELL DEATH INDUCERS; DAMAGE-ASSOCIATED MOLECULAR PATTERNS; CALRETICULIN; ATP; HMGB1; NANOCARRIERS; LIPOSOMES; POLYMERIC MICELLES; METRONOMIC THERAPY	10.1080/17425247.2017.1266333	REVIEW			1744-7593	JERZY.GUBERNATOR@UWR.EDU.PL	1075				FD0FO				TARGETED DRUG-DELIVERY; ANTITUMOR-ACTIVITY; THERAPEUTIC ACTIVITY; METRONOMIC CHEMOTHERAPY; MAGNETIC NANOPARTICLES; MULTIDRUG-RESISTANCE; SOLID TUMORS; IN-VITRO; LIPOSOMES; PEG	9	EXPERT OPIN DRUG DEL	EXPERT OPIN. DRUG DELIV.	ENGLISH	113		GUBERNATOR, JERZY/0000-0001-5925-8178	2-4 PARK SQUARE, MILTON PARK, ABINGDON OR14 4RN, OXON, ENGLAND		17	ABINGDON	27897039	J	TAYLOR & FRANCIS LTD	2017		GUBERNATOR, J (通讯作者)，UNIV WROCLAW, DEPT LIPIDS & LIPOSOMES, FAC BIOTECHNOL, WROCLAW, POLAND.	PHARMACOLOGY & PHARMACY			1742-5247	EXPERT OPINION ON DRUG DELIVERY
WANG SJ;HUANG WW;LI K;YAO YF;YANG X;BAI HM;SUN WJ;LIU CB;MA YB	WANG, SHIJIE;HUANG, WEIWEI;LI, KUI;YAO, YUFENG;YANG, XU;BAI, HONGMEI;SUN, WENJIA;LIU, CUNBAO;MA, YANBING		PURPOSE: CURRENTLY, THERAPEUTIC TUMOR VACCINES UNDER DEVELOPMENT GENERALLY LACK SIGNIFICANT EFFECTS IN HUMAN CLINICAL TRIALS. EXPLORING A POWERFUL ANTIGEN DELIVERY SYSTEM IS A POTENTIAL APPROACH TO IMPROVE VACCINE EFFICACY. WE SOUGHT TO EXPLORE ENGINEERED BACTERIAL OUTER MEMBRANE VESICLES (OMVS) AS A NEW VACCINE CARRIER FOR EFFICIENTLY DELIVERING TUMOR ANTIGENS AND PROVOKING ROBUST ANTITUMOR IMMU…				6813	CHINESE ACAD MED SCI, INST MED BIOL, LAB MOL IMMUNOL, 935 JIAOLING RD, KUNMING 650118, YUNNAN, PEOPLES R CHINA.; PEKING UNION MED COLL, 935 JIAOLING RD, KUNMING 650118, YUNNAN, PEOPLES R CHINA.; YUNNAN KEY LAB VACCINE RES & DEV SEVERE INFECT DI, KUNMING, YUNNAN, PEOPLES R CHINA.; YUNNAN ENGN RES CTR VACCINE RES & DEV SEVERE INFE, KUNMING, YUNNAN, PEOPLES R CHINA.;				OUTER MEMBRANE VESICLES; DENDRITIC CELLS; HPV IMMUNOTHERAPY	10.2147/IJN.S143264	ARTICLE				YANBINGMA1969@126.COM	6825		CAMS INITIATIVE FOR INNOVATIVE MEDICINE [2016-I2M-1-019]; SCIENCE AND TECHNOLOGY PROJECT OF YUNNAN PROVINCE [2016FA049]; FUNDAMENTAL RESEARCH FUNDS FOR THE CENTRAL UNIVERSITIES OF CHINAFUNDAMENTAL RESEARCH FUNDS FOR THE CENTRAL UNIVERSITIES [2012N08, 3332015197, 3332016117, 2016ZX350073]; NATIONAL NATURAL SCIENCE FOUNDATION OF CHINANATIONAL NATURAL SCIENCE FOUNDATION OF CHINA (NSFC) [81773270, 81…	THIS RESEARCH WAS FINANCIALLY SUPPORTED BY THE CAMS INITIATIVE FOR INNOVATIVE MEDICINE (2016-I2M-1-019), THE SCIENCE AND TECHNOLOGY PROJECT OF YUNNAN PROVINCE (2016FA049), THE FUNDAMENTAL RESEARCH FUNDS FOR THE CENTRAL UNIVERSITIES OF CHINA (2012N08, 3332015197, 3332016117 AND 2016ZX350073), THE NATIONAL NATURAL SCIENCE FOUNDATION OF CHINA (81773270, 81573206), FUNDAMENTAL RESEARCH FUNDS FOR INST…	FG5QF				VIRUS-LIKE PARTICLES; MURINE MODEL; PROTEINS; DELIVERY; VACCINE; EPITOPES; ANTIGENS; CELLS		INT J NANOMED	INT. J. NANOMED.	ENGLISH	36	GREEN PUBLISHED, GOLD, GREEN SUBMITTED		PO BOX 300-008, ALBANY, AUCKLAND 0752, NEW ZEALAND		13	ALBANY	28979120	J	DOVE MEDICAL PRESS LTD	2017		MA, YB (通讯作者)，CHINESE ACAD MED SCI, INST MED BIOL, LAB MOL IMMUNOL, 935 JIAOLING RD, KUNMING 650118, YUNNAN, PEOPLES R CHINA.; MA, YB (通讯作者)，PEKING UNION MED COLL, 935 JIAOLING RD, KUNMING 650118, YUNNAN, PEOPLES R CHINA.	SCIENCE & TECHNOLOGY - OTHER TOPICS; PHARMACOLOGY & PHARMACY			1178-2013	INTERNATIONAL JOURNAL OF NANOMEDICINE
EBRAHIMIAN M;HASHEMI M;MALEKI M;ABNOUS K;HASHEMITABAR G;RAMEZANI M;HAGHPARAST A	EBRAHIMIAN, MAHBOUBEH;HASHEMI, MARYAM;MALEKI, MOHSEN;ABNOUS, KHALIL;HASHEMITABAR, GHOLAMREZA;RAMEZANI, MOHAMMAD;HAGHPARAST, ALIREZA		TO DEVELOP EFFECTIVE AND SAFE VACCINES WITH REDUCED DOSE OF ANTIGEN AND ADJUVANT, INTELLIGENT DELIVERY SYSTEMS ARE REQUIRED. MANY DELIVERY SYSTEMS HAVE BEEN DEVELOPED TO ENHANCE THE BIOLOGICAL ACTIVITY OF CYTOSINE-PHOSPHOROTHIOATE-GUANINE OLIGODEOXYNUCLEOTIDES (CPG ODN) AS BOTH IMMUNOTHERAPEUTIC AGENTS AND VACCINE ADJUVANTS. IN THIS STUDY WE DESIGNED A NOVEL CPG ODN DELIVERY SYSTEM BASED ON SINGL…				708	FERDOWSI UNIV MASHHAD, DIV BIOTECHNOL, FAC VET MED, POB 91775-1793, MASHHAD, IRAN.; MASHHAD UNIV MED SCI, SCH PHARM, NANOTECHNOL RES CTR, MASHHAD, IRAN.; FERDOWSI UNIV MASHHAD, DEPT PATHOBIOL, FAC VET MED, MASHHAD, IRAN.; MASHHAD UNIV MED SCI, SCH PHARM, PHARMACEUT RES CTR, MASHHAD, IRAN.; FERDOWSI UNIV MASHHAD, IMMUNOL SECT, FAC VET MED, MASHHAD, IRAN.;				SINGLE-WALLED CARBON NANOTUBES; POLYETHYLENIMINE; CPG ODN; ADJUVANT DELIVERY; PLGA; OVALBUMIN	10.1016/j.ijpharm.2016.10.065	ARTICLE			1873-3476	RAMEZANIM@MUMS.AC.IR; HAGHPARAST@UM.AC.IR	720		FERDOWSI UNIVERSITY OF MASHHAD [21021]; MASHHAD UNIVERSITY OF MEDICAL SCIENCES, MASHHAD, IRAN; IRANIAN NANOTECHNOLOGY INITIATIVE COUNCIL	THIS RESEARCH WAS SUPPORTED BY GRANT NUMBER 21021 FROM FERDOWSI UNIVERSITY OF MASHHAD AND MASHHAD UNIVERSITY OF MEDICAL SCIENCES, MASHHAD, IRAN. FINANCIAL SUPPORT WAS RECEIVED FROM THE IRANIAN NANOTECHNOLOGY INITIATIVE COUNCIL. WE WOULD LIKE TO GRATEFULLY ACKNOWLEDGE DR. SARA AMEL FARZAD AT PHARMACEUTICAL RESEARCH CENTER OF MASHHAD UNIVERSITY OF MEDICAL SCIENCES FOR HER TECHNICAL ASSISTANCE. THIS…	ED8WD				WALLED CARBON NANOTUBES; IN-VIVO; BIODEGRADABLE NANOPARTICLES; BIOMEDICAL APPLICATIONS; CANCER-IMMUNOTHERAPY; DENDRITIC CELLS; SIRNA DELIVERY; DNA; OLIGODEOXYNUCLEOTIDES; ODN	1-2	INT J PHARMACEUT	INT. J. PHARM.	ENGLISH	64		ABNOUS, KHALIL/0000-0001-6314-0164; MALEKI, MOHSEN/0000-0001-7064-8193; EBRAHIMIAN, MAHBOUBEH/0000-0003-4307-1012; HASHEMI, MARYAM/0000-0003-1549-4886; HAGHPARAST, ALIREZA/0000-0002-1905-6157; RAMEZANI, MOHAMMAD/0000-0001-5888-6703	PO BOX 211, 1000 AE AMSTERDAM, NETHERLANDS	DEC 30	13	AMSTERDAM	27989827	J	ELSEVIER SCIENCE BV	2016	ABNOUS, KHALIL/R-8103-2017; HAGHPARAST, ALIREZA/F-4972-2018; MALEKI, MOHSEN/AAD-7308-2020; EBRAHIMIAN, MAHBOUBEH/AAM-4638-2020; EBRAHIMIAN, MAHBOUBEH/K-6679-2019; HASHEMI, MARYAM/AAK-9061-2021; RAMEZANI, MOHAMMAD/O-8878-2018	RAMEZANI, M; HAGHPARAST, A (通讯作者)，FERDOWSI UNIV MASHHAD, DIV BIOTECHNOL, FAC VET MED, POB 91775-1793, MASHHAD, IRAN.; RAMEZANI, M; HAGHPARAST, A (通讯作者)，MASHHAD UNIV MED SCI, SCH PHARM, PHARMACEUT RES CTR, MASHHAD, IRAN.; RAMEZANI, M; HAGHPARAST, A (通讯作者)，FERDOWSI UNIV MASHHAD, IMMUNOL SECT, FAC VET MED, DEPT PATHOBIOL, POB 91775-1793, MASHHAD, IRAN.	PHARMACOLOGY & PHARMACY			0378-5173	INTERNATIONAL JOURNAL OF PHARMACEUTICS
BHARGAVA A;MISHRA DK;JAIN SK;SRIVASTAVA RK;LOHIYA NK;MISHRA PK	BHARGAVA, ARPIT;MISHRA, DINESH K.;JAIN, SUBODH K.;SRIVASTAVA, RUPESH K.;LOHIYA, NIRMAL K.;MISHRA, PRADYUMNA K.		WE AIMED TO IDENTIFY AN OPTIMUM NANO-CARRIER SYSTEM TO DELIVER TUMOR ANTIGEN TO DENDRITIC CELLS (DCS) FOR EFFICIENT TARGETING OF TUMOR REINITIATING CELLS (TRICS) IN GYNECOLOGICAL MALIGNANCIES. DIFFERENT LIPID BASED NANO-CARRIER SYSTEMS I.E. LIPOSOMES, ETHOSOMES AND SOLID LIPID NANOPARTICLES (SLNPS) WERE EXAMINED FOR THEIR ABILITY TO ACTIVATE DCS IN ALLOGENEIC SETTINGS. OUT OF THESE THREE, THE MOS…				98	DR HARISINGH GOUR CENT UNIV, SCH BIOL SCI, SAGAR, INDIA.; IPS ACAD, COLL PHARM, INDORE, MADHYA PRADESH, INDIA.; UNIV RAJASTHAN, CTR ADV STUDIES ZOOL, JAIPUR, RAJASTHAN, INDIA.; NATL INST RES ENVIRONM HLTH, DEPT MOL BIOL, BHOPAL, INDIA.; NATL INST RES ENVIRONM HLTH ICMR, DEPT MOL BIOL, KAMLA NEHRU HOSP BLDG,GMC CAMPUS, BHOPAL 462001, MP, INDIA.;				IMMUNOTHERAPY; NANOPARTICLES; NANOMEDICINE; TRANSLATIONAL RESEARCH	10.1016/j.molimm.2016.10.003	ARTICLE				PKM_8BH@YAHOO.CO.UK	112				EG0JL				B SURFACE-ANTIGEN; EPITHELIAL-MESENCHYMAL TRANSITION; RECURRENT OVARIAN-CANCER; IN-VIVO EVALUATION; CERVICAL-CANCER; IMMUNE-RESPONSE; STEM-CELLS; TRANSLATIONAL RESEARCH; POLYMER NANOPARTICLES; HUMAN-PAPILLOMAVIRUS		MOL IMMUNOL	MOL. IMMUNOL.	ENGLISH	65		SRIVASTAVA, RUPESH K./0000-0002-3323-0713; MISHRA, DINESH/0000-0002-4624-3978; MISHRA, PRADYUMNA KUMAR/0000-0002-0795-2819; BHARGAVA, DR. ARPIT/0000-0002-0855-2753	THE BOULEVARD, LANGFORD LANE, KIDLINGTON, OXFORD OX5 1GB, ENGLAND	NOV	15	OXFORD	27764711	J	PERGAMON-ELSEVIER SCIENCE LTD	2016	SRIVASTAVA, RUPESH K./ABD-4286-2020; MISHRA, DINESH/AAL-6717-2020; MISHRA, PRADYUMNA KUMAR/AAG-2165-2019	MISHRA, PK (通讯作者)，DR HARISINGH GOUR CENT UNIV, SCH BIOL SCI, SAGAR, INDIA.; MISHRA, PK (通讯作者)，NATL INST RES ENVIRONM HLTH, DEPT MOL BIOL, BHOPAL, INDIA.; MISHRA, PK (通讯作者)，NATL INST RES ENVIRONM HLTH ICMR, DEPT MOL BIOL, KAMLA NEHRU HOSP BLDG,GMC CAMPUS, BHOPAL 462001, MP, INDIA.	BIOCHEMISTRY & MOLECULAR BIOLOGY; IMMUNOLOGY			0161-5890	MOLECULAR IMMUNOLOGY
LIN HY;CHIN YT;NANA AW;SHIH YJ;LAI HY;TANG HY;LEINUNG M;MOUSA SA;DAVIS PJ	LIN, HUNG-YUN;CHIN, YU-TANG;NANA, ANDRE WENDINDONDE;SHIH, YA-JUNG;LAI, HSUAN-YU;TANG, HENG-YUAN;LEINUNG, MATTHEW;MOUSA, SHAKER A.;DAVIS, PAUL J.		THE PD-1 (PROGRAMMED DEATH-1)/PD-L1 (PD-LIGAND 1) CHECKPOINT IS A CRITICAL REGULATOR OF ACTIVATED T CELL CANCER CELL INTERACTIONS, DEFENDING TUMOR CELLS AGAINST IMMUNE DESTRUCTION. NANO-DIAMINO-TETRAC (NDAT; NANOTETRAC) IS AN ANTICANCER/ANTI-ANGIOGENIC AGENT TARGETED TO THE THYROID HORMONE-TETRAC RECEPTOR ON THE EXTRACELLULAR DOMAIN OF INTEGRIN ALPHA V BETA 3. NDAT INHIBITS THE CANCER CELL PI3-K …				59	TAIPEI MED UNIV, COLL MED SCI & TECHNOL, PHD PROGRAM CANC BIOL & DRUG DISCOVERY, TAIPEI, TAIWAN.; TAIPEI MED UNIV, TAIPEI CANC CTR, TAIPEI, TAIWAN.; TAIPEI MED UNIV, DEPT DENT, WAN FANG MED CTR, TAIPEI, TAIWAN.; ALBANY COLL PHARM & HLTH SCI, PHARMACEUT RES INST, ALBANY, NY USA.; NANOPHARMACEUT LLC, RENSSELAER, NY USA.; ALBANY MED COLL, DEPT MED, ALBANY, NY 12208 USA.;				PROGRAMMED DEATH LIGAND 1; L-THYROXINE (T-4); CANCER IMMUNOTHERAPY; COLON CARCINOMA; BREAST CARCINOMA	10.1016/j.steroids.2016.05.006	ARTICLE			1878-5867	PDAVIS.ORDWAYST@GMAIL.COM	67		MINISTRY OF SCIENCE AND TECHNOLOGY, TAIWANMINISTRY OF SCIENCE AND TECHNOLOGY, TAIWAN [MOST103-2320-B-038-050, MOST104-2320-B-038-009, MOST104-2314-B-038-046-MY3]	THIS WORK WAS SUPPORTED IN PART BY GENERAL GRANTS FROM THE MINISTRY OF SCIENCE AND TECHNOLOGY, TAIWAN (MOST103-2320-B-038-050; MOST104-2320-B-038-009; MOST104-2314-B-038-046-MY3).	EA0ZV				ACTIVATED PROTEIN-KINASE; THYROID-HORMONE; IFN-GAMMA; HYPOTHYROIDISM; EXPRESSION; SURVIVAL; MODULATION; RESISTANT; CARCINOMA; RECEPTOR		STEROIDS	STEROIDS	ENGLISH	31	HYBRID	MOUSA, SHAKER A/0000-0002-9294-015X	STE 800, 230 PARK AVE, NEW YORK, NY 10169 USA	OCT	9	NEW YORK	27221508	J	ELSEVIER SCIENCE INC	2016	MOUSA, SHAKER A/A-7151-2017	DAVIS, PJ (通讯作者)，ALBANY COLL PHARM & HLTH SCI, PHARMACEUT RES INST, 1 DISCOVERY DR, RENSSELAER, NY 12144 USA.	BIOCHEMISTRY & MOLECULAR BIOLOGY; ENDOCRINOLOGY & METABOLISM		SI	0039-128X	STEROIDS
KITAHATA Y;KANUMA T;HAYASHI M;KOBAYASHI N;OZASA K;KUSAKABE T;TEMIZOZ B;KURODA E;YAMAUE H;COBAN C;YAMAMOTO T;KOBIYAMA K;AOSHI T;ISHII KJ	KITAHATA, YUJI;KANUMA, TOMOHIRO;HAYASHI, MASAYUKI;KOBAYASHI, NOBUYOSHI;OZASA, KOJI;KUSAKABE, TAKATO;TEMIZOZ, BURCU;KURODA, ETSUSHI;YAMAUE, HIROKI;COBAN, CEVAYIR;YAMAMOTO, TAKUYA;KOBIYAMA, KOUJI;AOSHI, TAIKI;ISHII, KEN J.		RECENT EVIDENCE SUGGEST THAT A BETA-GLUCAN DERIVED FROM MUSHROOM SCHIZOPHYLLAN(SPG) COMPLEXED WITH A HUMANIZED TLR9 AGONISTIC CPG DNA, K3 (K3-SPG) IS A PROMISING VACCINE ADJUVANT THAT INDUCES ROBUST CD8 T CELL RESPONSES TO CO-ADMINISTERED ANTIGEN. HOWEVER, IT HAS NOT BEEN INVESTIGATED WHETHER K3-SPG ALONE CAN ACT AS AN ANTI-CANCER IMMUNOTHERAPEUTIC AGENT OR NOT. HERE, WE DEMONSTRATE THAT INTRAVEN…				48860	NATL INST BIOMED INNOVAT HLTH & NUTR NIBIOHN, LABOTATORY ADJUVANT INNOVAT, OSAKA, JAPAN.; WAKAYAMA MED UNIV, DEPT SURG 2, WAKAYAMA, JAPAN.; OSAKA UNIV, WPI IMMUNOL FRONTIER RES CTR IFREC, LAB VACCINE SCI, OSAKA, JAPAN.; OSAKA UNIV, WPI IMMUNOL FRONTIER RES CTR, LAB MALARIA IMMUNOL, OSAKA, JAPAN.; YOKOHAMA CITY UNIV, DEPT PEDIAT, YOKOHAMA, KANAGAWA, JAPAN.; RIMD, VACCINE DYNAM PROJECT, BIKEN INNOV…				CPG-ODN; BETA-GLUCAN; INNATE IMMUNITY; IMMUNOGENIC CELL DEATH; PHAGOCYTES	10.18632/oncotarget.10379	ARTICLE			1949-2553	KENISHII@BIKEN.OSAKA-U.AC.JP	48869		RESEARCH ON DEVELOPMENT OF NEW DRUGS, EMERGING / RE-EMERGING INFECTIOUS DISEASES PROJECT OF JAPAN; PROGRAM ON THE INNOVATIVE DEVELOPMENT AND THE APPLICATION OF NEW DRUGS FOR HEPATITIS B FROM JAPAN AGENCY FOR MEDICAL RESEARCH AND DEVELOPMENT, AMEDJAPAN AGENCY FOR MEDICAL RESEARCH AND DEVELOPMENT (AMED); REGIONAL INNOVATION STRATEGY SUPPORT PROGRAM FROM THE JAPANESE MINISTRY OF EDUCATION, CULTURE, …	THIS RESEARCH IS SUPPORTED BY THE RESEARCH ON DEVELOPMENT OF NEW DRUGS, EMERGING / RE-EMERGING INFECTIOUS DISEASES PROJECT OF JAPAN, PROGRAM ON THE INNOVATIVE DEVELOPMENT AND THE APPLICATION OF NEW DRUGS FOR HEPATITIS B FROM JAPAN AGENCY FOR MEDICAL RESEARCH AND DEVELOPMENT, AMED AND THE REGIONAL INNOVATION STRATEGY SUPPORT PROGRAM FROM THE JAPANESE MINISTRY OF EDUCATION, CULTURE, SPORTS, SCIENCE…	DY8ZS				ADAPTIVE IMMUNE-RESPONSES; CANCER-IMMUNOTHERAPY; DENDRITIC CELLS; HUMAN VACCINES; T-CELLS; INNATE; ADJUVANTS; CPG; MACROPHAGES; DECTIN-1	31	ONCOTARGET	ONCOTARGET	ENGLISH	37	GREEN SUBMITTED, GREEN PUBLISHED, GOLD	COBAN, CEVAYIR/0000-0002-4467-7799; ISHII, KEN J/0000-0002-6728-3872; YAMAMOTO, TAKUYA/0000-0003-3753-1211	6666 E QUAKER ST, STE 1, ORCHARD PARK, NY 14127 USA	AUG 2	10	ORCHARD PARK	27384490	J	IMPACT JOURNALS LLC	2016	COBAN, CEVAYIR/P-1928-2019; ISHII, KEN J/B-1685-2012; COBAN, CEVAYIR/B-2129-2012; YAMAMOTO, TAKUYA/L-2642-2013	ISHII, KJ (通讯作者)，NATL INST BIOMED INNOVAT HLTH & NUTR NIBIOHN, LABOTATORY ADJUVANT INNOVAT, OSAKA, JAPAN.; ISHII, KJ (通讯作者)，OSAKA UNIV, WPI IMMUNOL FRONTIER RES CTR IFREC, LAB VACCINE SCI, OSAKA, JAPAN.	ONCOLOGY; CELL BIOLOGY				ONCOTARGET
BREEN LD;PUCIC-BAKOVIC M;VUCKOVIC F;REIDING K;TRBOJEVIC-AKMACIC I;GAJDOSIK MS;COOK MI;LOPEZ MJ;WUHRER M;CAMARA LM;ANDJELKOVIC U;DUPUY DE;JOSIC D	BREEN, LUCAS D.;PUCIC-BAKOVIC, MAJA;VUCKOVIC, FRANO;REIDING, KARLI;TRBOJEVIC-AKMACIC, IRENA;GAJDOSIK, MARTINA SRAJER;COOK, MADELEINE I.;LOPEZ, MICHAEL J.;WUHRER, MANFRED;CAMARA, L. M.;ANDJELKOVIC, UROS;DUPUY, DAMIAN E.;JOSIC, DJURO		BACKGROUND: IMAGE-GUIDED TUMOR ABLATION IS A TECHNIQUE WHEREBY NEEDLE-LIKE APPLICATORS ARE PLACED DIRECTLY INTO SOLID TUMORS UNDER GUIDANCE TYPICALLY WITH COMPUTED TOMOGRAPHY OR ULTRASOUND. CHANGES IN IGG AND IGM ANTIBODY GLYCOSYLATION WERE STUDIED DURING ABLATION-INDUCED IMMUNE RESPONSE TO CANCER, AND THE USE OF GLYCOSYLATION AS A BIOMARKER FOR DIAGNOSIS, PROGNOSIS AND DISEASE TREATMENT WAS EXAM…				1786	RHODE ISL HOSP, COBRE CCRD, PROTE CORE, PROVIDENCE, RI USA.; GENOS LTD, GLYCOBIOL RES LAB, ZAGREB, CROATIA.; LEIDEN UNIV, MED CTR, CTR PROTE & METAB, LEIDEN, NETHERLANDS.; BROWN UNIV, CTR STAT SCI, PROVIDENCE, RI 02912 USA.; VRIJE UNIV AMSTERDAM, DIV BIOANALYT CHEM, AMSTERDAM, NETHERLANDS.; BROWN UNIV, WARREN ALPERT MED SCH, DEPT DIAGNOST IMAGING, PROVIDENCE, RI 02912 USA.; UNIV RIJEKA, DEPT BIOT…				TUMOR ABLATION; IGG; IGM; GLYCOSYLATION	10.1016/j.bbagen.2016.01.011	ARTICLE			1872-8006	DDUPUY@LIFESPAN.ORG; DJURO_JOSIC@BROWN.EDU	1794		NATIONAL INSTITUTE OF GENERAL MEDICAL SCIENCES OF THE NATIONAL INSTITUTES OF HEALTHUNITED STATES DEPARTMENT OF HEALTH & HUMAN SERVICESNATIONAL INSTITUTES OF HEALTH (NIH) - USANIH NATIONAL INSTITUTE OF GENERAL MEDICAL SCIENCES (NIGMS) [P20GM103421]; NATIONAL CENTER FOR RESEARCH RESOURCES (NCRR)UNITED STATES DEPARTMENT OF HEALTH & HUMAN SERVICESNATIONAL INSTITUTES OF HEALTH (NIH) - USANIH NATIONAL …	RESEARCH REPORTED IN THIS PUBLICATION WAS SUPPORTED BY THE NATIONAL INSTITUTE OF GENERAL MEDICAL SCIENCES OF THE NATIONAL INSTITUTES OF HEALTH UNDER AWARD P20GM103421. THE PREVIOUS SEGMENT OF THIS PROJECT WAS SUPPORTED BY THE NATIONAL CENTER FOR RESEARCH RESOURCES (NCRR) UNDER AWARD P20RR017695. THIS PUBLICATION WAS ALSO SUPPORTED BY PROGRAM OF THE EUROPEAN UNION FP7 HTP-GLYCOMET (CONTRACT #32440…	DQ5WB				SERUM IMMUNOGLOBULIN-G; ANTIINFLAMMATORY ACTIVITY; RHEUMATOID-ARTHRITIS; THERMAL ABLATION; BREAST-CANCER; NATURAL IGM; BINDING; SIALYLATION; IMMUNOTHERAPY; COMPLEMENT	8	BBA-GEN SUBJECTS	BIOCHIM. BIOPHYS. ACTA-GEN. SUBJ.	ENGLISH	42		WUHRER, MANFRED/0000-0002-0814-4995; GAJDOŠIK, MARTINA ŠRAJER/0000-0002-8790-9465	PO BOX 211, 1000 AE AMSTERDAM, NETHERLANDS	AUG	9	AMSTERDAM	26827872	J	ELSEVIER SCIENCE BV	2016	WUHRER, MANFRED/ABE-9168-2020; GAJDOŠIK, MARTINA ŠRAJER/I-1436-2019	JOSIC, D (通讯作者)，UNIV RIJEKA, DEPT BIOTECHNOL, RADMILE MATEJCIC 2, RIJEKA 51000, CROATIA.; DUPUY, DE (通讯作者)，BROWN UNIV, RHODE ISL HOSP, ALPERT MED SCH, DEPT DIAGNOST IMAGING, 593 EDDY ST, PROVIDENCE, RI 02903 USA.	BIOCHEMISTRY & MOLECULAR BIOLOGY; BIOPHYSICS		SI	0304-4165	BIOCHIMICA ET BIOPHYSICA ACTA-GENERAL SUBJECTS
CHOI B;MOON H;HONG SJ;SHIN C;DO Y;RYU S;KANG S	CHOI, BONGSEO;MOON, HYOJIN;HONG, SUNG JOON;SHIN, CHANGSIK;DO, YOONKYUNG;RYU, SEONGHO;KANG, SEBYUNG		IN CANCER IMMUNOTHERAPY, ROBUST AND EFFICIENT ACTIVATION OF CYTOTOXIC CD8(+) T CELL IMMUNE RESPONSES IS A PROMISING, BUT CHALLENGING TASK. DENDRITIC CELLS (DCS) ARE WELL-KNOWN PROFESSIONAL ANTIGEN PRESENTING CELLS THAT INITIATE AND REGULATE ANTIGEN-SPECIFIC CYTOTOXIC CD8(+) T CELLS THAT KILL THEIR TARGET CELLS DIRECTLY AS WELL AS SECRETE IFN-GAMMA, A CYTOKINE CRITICAL IN TUMOR REJECTION. HERE, WE…				7339	UNIST, SCH LIFE SCI, DEPT BIOL SCI, ULSAN 689798, SOUTH KOREA.; SOONCHUNHYANG UNIV, SIMS, CHEONAN 336745, SOUTH KOREA.;				ENCAPSULIN; ANTIGEN DELIVERY; VACCINATION; DENDRITIC CELLS; CYTOTOXIC T CELLS	10.1021/acsnano.5b08084	ARTICLE			1936-086X	RYU@SCH.AC.KR; SABSAB7@UNIST.AC.KR	7350		NATIONAL RESEARCH FOUNDATION OF KOREA (NRF) GRANT - KOREAN GOVERNMENT [NRF-2010-0028684]; MARINE BIOTECHNOLOGY PROGRAM - MINISTRY OF OCEANS AND FISHERIES, KOREA [PJT200620]	THIS WORK WAS SUPPORTED BY A NATIONAL RESEARCH FOUNDATION OF KOREA (NRF) GRANT FUNDED BY THE KOREAN GOVERNMENT (NRF-2010-0028684 (S.K.)) AND A GRANT FROM MARINE BIOTECHNOLOGY PROGRAM (PJT200620 (S.R.)) FUNDED BY MINISTRY OF OCEANS AND FISHERIES, KOREA.	DU1HP				VIRUS-LIKE PARTICLES; PROTEIN CAGE NANOPARTICLES; DRUG-DELIVERY; IN-VIVO; MAGNETIC-RESONANCE; TARGETED DELIVERY; MOSAIC-VIRUS; MODULAR NANOPLATFORM; VIRAL NANOPARTICLES; PEPTIDE VACCINATION	8	ACS NANO	ACS NANO	ENGLISH	66		KANG, SEBYUNG/0000-0001-7394-3550; CHOI, BONGSEO/0000-0002-8754-9199	1155 16TH ST, NW, WASHINGTON, DC 20036 USA	AUG	12	WASHINGTON	27390910	J	AMER CHEMICAL SOC	2016	KANG, SEBYUNG/E-6330-2010; CHOI, BONGSEO/AAL-2933-2021	KANG, S (通讯作者)，UNIST, SCH LIFE SCI, DEPT BIOL SCI, ULSAN 689798, SOUTH KOREA.; RYU, S (通讯作者)，SOONCHUNHYANG UNIV, SIMS, CHEONAN 336745, SOUTH KOREA.	CHEMISTRY; SCIENCE & TECHNOLOGY - OTHER TOPICS; MATERIALS SCIENCE			1936-0851	ACS NANO
KAZANTSEVA J;IVANOV R;GASIK M;NEUMAN T;HUSSAINOVA I	KAZANTSEVA, JEKATERINA;IVANOV, ROMAN;GASIK, MICHAEL;NEUMAN, TOOMAS;HUSSAINOVA, IRINA		THREE-DIMENSIONAL (3D) CUSTOMIZED SCAFFOLDS CAPABLE TO MIMIC A NATIVE EXTRACELLULAR MATRIX OPEN NEW FRONTIERS IN CELLS MANIPULATION AND ADVANCED THERAPY. THE MAJOR CHALLENGE IS IN A PROPER SUBSTRATE FOR IN VITRO MODELS ON ENGINEERED SCAFFOLDS, CAPABLE TO MODULATE CELLS DIFFERENTIATION. HERE FOR THE FIRST TIME WE DEMONSTRATE NOVEL DESIGN AND FUNCTIONALITY OF THE 3D POROUS SCAFFOLDS OF ALIGNED, SEL…	30150				CELLIN TECHNOL LLC, TALLINN, ESTONIA.; TALLINN UNIV TECHNOL, DEPT MAT ENGN, TALLINN, ESTONIA.; AALTO UNIV FDN, SCH CHEM TECHNOL, ESPOO, FINLAND.; PROTOBIOS LLC, TALLINN, ESTONIA.; ITMO UNIV, ST PETERSBURG, RUSSIA.;					10.1038/srep30150	ARTICLE				MICHAEL.GASIK@AALTO.FI			ESTONIAN RESEARCH COUNCIL [PUT1093]; PROTOTRON FOUNDATION (ESTONIA) UNDER PROJECT ULTRINIA	THIS RESEARCH WAS SUPPORTED BY THE ESTONIAN RESEARCH COUNCIL UNDER THE PERSONAL RESEARCH GRANT PUT1093 (I.H.) AND A GRANT FROM PROTOTRON FOUNDATION (ESTONIA) UNDER PROJECT ULTRINIA TO TALLINN UNIVERSITY OF TECHNOLOGY. THE AUTHORS ACKNOWLEDGE AVE LAAS (CELLIN TECHNOLOGIES LLC, ESTONIA) FOR ASSISTANCE IN PERFORMING ELISA TESTS.	DR6WJ				STEM-CELLS; NANOMATERIALS; SUBSTRATE		SCI REP-UK	SCI REP	ENGLISH	22	GOLD, GREEN PUBLISHED	GASIK, MICHAEL/0000-0002-5782-7987; HUSSAINOVA, IRINA/0000-0003-3081-2491; KAZANTSEVA, JEKATERINA/0000-0001-6108-5499; IVANOV, ROMAN/0000-0002-7262-4125	MACMILLAN BUILDING, 4 CRINAN ST, LONDON N1 9XW, ENGLAND	JUL 22	8	LONDON	27443974	J	NATURE PUBLISHING GROUP	2016	GASIK, MICHAEL/G-2224-2013; HUSSAINOVA, IRINA/ABH-7691-2020; KAZANTSEVA, JEKATERINA/M-1037-2016; KAZANTSEVA, JEKATERINA/AAA-2882-2021; IVANOV, ROMAN/AAH-3258-2021	GASIK, M (通讯作者)，AALTO UNIV FDN, SCH CHEM TECHNOL, ESPOO, FINLAND.	SCIENCE & TECHNOLOGY - OTHER TOPICS			2045-2322	SCIENTIFIC REPORTS
MAHMOUDZADEH A;MOHSENIFAR A;RAHMANI-CHERATI T	MAHMOUDZADEH, AZIZ;MOHSENIFAR, AFSHIN;RAHMANI-CHERATI, TAVOOS		MACROPHAGES ARE EFFECTOR CELLS IN THE INNATE AND ADAPTIVE IMMUNE SYSTEMS AND IN SITU EXIST WITHIN THREE-DIMENSIONAL (3-D) MICROENVIRONMENTS. AS THERE HAS BEEN AN INCREASE IN INTEREST IN THE USE OF 3-D SCAFFOLDS TO MIMIC NATURAL MICROENVIRONMENTS IN VITRO, THIS STUDY EXAMINED THE IMPACT ON CULTURED MICE PERITONEAL MACROPHAGES USING STANDARD 2-D PLATES AS COMPARED TO 3-D COLLAGEN-CHITOSAN SCAFFOLDS…				526	NOVIN MED RADIAT INST, TEHRAN, IRAN.; DEPT RES & DEV, TEHRAN, IRAN.;				COLLAGEN-CHITOSAN; SCAFFOLDS; MACROPHAGES; CYTOKINES; PHAGOCYTOSIS; X-RAYS	10.3109/1547691X.2016.1139642	ARTICLE			1547-6901	MEHDI_53@EMAIL.COM	534		ISLAMIC AZAD UNIVERSITY, SARI BRANCHISLAMIC AZAD UNIVERSITY	THIS WORK WAS SUPPORT BY A GRANT OF ISLAMIC AZAD UNIVERSITY, SARI BRANCH.	DT6EV				POROUS SCAFFOLDS; INTERFERON-GAMMA; CELL-ADHESION; ACTIVATION; CULTURE; MATRIX; CHITIN	4	J IMMUNOTOXICOL	J. IMMUNOTOXICOL.	ENGLISH	36	BRONZE	MAHMOUDZADEH, AZIZ/0000-0001-9905-1649	2-4 PARK SQUARE, MILTON PARK, ABINGDON OR14 4RN, OXON, ENGLAND	JUL	9	ABINGDON	27042873	J	TAYLOR & FRANCIS LTD	2016	MAHMOUDZADEH, AZIZ/K-5549-2019	MAHMOUDZADEH, A (通讯作者)，NOVIN MED RADIAT INST, TEHRAN, IRAN.	TOXICOLOGY			1547-691X	JOURNAL OF IMMUNOTOXICOLOGY
ZHENG DW;CHEN JL;ZHU JY;RONG L;LI B;LEI Q;FAN JX;ZOU MZ;LI C;CHENG SX;XU ZS;ZHANG XZ	ZHENG, DI-WEI;CHEN, JIA-LI;ZHU, JING-YI;RONG, LEI;LI, BIN;LEI, QI;FAN, JIN-XUAN;ZOU, MEI-ZHEN;LI, CAO;CHENG, SI-XUE;XU, ZUSHUN;ZHANG, XIAN-ZHENG		FIGHTING METASTASIS IS A MAJOR CHALLENGE IN CANCER THERAPY, AND STIMULATION OF THE IMMUNE SYSTEM IS OF PARTICULAR IMPORTANCE IN THE TREATMENT OF METASTATIC CANCERS. HERE, AN INTEGRATED THERANOSTIC NANOPLATFORM WAS DEVELOPED FOR THE EFFICIENT TREATMENT OF HIGHLY METASTATIC TUMORS. VERSATILE FUNCTIONS INCLUDING "AND" LOGICALLY CONTROLLED DRUG RELEASE, PROLONGED CIRCULATION TIME, TUMOR TARGETING, AN…				4341	WUHAN UNIV, IAS, DEPT CHEM, KEY LAB BIOMED POLYMERS,MINIST EDUC, WUHAN 430072, PEOPLES R CHINA.; HUBEI UNIV, HUBEI COLLABORAT INNOVAT CTR ADV ORGAN CHEM MAT, KEY LAB GREEN PREPARAT & APPLICAT FUNCT MAT, MINIST EDUC, WUHAN 430062, HUBEI, PEOPLES R CHINA.;				THERANOSTIC PLATFORM; TUMOR THERAPY; IMAGING TARGET; IMMUNE RESPONSE	10.1021/acs.nanolett.6b01432	ARTICLE			1530-6992	XZ-ZHANG@WHU.EDU.CN	4347		NATIONAL NATURAL SCIENCE FOUNDATION OF CHINANATIONAL NATURAL SCIENCE FOUNDATION OF CHINA (NSFC) [51233003, 51533006, 21474077]	THIS WORK WAS SUPPORTED BY THE NATIONAL NATURAL SCIENCE FOUNDATION OF CHINA (51233003, 51533006, AND 21474077).	DR3HL				MESOPOROUS SILICA NANOPARTICLES; MAGNETIC-RESONANCE; DELIVERY; NANOCOMPOSITES; LUMINESCENT; METASTASIS; INHIBITION; EFFICACY; IMMUNITY; CELLS	7	NANO LETT	NANO LETT.	ENGLISH	37		ZHU, JINGYI/0000-0001-5548-9278; LI, CAO/0000-0002-3500-340X; RONG, LEI/0000-0002-2222-0413; LEI, QI/0000-0001-6246-8352	1155 16TH ST, NW, WASHINGTON, DC 20036 USA	JUL	7	WASHINGTON	27327876	J	AMER CHEMICAL SOC	2016	ZHU, JINGYI/X-7122-2019; FAN, JIN-XUAN/AAB-1761-2019; LI, CAO/AAN-7052-2020	ZHANG, XZ (通讯作者)，WUHAN UNIV, IAS, DEPT CHEM, KEY LAB BIOMED POLYMERS,MINIST EDUC, WUHAN 430072, PEOPLES R CHINA.	CHEMISTRY; SCIENCE & TECHNOLOGY - OTHER TOPICS; MATERIALS SCIENCE; PHYSICS			1530-6984	NANO LETTERS
LI SY;LIU Y;XU CF;SHEN S;SUN R;DU XJ;XIA JX;ZHU YH;WANG J	LI, SHI-YONG;LIU, YANG;XU, CONG-FEI;SHEN, SONG;SUN, RONG;DU, XIAO-JIAO;XIA, JIN-XING;ZHU, YAN-HUA;WANG, JUN		THE CORE PURPOSE OF CANCER IMMUNOTHERAPY IS THE SUSTAINED ACTIVATION AND EXPANSION OF THE TUMOR SPECIFIC T CELLS, ESPECIALLY TUMOR-INFILTRATING CYTOTOXIC T LYMPHOCYTES (CTLS). CURRENTLY, ONE OF THE MAIN FOCI OF IMMUNOTHERAPY INVOLVING NANO-SIZED CARRIERS IS ON CANCER VACCINES AND THE ROLE OF PROFESSIONAL ANTIGEN PRESENTING CELLS, SUCH AS DENDRITIC CELLS (DCS) AND OTHER PHAGOCYTIC IMMUNE CELLS. BE…				17	NANCHANG UNIV, DEPT CARDIOL, AFFILIATED HOSP 2, NANCHANG 330000, JIANGXI, PEOPLES R CHINA.; UNIV SCI & TECHNOL CHINA, SCH LIFE SCI, CAS CTR EXCELLENCE NANOSCI, HEFEI 230027, ANHUI, PEOPLES R CHINA.; UNIV SCI & TECHNOL CHINA, SCH LIFE SCI, MED CTR, HEFEI 230027, ANHUI, PEOPLES R CHINA.; HEFEI NATL LAB PHYS SCI MICROSCALE, HEFEI 230027, ANHUI, PEOPLES R CHINA.; UNIV SCI & TECHNOL CHINA, INNOVAT CTR…	UNIV WASHINGTON, SEATTLE, WA	13TH NANOMEDICINE AND DRUG DELIVERY SYMPOSIUM (NANODDS)	SEP 16-18, 2015	CANCER IMMUNOTHERAPY; NANOPARTICLE TUMOR-INFILTRATING T CELLS; CYTOTOXIC T LYMPHOCYTE-ASSOCIATED MOLECULE-4 (CTLA-4)	10.1016/j.jconrel.2016.01.044	ARTICLE; PROCEEDINGS PAPER			1873-4995	XIAJX@USTC.EDU.CN; JWANG699@USTC.EDU.CN	28				DM6EY		UNIV WASHINGTON		SIRNA DELIVERY; CD4(+)CD25(+) TREG; CANCER-THERAPY; CTLA-4; BLOCKADE; ANTIGEN; NANOTECHNOLOGY; IMMUNOTHERAPY; ACTIVATION; EXPRESSION		J CONTROL RELEASE	J. CONTROL. RELEASE	ENGLISH	60		SHEN, SONG/0000-0002-1347-8324; XU, CONG-FEI/0000-0002-6291-5711; WANG, JUN/0000-0001-9957-9208; DU, .XIAO-JIAO/0000-0003-1435-7951; LIU, YANG/0000-0002-5691-5758; XIA, JINXING/0000-0002-1559-0205	PO BOX 211, 1000 AE AMSTERDAM, NETHERLANDS	JUN 10	12	AMSTERDAM	26829099	J	ELSEVIER SCIENCE BV	2016	SHEN, SONG/B-1056-2019; SHEN, SONG/A-7868-2015; XU, CONG-FEI/I-8653-2014; WANG, JUN/F-9033-2011; XIA, JINXING/E-5658-2015; DU, .XIAO-JIAO/I-4579-2014; LIU, YANG/I-8643-2014	XIA, JX; WANG, J (通讯作者)，UNIV SCI & TECHNOL CHINA, SCH LIFE SCI, HEFEI 230027, ANHUI, PEOPLES R CHINA.; XIA, JX; WANG, J (通讯作者)，UNIV SCI & TECHNOL CHINA, MED CTR, HEFEI 230027, ANHUI, PEOPLES R CHINA.	CHEMISTRY; PHARMACOLOGY & PHARMACY			0168-3659	JOURNAL OF CONTROLLED RELEASE
ZHUANG XT;WU TT;ZHAO YD;HU XM;BAO YL;GUO YY;SONG QL;LI G;TAN SW;ZHANG ZP	ZHUANG, XIANGTING;WU, TINGTING;ZHAO, YONGDAN;HU, XIAOMENG;BAO, YULING;GUO, YUANYUAN;SONG, QINGLE;LI, GAO;TAN, SONGWEI;ZHANG, ZHIPING		NANOIMMUNOTHERAPY, THE APPLICATION OF NANOTECHNOLOGY FOR SUSTAINED AND TARGETED DELIVERY OF ANTIGENS TO DENDRITIC CELLS (DCS), HAS ATTRACTED MUCH ATTENTION IN STIMULATING ANTIGEN-SPECIFIC IMMUNE RESPONSE FOR ANTITUMOR THERAPY. IN ORDER TO IN SITU DELIVER ANTIGENS TO DCS FOR EFFICIENT ANTIGEN PRESENTATION AND SUBSEQUENT INDUCTION OF STRONG CYTOTOXIC T LYMPHOCYTES (CTL) RESPONSE, HERE WE DEVELOPED …				26	TONGJI SCH PHARM, SHANGHAI, PEOPLES R CHINA.; NATL ENGN RES CTR NANOMED, WUHAN, PEOPLES R CHINA.; HUAZHONG UNIV SCI & TECHNOL, HUBEI ENGN RES CTR NOVEL DRUG DELIVERY SYST, WUHAN 430030, PEOPLES R CHINA.;				NANOPARTICLES; ADJUVANT; DENDRITIC CELL; TUMOR ANTIGEN; CANCER IMMUNOTHERAPY	10.1016/j.jconrel.2016.02.035	ARTICLE			1873-4995	ZHIPINGZHANG@HUST.EDU.CN	37		NATIONAL BASIC RESEARCH PROGRAM OF CHINANATIONAL BASIC RESEARCH PROGRAM OF CHINA [2012CB932501]; NATURE SCIENCE FUND OF CHINANATIONAL NATURAL SCIENCE FOUNDATION OF CHINA (NSFC) [81373360]; MINISTRY OF EDUCATION OF CHINAMINISTRY OF EDUCATION, CHINA [20120142120093]; FUNDAMENTAL RESEARCH FUNDS FOR THE CENTRAL UNIVERSITIES (HUST)FUNDAMENTAL RESEARCH FUNDS FOR THE CENTRAL UNIVERSITIES [2014TS091, 201…	THIS RESEARCH IS SUPPORTED BY NATIONAL BASIC RESEARCH PROGRAM OF CHINA (2012CB932501), NATURE SCIENCE FUND OF CHINA (81373360), DOCTORAL FUND OF MINISTRY OF EDUCATION OF CHINA (20120142120093), AND THE FUNDAMENTAL RESEARCH FUNDS FOR THE CENTRAL UNIVERSITIES (HUST, 2014TS091, 2015YGYL024). WE THANK HUAZHONG UNIVERSITY OF SCIENCE & TECHNOLOGY ANALYTICAL AND TESTING CENTER FOR THE CHARACTERIZATION O…	DI3WC				ORGANIC-MOLECULES; TRP2 PEPTIDE; VACCINE; CELLS; ADJUVANT; DELIVERY; IONS; LYMPHOCYTES; PARTICLES; INNATE		J CONTROL RELEASE	J. CONTROL. RELEASE	ENGLISH	51		TAN, SONGWEI/0000-0002-2986-8968; TAN, SONGWEI/0000-0002-2986-8968; ZHANG, ZHIPING/0000-0001-9975-4862	PO BOX 211, 1000 AE AMSTERDAM, NETHERLANDS	APR 28	12	AMSTERDAM	26921522	J	ELSEVIER SCIENCE BV	2016	TAN, SONGWEI/H-1789-2011; TAN, SONGWEI/K-2222-2019; ZHANG, ZHIPING/H-1786-2011	ZHANG, ZP (通讯作者)，TONGJI SCH PHARM, SHANGHAI, PEOPLES R CHINA.	CHEMISTRY; PHARMACOLOGY & PHARMACY			0168-3659	JOURNAL OF CONTROLLED RELEASE
WARASHINA S;NAKAMURA T;SATO Y;FUJIWARA Y;HYODO M;HATAKEYAMA H;HARASHIMA H	WARASHINA, SHOTA;NAKAMURA, TAKASHI;SATO, YUSUKE;FUJIWARA, YUKI;HYODO, MAMORU;HATAKEYAMA, HIROTO;HARASHIMA, HIDEYOSHI		APPLYING SMALL INTERFERING RNA (SIRNA) TO DENDRITIC CELL (DC) BASED THERAPY REPRESENTS A POTENTIAL CANDIDATE FOR CANCER IMMUNOTHERAPY. HOWEVER, DELIVERING SIRNA TO DCS IS A CHALLENGING ISSUE FOR NON-VIRAL VECTORS. TO DATE, ONLY VIRAL VECTORS HAVE ACHIEVED EFFICIENT GENE SILENCING IN DCS. WE REPORT HEREIN THAT A NOVEL CATIONIC LIPID, YSK12-C4, WHEN LOADED IN A NANOPARTICLE WITH SIRNA (YSK12-C4 MUL…				183	HOKKAIDO UNIV, FAC PHARMACEUT SCI, KITA KU, KITA 12,NISHI 6, SAPPORO, HOKKAIDO 0600812, JAPAN.; AICHI INST TECHNOL, FAC ENGN, DEPT APPL CHEM, 1247 YACHIGUSA,YAKUSA CHO, TOYOTA 4700392, JAPAN.; UNIV TEXAS MD ANDERSON CANC CTR, DEPT GYNECOL ONCOL & REPROD MED, 1515 HOLCOMBE BLVD, HOUSTON, TX 77030 USA.;				CANCER IMMUNOTHERAPY; SIRNA NANOPARTICLE; DENDRITIC CELL; ENDOSOMAL ESCAPE; SOCS1; DENDRITIC CELL-BASED VACCINE	10.1016/j.jconrel.2016.01.042	ARTICLE			1873-4995	HARASIMA@PHARM.HOKUDAI.AC.JP	191		JSPS KAKENHIMINISTRY OF EDUCATION, CULTURE, SPORTS, SCIENCE AND TECHNOLOGY, JAPAN (MEXT)JAPAN SOCIETY FOR THE PROMOTION OF SCIENCEGRANTS-IN-AID FOR SCIENTIFIC RESEARCH (KAKENHI) [26713002]	THIS WORK WAS SUPPORTED IN PART BY JSPS KAKENHI GRANT NUMBER 26713002. WE ALSO APPRECIATE DR. MILTON S. FEATHER FOR THIS HELPFUL ADVICE IN WRITING THE ENGLISH MANUSCRIPT.	DF0UP				CONTROLLED INTRACELLULAR TRAFFICKING; GENE SILENCING ACTIVITY; ANTIGEN PRESENTATION; IN-VIVO; MODIFIED LIPOSOMES; RNA INTERFERENCE; NANO DEVICE; INHIBITORS; IMMUNITY; THERAPY		J CONTROL RELEASE	J. CONTROL. RELEASE	ENGLISH	34	GREEN PUBLISHED	HATAKEYAMA, HIROTO/0000-0003-3899-0508;	PO BOX 211, 1000 AE AMSTERDAM, NETHERLANDS	MAR 10	9	AMSTERDAM	26820519	J	ELSEVIER SCIENCE BV	2016	HATAKEYAMA, HIROTO/V-9987-2017; NAKAMURA, TAKASHI/F-4419-2016	HARASHIMA, H (通讯作者)，HOKKAIDO UNIV, FAC PHARMACEUT SCI, KITA KU, KITA 12,NISHI 6, SAPPORO, HOKKAIDO 0600812, JAPAN.	CHEMISTRY; PHARMACOLOGY & PHARMACY			0168-3659	JOURNAL OF CONTROLLED RELEASE
DA SILVA CG;RUEDA F;LOWIK CW;OSSENDORP F;CRUZ LJ	DA SILVA, C. G.;RUEDA, FELIX;LOWIK, C. W.;OSSENDORP, FERRY;CRUZ, LUIS J.		DESPITE THE SIGNIFICANT INCREASE IN OUR KNOWLEDGE ON CANCER INITIATION AND PROGRESSION, AND THE DEVELOPMENT OF NOVEL CANCER TREATMENTS, OVERALL PATIENT SURVIVAL RATES HAVE THUS FAR ONLY MARGINALLY IMPROVED. HOWEVER, IT CAN BE EXPECTED THAT LASTING TUMOR CONTROL WILL BE ATTAINABLE FOR AN INCREASING NUMBER OF CANCER PATIENTS IN THE FORESEEABLE FUTURE, WHICH IS LIKELY TO BE ACHIEVED BY COMBINING CAN…				308	LUMC, DEPT RADIOL, LEIDEN, NETHERLANDS.; UNIV BARCELONA, DEPT BIOCHEM & MOL BIOL, DIAGONAL 643, E-08028 BARCELONA, SPAIN.; LEIDEN UNIV, MED CTR, DEPT IMMUNOHEMATOL & BLOOD TRANSFUS, NL-2333 ZA LEIDEN, NETHERLANDS.;				NANOPARTICLES; DRUG DELIVERY; TARGETING; DRUG RELEASE; CANCER VACCINES; IMMUNOTHERAPY; IMMUNOGENIC CHEMOTHERAPY	10.1016/j.biomaterials.2016.01.006	REVIEW			1878-5905	L.J.CRUZ_RICONDO@LUMC.NL	320		NETHERLANDS ORGANISATION FOR SCIENTIFIC RESEARCH (NWO)NETHERLANDS ORGANIZATION FOR SCIENTIFIC RESEARCH (NWO) [723.012.110]	THIS WORK IS PART OF THE RESEARCH PROGRAMME 723.012.110 (VIDI), WHICH IS FINANCED BY THE NETHERLANDS ORGANISATION FOR SCIENTIFIC RESEARCH (NWO).	DF9AD				REGULATORY T-CELLS; MYELOID SUPPRESSOR-CELLS; ANTIGEN CROSS-PRESENTATION; ENHANCED IMMUNE-RESPONSE; DENDRITIC CELLS; IN-VIVO; TUMOR MICROENVIRONMENT; CALRETICULIN EXPOSURE; B-CELL; ANTICANCER CHEMOTHERAPY		BIOMATERIALS	BIOMATERIALS	ENGLISH	186		DA SILVA, CANDIDO G/0000-0003-1646-8356	THE BOULEVARD, LANGFORD LANE, KIDLINGTON, OXFORD OX5 1GB, OXON, ENGLAND	MAR	13	OXFORD	26796043	J	ELSEVIER SCI LTD	2016	DA SILVA, CANDIDO G/Y-2523-2018	CRUZ, LJ (通讯作者)，LEIDEN UNIV, MED CTR, DEPT RADIOL, NANOMED & MOL IMAGING, BLDG 1,C2-187H,ALBINUSDREEF 2, NL-2333 ZA LEIDEN, NETHERLANDS.	ENGINEERING; MATERIALS SCIENCE			0142-9612	BIOMATERIALS
APTE SH;STEPHENSON RJ;SIMERSKA P;GROVES PL;ALJOHANI S;ESKANDARI S;TOTH I;DOOLAN DL	APTE, SIMON H.;STEPHENSON, RACHEL J.;SIMERSKA, PAVLA;GROVES, PENNY L.;ALJOHANI, SALWA;ESKANDARI, SHARAREH;TOTH, ISTVAN;DOOLAN, DENISE L.		AIM: SYSTEMATICALLY EVALUATE LIPID CORE PEPTIDE VACCINE DELIVERY PLATFORMS TO IDENTIFY CORE FEATURES PROMOTING STRONG CD8(+) T-CELL RESPONSES. MATERIALS & METHODS: THREE DIFFERENT SELF-ADJUVANTING LIPID CORE PEPTIDE NANOVACCINES EACH COMPRISING FOUR COPIES OF THE DOMINANT OVALBUMIN CD8(+) T-CELL EPITOPE AND VARYING IN THE UTILIZATION OF A POLYLYSINE OR GLUCOSE CORE WITH 2-AMINO-HEXADECANOIC ACID …				137	QIMR BERGHOFER MED RES INST, PROGRAM INFECT DIS, HERSTON, QLD 4006, AUSTRALIA.; UNIV QUEENSLAND, SCH CHEM & MOL BIOSCI, ST LUCIA, QLD 4072, AUSTRALIA.; UNIV QUEENSLAND, SCH PHARM, WOOLLOONGABBA, QLD 4012, AUSTRALIA.; UNIV QUEENSLAND, INST MOL BIOSCI, ST LUCIA, QLD 4072, AUSTRALIA.;				CD8(+) T CELLS; DENDRITIC CELLS; LIPID CORE PEPTIDE; NANOVACCINE; SELF-ADJUVANT; VACCINE	10.2217/nnm.15.184	ARTICLE			1748-6963	I.TOTH@UQ.EDU.AU; DENISE.DOOLAN@QIMRBERGHOFER.EDU.AU	152		NATIONAL HEALTH AND MEDICAL RESEARCH COUNCIL (NHMRC)NATIONAL HEALTH AND MEDICAL RESEARCH COUNCIL (NHMRC) OF AUSTRALIA [APP1037304, APP1026488, 1023636]; AUSTRALIAN RESEARCH COUNCILAUSTRALIAN RESEARCH COUNCIL [DP1092829, DP110100212]; UNIVERSITY OF QUEENSLANDUNIVERSITY OF QUEENSLAND [606431]	THE AUTHORS ARE GRATEFUL FOR FUNDING FROM THE NATIONAL HEALTH AND MEDICAL RESEARCH COUNCIL (NHMRC) FOR NHMRC PROGRAM GRANT APP1037304 AND NHMRC PROJECT GRANT (APP1026488), AND PRINCIPAL RESEARCH FELLOWSHIP TO DL DOOLAN (1023636). THE AUTHORS ALSO ACKNOWLEDGE THE AUSTRALIAN RESEARCH COUNCIL FOR THEIR SUPPORT OF THIS WORK WITH THE DISCOVERY PROJECT GRANT DP1092829, PROFESSORIAL RESEARCH FELLOWSHIP …	CZ3MZ				CORE PEPTIDE TECHNOLOGY; GROUP-A STREPTOCOCCUS; DENDRITIC CELLS; SUBUNIT NANOVACCINES; IMMUNE-RESPONSES; ANTIGEN DELIVERY; IN-VIVO; IMMUNOGENICITY; ACTIVATION; OVALBUMIN	2	NANOMEDICINE-UK	NANOMEDICINE	ENGLISH	39		APTE, SIMON/0000-0003-3105-0820; STEPHENSON, RACHEL J/0000-0001-6424-7502; APTE, SIMON/0000-0003-3105-0820; TOTH, ISTVAN/0000-0002-4572-397X; DOOLAN, DENISE/0000-0001-7354-8817	UNITEC HOUSE, 3RD FLOOR, 2 ALBERT PLACE, FINCHLEY CENTRAL, LONDON, N3 1QB, ENGLAND		16	LONDON	26653407	J	FUTURE MEDICINE LTD	2016	APTE, SIMON/H-2798-2016; STEPHENSON, RACHEL J/C-4500-2016; APTE, SIMON/R-8794-2019; TOTH, ISTVAN/C-1965-2013	DOOLAN, DL (通讯作者)，QIMR BERGHOFER MED RES INST, PROGRAM INFECT DIS, HERSTON, QLD 4006, AUSTRALIA.	BIOTECHNOLOGY & APPLIED MICROBIOLOGY; SCIENCE & TECHNOLOGY - OTHER TOPICS			1743-5889	NANOMEDICINE
CORBO C;MOLINARO R;PARODI A;FURMAN NET;SALVATORE F;TASCIOTTI E	CORBO, CLAUDIA;MOLINARO, ROBERTO;PARODI, ALESSANDRO;FURMAN, NAAMA E. TOLEDANO;SALVATORE, FRANCESCO;TASCIOTTI, ENNIO		IN A PERFECT SEQUENCE OF EVENTS, NANOPARTICLES (NPS) ARE INJECTED INTO THE BLOODSTREAM WHERE THEY CIRCULATE UNTIL THEY REACH THE TARGET TISSUE. THE LIGAND ON THE NP SURFACE RECOGNIZES ITS SPECIFIC RECEPTOR EXPRESSED ON THE TARGET TISSUE AND THE DRUG IS RELEASED IN A CONTROLLED MANNER. HOWEVER, ONCE INJECTED IN A PHYSIOLOGICAL ENVIRONMENT, NPS INTERACT WITH BIOLOGICAL COMPONENTS AND ARE SURROUNDED…				81	HOUSTON METHODIST RES INST, DEPT REGENERAT MED, HOUSTON, TX 77030 USA.; FDN SDN, I-80143 NAPLES, ITALY.; ADV BIOTECHNOL SCARL, CEINGE, I-80145 NAPLES, ITALY.;				IMMUNE RESPONSE; NANO-BIO INTERFACE; NANOMEDICINE; NANOPARTICLES; PROTEIN CORONA; TARGETING; TOXICITY	10.2217/nnm.15.188	REVIEW			1748-6963	CCORBO@HOUSTONMETHODIST.ORG	100		ITALIAN MINISTRY OF HEALTHMINISTRY OF HEALTH, ITALY [RF-2010-2318372, RF-2010-2305526]; NIH/NCIUNITED STATES DEPARTMENT OF HEALTH & HUMAN SERVICESNATIONAL INSTITUTES OF HEALTH (NIH) - USANIH NATIONAL CANCER INSTITUTE (NCI) [1R21CA173579-01A1]; PILOT PROJECT FROM NIH/NCI [5U54CA143837 PSOC]; BCRP INNOVATOR EXPANSION FROM DEPARTMENT OF DEFENCE [W81XWH-12-10414]; REGENERATIVE MEDICINE PROGRAM CULLEN…	THIS WORK WAS SUPPORTED BY GRANTS RF-2010-2318372 AND RF-2010-2305526 FROM ITALIAN MINISTRY OF HEALTH, AND BY GRANTS 1R21CA173579-01A1 FROM NIH/NCI, 5U54CA143837 PSOC PILOT PROJECT FROM NIH/NCI, W81XWH-12-10414 BCRP INNOVATOR EXPANSION FROM DEPARTMENT OF DEFENCE AND THE REGENERATIVE MEDICINE PROGRAM CULLEN TRUST FOR HEALTH CARE TO E TASCIOTTI AND BY POR CAMPANIA FSE 2007-2013 PROJECT DIAINTECH, I…	CZ3ND				COMPLEMENT ACTIVATION; BIOMOLECULE CORONA; CARBON NANOTUBES; PLASMA-PROTEINS; SURFACE-CHEMISTRY; CANCER-CELLS; POLYMERIC NANOPARTICLES; QUANTITATIVE-ANALYSIS; OXIDE NANOPARTICLES; CELLULAR UPTAKE	1	NANOMEDICINE-UK	NANOMEDICINE	ENGLISH	158	GREEN PUBLISHED, BRONZE	CORBO, CLAUDIA/0000-0001-6468-2571; CORBO, CLAUDIA/0000-0001-6468-2571; MOLINARO, ROBERTO/0000-0002-8030-0892; TOLEDANO FURMAN, NAAMA/0000-0002-2687-7068; SALVATORE, FRANCESCO/0000-0002-2346-3564; PARODI, ALESSANDRO/0000-0003-0985-6545; TASCIOTTI, ENNIO/0000-0003-1187-3205; PARODI, ALESSANDRO/0000-0003-0060-8852	UNITEC HOUSE, 3RD FLOOR, 2 ALBERT PLACE, FINCHLEY CENTRAL, LONDON, N3 1QB, ENGLAND		20	LONDON	26653875	J	FUTURE MEDICINE LTD	2016	CORBO, CLAUDIA/AAA-8385-2021; CORBO, CLAUDIA/N-3774-2016; MOLINARO, ROBERTO/S-5233-2019; MOLINARO, ROBERTO/AAM-9963-2021; TOLEDANO FURMAN, NAAMA/N-1854-2016; SALVATORE, FRANCESCO/A-1966-2011; TASCIOTTI, ENNIO/J-8309-2015	CORBO, C (通讯作者)，HOUSTON METHODIST RES INST, DEPT REGENERAT MED, 6670 BERTNER AVE, HOUSTON, TX 77030 USA.	BIOTECHNOLOGY & APPLIED MICROBIOLOGY; SCIENCE & TECHNOLOGY - OTHER TOPICS			1743-5889	NANOMEDICINE
SUN BB;XIA T	SUN, BINGBING;XIA, TIAN		VACCINATION IS A BIOLOGICAL PROCESS THAT ADMINISTERS ANTIGENIC MATERIALS TO STIMULATE AN INDIVIDUAL'S IMMUNE SYSTEM TO DEVELOP IMMUNITY TO A SPECIFIC PATHOGEN. IT IS THE MOST EFFECTIVE TOOL TO PREVENT ILLNESS AND DEATH FROM INFECTIOUS DISEASES OR DISEASES LEADING TO CANCERS. BECAUSE MANY RECOMBINANT AND SYNTHETIC ANTIGENS ARE POORLY IMMUNOGENIC, AN ADJUVANT IS ESSENTIALLY ADDED TO THE VACCINE FOR…				5496	UNIV CALIF LOS ANGELES, DEPT MED, DIV NANOMED, LOS ANGELES, CA 90095 USA.; UNIV CALIF LOS ANGELES, CEIN, CALIF NANOSYST INST CNSI, LOS ANGELES, CA 90095 USA.; DALIAN UNIV TECHNOL, SCH CHEM ENGN, 2 LINGGONG RD, DALIAN 116024, PEOPLES R CHINA.;					10.1039/c6tb01131d	REVIEW			2050-7518	BINGBSUN@GMAIL.COM; TXIA@UCLA.EDU	5509		US NATIONAL INSTITUTE OF ENVIRONMENTAL HEALTH SCIENCESUNITED STATES DEPARTMENT OF HEALTH & HUMAN SERVICESNATIONAL INSTITUTES OF HEALTH (NIH) - USANIH NATIONAL INSTITUTE OF ENVIRONMENTAL HEALTH SCIENCES (NIEHS) [R01 ES016746, R01 ES022698, U01 ES027237]; NATIONAL SCIENCE FOUNDATIONNATIONAL SCIENCE FOUNDATION (NSF); ENVIRONMENTAL PROTECTION AGENCYUNITED STATES ENVIRONMENTAL PROTECTION AGENCY [DBI 0…	THIS WORK WAS PRIMARILY SUPPORTED BY THE US NATIONAL INSTITUTE OF ENVIRONMENTAL HEALTH SCIENCES GRANTS, R01 ES016746, R01 ES022698, AND U01 ES027237, AND LEVERAGED SUPPORT FROM THE NATIONAL SCIENCE FOUNDATION AND THE ENVIRONMENTAL PROTECTION AGENCY UNDER COOPERATIVE AGREEMENT NUMBER DBI 0830117 AND 1266377. ANY OPINIONS, FINDINGS, AND CONCLUSIONS OR RECOMMENDATIONS EXPRESSED IN THIS MATERIAL ARE …	DU2BT				POLY(GAMMA-GLUTAMIC ACID) NANOPARTICLES; MEDIATED ANTIGEN PRESENTATION; INNATE IMMUNE-RESPONSE; T-CELL DIFFERENTIATION; DRUG-DELIVERY SYSTEMS; DENDRITIC CELLS; IN-VIVO; NLRP3 INFLAMMASOME; NALP3 INFLAMMASOME; SILVER NANOPARTICLES	33	J MATER CHEM B	J. MAT. CHEM. B	ENGLISH	150	GREEN ACCEPTED	SUN, BINGBING/0000-0002-5444-5078; XIA, TIAN/0000-0003-0123-1305	THOMAS GRAHAM HOUSE, SCIENCE PARK, MILTON RD, CAMBRIDGE CB4 0WF, CAMBS, ENGLAND		14	CAMBRIDGE	30774955	J	ROYAL SOC CHEMISTRY	2016	SUN, BINGBING/I-8197-2012; XIA, TIAN/C-3158-2013	SUN, BB; XIA, T (通讯作者)，UNIV CALIF LOS ANGELES, DEPT MED, DIV NANOMED, LOS ANGELES, CA 90095 USA.; SUN, BB; XIA, T (通讯作者)，UNIV CALIF LOS ANGELES, CEIN, CALIF NANOSYST INST CNSI, LOS ANGELES, CA 90095 USA.; SUN, BB (通讯作者)，DALIAN UNIV TECHNOL, SCH CHEM ENGN, 2 LINGGONG RD, DALIAN 116024, PEOPLES R CHINA.	MATERIALS SCIENCE			2050-750X	JOURNAL OF MATERIALS CHEMISTRY B
SUN ZY;CHEN PG;LIU YF;ZHANG BD;WU JJ;CHEN YX;ZHAO YF;LI YM	SUN, Z. Y.;CHEN, P. G.;LIU, Y. F.;ZHANG, B. D.;WU, J. J.;CHEN, Y. X.;ZHAO, Y. F.;LI, Y. M.		NOVEL MULTI-COMPONENT SELF-ASSEMBLED NANO-VACCINES CONTAINING BOTH PAM(3)CSK(4) AND CPG WERE DEVELOPED FOR THE FIRST TIME. THESE MULTI-COMPONENT VACCINES COULD EFFECTIVELY ACTIVATE THE MACROPHAGES IN VITRO AND ELICIT STRONG ANTIBODY IMMUNE RESPONSES AND ANTI-TUMOR IMMUNE RESPONSES IN VIVO.				7572	TSINGHUA UNIV, DEPT CHEM, MINIST EDUC, KEY LAB BIOORGAN PHOSPHORUS CHEM & CHEM BIOL, BEIJING 100084, PEOPLES R CHINA.;					10.1039/c6cc02000c	ARTICLE			1364-548X	LIYM@MAIL.TSINGHUA.EDU.CN	7575		MAJOR STATE BASIC RESEARCH DEVELOPMENT PROGRAM OF CHINANATIONAL BASIC RESEARCH PROGRAM OF CHINA [2013CB910700, 2012CB821600]; NATIONAL NATURAL SCIENCE FOUNDATION OF CHINANATIONAL NATURAL SCIENCE FOUNDATION OF CHINA (NSFC) [21332006]	THIS RESEARCH WAS SUPPORTED BY THE MAJOR STATE BASIC RESEARCH DEVELOPMENT PROGRAM OF CHINA (2013CB910700 AND 2012CB821600) AND THE NATIONAL NATURAL SCIENCE FOUNDATION OF CHINA (21332006).	DP1IP				SYNTHETIC VACCINES; CELL EPITOPES; TUMOR-CELLS; IMMUNE; ANTIGEN; CANCER; THERAPY; MUCINS	48	CHEM COMMUN	CHEM. COMMUN.	ENGLISH	31		CHEN, YONG-XIANG/0000-0003-3518-0139; WU, JUN-JUN/0000-0001-6113-8976; LI, YAN-MEI/0000-0003-1215-5010	THOMAS GRAHAM HOUSE, SCIENCE PARK, MILTON RD, CAMBRIDGE CB4 0WF, CAMBS, ENGLAND		4	CAMBRIDGE	27216415	J	ROYAL SOC CHEMISTRY	2016	CHEN, YONG-XIANG/D-4792-2017	LI, YM (通讯作者)，TSINGHUA UNIV, DEPT CHEM, MINIST EDUC, KEY LAB BIOORGAN PHOSPHORUS CHEM & CHEM BIOL, BEIJING 100084, PEOPLES R CHINA.	CHEMISTRY			1359-7345	CHEMICAL COMMUNICATIONS
BOSE S;PANDA AK;MUKHERJEE S;SA G	BOSE, SAYANTAN;PANDA, ABIR KUMAR;MUKHERJEE, SHRAVANTI;SA, GAURISANKAR		CURCUMIN HAS LONG BEEN KNOWN TO POSSES MEDICINAL PROPERTIES AND RECENT SCIENTIFIC STUDIES HAVE SHOWN ITS EFFICACY IN TREATING CANCER. CURCUMIN IS NOW CONSIDERED TO BE A PROMISING ANTI-CANCER AGENT AND STUDIES CONTINUE ON ITS MOLECULAR MECHANISM OF ACTION. CURCUMIN HAS BEEN SHOWN TO ACT IN A MULTI-FACETED MANNER BY TARGETING THE CLASSICAL HALLMARKS OF CANCER LIKE SUSTAINED PROLIFERATION, EVASION O…	6				BOSE INST, DIV MOL MED, KOLKATA 700054, INDIA.;				3-ES; CURCUMIN; HALLMARKS OF CANCER; NANOCURCUMIN; TUMOR IMMUNE-EDITING; TUMOR IMMUNESURVEILLANCE	10.1186/s13008-015-0012-z	REVIEW				GAURI@JCBOSE.AC.IN			DEPARTMENT OF SCIENCE AND TECHNOLOGY, GOVT. OF INDIADEPARTMENT OF SCIENCE & TECHNOLOGY (INDIA)	THIS WORK WAS SUPPORTED BY RESEARCH GRANTS FROM DEPARTMENT OF SCIENCE AND TECHNOLOGY, GOVT. OF INDIA.	CT5TN				REGULATORY T-CELLS; NF-KAPPA-B; CHEMOPREVENTIVE AGENT CURCUMIN; I CLINICAL-TRIAL; BIOLOGICAL-ACTIVITIES; MELANOMA PROGRESSION; ADAPTIVE IMMUNITY; DELIVERY-SYSTEMS; DOWN-REGULATION; APOPTOSIS		CELL DIV	CELL DIV.	ENGLISH	107	GREEN PUBLISHED, GOLD	PANDA, ABIR K/0000-0002-1865-1683; PANDA, ABIR/0000-0002-8139-7016; BOSE, SAYANTAN/0000-0001-6413-2019	CAMPUS, 4 CRINAN ST, LONDON N1 9XW, ENGLAND	OCT 12	13	LONDON	26464579	J	BMC	2015	PANDA, ABIR K/D-6320-2016	SA, G (通讯作者)，BOSE INST, DIV MOL MED, P-1-12,CIT SCHEME 7 M, KOLKATA 700054, INDIA.	CELL BIOLOGY			1747-1028	CELL DIVISION
PEREZ-HERRERO E;FERNANDEZ-MEDARDE A	PEREZ-HERRERO, EDGAR;FERNANDEZ-MEDARDE, ALBERTO		CANCER IS THE SECOND WORLDWIDE CAUSE OF DEATH, EXCEEDED ONLY BY CARDIOVASCULAR DISEASES. IT IS CHARACTERIZED BY UNCONTROLLED CELL PROLIFERATION AND AN ABSENCE OF CELL DEATH THAT, EXCEPT FOR HEMATOLOGICAL CANCERS, GENERATES AN ABNORMAL CELL MASS OR TUMOR. THIS PRIMARY TUMOR GROWS THANKS TO NEW VASCULARIZATION AND, IN TIME, ACQUIRES METASTATIC POTENTIAL AND SPREADS TO OTHER BODY SITES, WHICH CAUSES…				52	UNIV SALAMANCA USAL, DEPT CHEM ENGN, SALAMANCA 37008, SPAIN.; USAL CSIC, CTR INVEST CANC, INST BIOL MOL & CELULAR CANC, SALAMANCA 37007, SPAIN.;				CANCER; CHEMOTHERAPY; TARGETED THERAPY; NANOCARRIERS; POLYMERIC NANOPARTICLES; PASSIVE TARGETING; ACTIVE TARGETING; CLINICAL STATUS	10.1016/j.ejpb.2015.03.018	REVIEW			1873-3441	EDGARPHERRERO@USAL.ES	79		UNIVERSITY OF SALAMANCA, SPAIN; INSTITUTO DE SALUD CARLOS III (ISCIII), SPAININSTITUTO DE SALUD CARLOS III [FIS PI13/02846, RTICC RD12/0036/0001]; JCYL, SPAINJUNTA DE CASTILLA Y LEON [SA181U13]; FUNDACION EN MEMORIA DE D. SAMUEL SOLORZANO BARRUSO, SPAIN [FS/25-2014]	AUTHORS ACKNOWLEDGE FINANCIAL SUPPORT FROM UNIVERSITY OF SALAMANCA, SPAIN. AFM WORK IS SUPPORTED BY GRANTS FIS PI13/02846 AND RTICC RD12/0036/0001 FROM INSTITUTO DE SALUD CARLOS III (ISCIII), SPAIN, AND GRANT SA181U13 FROM JCYL, SPAIN. EPH WORK IS SUPPORTED BY GRANT FS/25-2014 FROM FUNDACION EN MEMORIA DE D. SAMUEL SOLORZANO BARRUSO, SPAIN.	CK9IO				FUNCTIONALIZED CARBON NANOTUBES; I CLINICAL-TRIAL; INCORPORATING MICELLAR NANOPARTICLE; ALBUMIN CONJUGATED NANOPARTICLES; ACTIVATION-RELATED PSEUDOALLERGY; DOCOSAHEXAENOIC ACID-PACLITAXEL; THYMIDYLATE SYNTHASE INHIBITOR; GLYCOL CHITOSAN NANOPARTICLES; ENHANCED ORAL BIOAVAILABILITY; PREVIOUSLY UNTREATED PATIENTS		EUR J PHARM BIOPHARM	EUR. J. PHARM. BIOPHARM.	ENGLISH	562	GREEN PUBLISHED	P REZ-HERRERO, EDGAR/0000-0003-3483-2289; FERN NDEZ-MEDARDE, ALBERTO/0000-0002-1230-5501	RADARWEG 29, 1043 NX AMSTERDAM, NETHERLANDS	JUN	28	AMSTERDAM	25813885	J	ELSEVIER	2015	P REZ-HERRERO, EDGAR/R-8601-2018; FERN NDEZ-MEDARDE, ALBERTO/B-3839-2017	PEREZ-HERRERO, E (通讯作者)，UNIV SALAMANCA USAL, DEPT CHEM ENGN, P LOS CAIDOS S-N, SALAMANCA 37008, SPAIN.	PHARMACOLOGY & PHARMACY			0939-6411	EUROPEAN JOURNAL OF PHARMACEUTICS AND BIOPHARMACEUTICS
HOSSAIN DMS;PANDA AK;CHAKRABARTY S;BHATTACHARJEE P;KAJAL K;MOHANTY S;SARKAR I;SARKAR DK;KAR SK;SA G	HOSSAIN, DEWAN M. S.;PANDA, ABIR K.;CHAKRABARTY, SREEPARNA;BHATTACHARJEE, PUSHPAK;KAJAL, KIRTI;MOHANTY, SUCHISMITA;SARKAR, IRENE;SARKAR, DIPTENDRA K.;KAR, SANTOSH K.;SA, GAURISANKAR		TUMOUR PROGRESSION IS ASSOCIATED WITH IMMUNE-SUPPRESSIVE CONDITIONS THAT FACILITATE THE ESCAPE OF TUMOUR CELLS FROM THE REGIMEN OF IMMUNE CELLS, SUBSEQUENTLY PARALYSING THE HOST DEFENCE MECHANISMS. INDUCTION OF CD4(+)CD25(+)FOXP3(+) T REGULATORY (TREG) CELLS HAS BEEN IMPLICATED IN THE TUMOUR IMMUNE ESCAPE MECHANISM, ALTHOUGH THE NOVEL ANTI-CANCER TREATMENT STRATEGIES TARGETING TREG CELLS REMAIN U…				561	BOSE INST, DIV MOL MED, KOLKATA 700054, INDIA.; BIOTECHN LABS, KOLKATA, INDIA.; SSKM HOSP, DEPT SURG, KOLKATA, INDIA.; KIIT UNIV, SCH BIOTECHNOL, BHUBANESWAR, ORISSA, INDIA.;				BREAST CANCER; JANUS KINASE; SIGNAL TRANSDUCER AND ACTIVATOR OF TRANSCRIPTION; MITOGEN-ACTIVATED PROTEIN KINASE KINASE; EXTRACELLULAR SIGNAL-REGULATED KINASE; NANO-CURCUMIN; REGULATORY T CELLS; TRANSFORMING GROWTH FACTOR-	10.1111/imm.12397	ARTICLE			1365-2567	GAURI@JCBOSE.AC.IN	573		DEPARTMENT OF BIOTECHNOLOGY, GOVERNMENT OF INDIADEPARTMENT OF BIOTECHNOLOGY (DBT) INDIA; COUNCIL FOR SCIENTIFIC AND INDUSTRIAL RESEARCH GOVERNMENT OF INDIACOUNCIL OF SCIENTIFIC & INDUSTRIAL RESEARCH (CSIR) - INDIA	THE AUTHORS WANT TO THANK MS S. DAS AND MS S. SAMANTA FOR TECHNICAL ASSISTANCE. THIS WORK WAS SUPPORTED BY GRANTS FROM THE DEPARTMENT OF BIOTECHNOLOGY AND COUNCIL FOR SCIENTIFIC AND INDUSTRIAL RESEARCH GOVERNMENT OF INDIA.	CD9DR				TOLEROGENIC DENDRITIC CELLS; MEK/ERK SIGNALING PATHWAY; TGF-BETA; FOXP3 EXPRESSION; CANCER-THERAPY; IN-VIVO; KAPPA-B; CURCUMIN; ACTIVATION; MECHANISM	4	IMMUNOLOGY	IMMUNOLOGY	ENGLISH	61	GREEN PUBLISHED	PANDA, ABIR K/0000-0002-1865-1683; KAJAL, KIRTI/0000-0001-5999-6998; PANDA, ABIR/0000-0002-8139-7016	111 RIVER ST, HOBOKEN 07030-5774, NJ USA	APR	13	HOBOKEN	25284464	J	WILEY	2015	PANDA, ABIR K/D-6320-2016; KAJAL, KIRTI/ABF-1133-2020; BHATTACHARJEE, PUSHPAK/AFV-4590-2022	SA, G (通讯作者)，BOSE INST, DIV MOL MED, P-1-12,CIT SCHEME 7 M, KOLKATA 700054, INDIA.	IMMUNOLOGY			0019-2805	IMMUNOLOGY
ZARIC M;LYUBOMSKA O;POUX C;HANNA ML;MCCRUDDEN MT;MALISSEN B;INGRAM RJ;POWER UF;SCOTT CJ;DONNELLY RF;KISSENPFENNIG A	ZARIC, MARIJA;LYUBOMSKA, OKSANA;POUX, CANDICE;HANNA, MARY L.;MCCRUDDEN, MAELIOSA T.;MALISSEN, BERNARD;INGRAM, REBECCA J.;POWER, ULTAN F.;SCOTT, CHRISTOPHER J.;DONNELLY, RYAN F.;KISSENPFENNIG, ADRIEN		DENDRITIC CELLS (DCS) OF THE SKIN HAVE AN IMPORTANT ROLE IN SKIN-MEDIATED IMMUNITY CAPABLE OF PROMOTING POTENT IMMUNE RESPONSES. WE AVAILED OF POLYMERIC DISSOLVING MICRONEEDLE (MN) ARRAYS LADEN WITH NANO-ENCAPSULATED ANTIGEN TO SPECIFICALLY TARGET SKIN DC NETWORKS. THIS MODALITY OF IMMUNIZATION REPRESENTS AN ECONOMIC, EFFICIENT, AND POTENT MEANS OF ANTIGEN DELIVERY DIRECTLY TO SKIN DCS, WHICH ARE…				425	QUEENS UNIV BELFAST, CTR INFECT & IMMUN, SCH MED DENT & BIOMED SCI, BELFAST BT9 7AE, ANTRIM, NORTH IRELAND.; QUEENS UNIV BELFAST, SCH PHARM, BELFAST BT9 7AE, ANTRIM, NORTH IRELAND.; AIX MARSEILLE UNIV, CIML, MARSEILLE, FRANCE.; INSERM, U1104, F-13258 MARSEILLE, FRANCE.; CNRS, UMR7280, MARSEILLE, FRANCE.;					10.1038/jid.2014.415	ARTICLE			1523-1747	A.KISSENPFENNIG@QUB.AC.UK	434		DEPARTMENT FOR EMPLOYMENT AND LEARNING OF NORTHERN IRELAND; WELLCOME TRUST UKWELLCOME TRUST [WT088532MA, WT094085MA]; BBSRCUK RESEARCH & INNOVATION (UKRI)BIOTECHNOLOGY AND BIOLOGICAL SCIENCES RESEARCH COUNCIL (BBSRC) [BB/FOF/287, BB/E020534/1]; BIOTECHNOLOGY AND BIOLOGICAL SCIENCES RESEARCH COUNCILUK RESEARCH & INNOVATION (UKRI)BIOTECHNOLOGY AND BIOLOGICAL SCIENCES RESEARCH COUNCIL (BBSRC) [BB/E0…	WE THANK MM, DS, SS, DF, AND FG FOR THEIR TECHNICAL HELP AND ADVICE. THE AUTHORS WERE SUPPORTED BY THE DEPARTMENT FOR EMPLOYMENT AND LEARNING OF NORTHERN IRELAND AND THE WELLCOME TRUST UK (WT088532MA AND WT094085MA), AND BY BBSRC GRANTS BB/FOF/287 AND BB/E020534/1.	AY6JI				LANGERIN(+) DENDRITIC CELLS; CD4(+) T-CELLS; SKIN; DISTINCT; CD8(+); LEISHMANIASIS; ADJUVANTS; SUBSETS; ARRAYS; AREAS	2	J INVEST DERMATOL	J. INVEST. DERMATOL.	ENGLISH	44	GREEN PUBLISHED, BRONZE	MALISSEN, BERNARD/0000-0003-1340-9342; INGRAM, REBECCA J/0000-0003-1832-2457; POWER, ULTAN/0000-0003-3246-3774; KISSENPFENNIG, ADRIEN/0000-0002-9633-3111; DONNELLY, RYAN/0000-0002-0766-4147	360 PARK AVE SOUTH, NEW YORK, NY 10010-1710 USA	FEB	10	NEW YORK	25243789	J	ELSEVIER SCIENCE INC	2015	MALISSEN, BERNARD/AAK-4659-2020; INGRAM, REBECCA J/F-9711-2013	KISSENPFENNIG, A (通讯作者)，QUEENS UNIV BELFAST, CTR INFECT & IMMUN, SCH MED DENT & BIOMED SCI, UNIV RD, BELFAST BT9 7AE, ANTRIM, NORTH IRELAND.	DERMATOLOGY			0022-202X	JOURNAL OF INVESTIGATIVE DERMATOLOGY
MOCAN T;MATEA C;TABARAN F;IANCU C;ORASAN R;MOCAN L	MOCAN, TEODORA;MATEA, CRISTIAN;TABARAN, FLAVIU;IANCU, CORNEL;ORASAN, REMUS;MOCAN, LUCIAN		THERAPEUTIC CANCER VACCINES (OR ACTIVE IMMUNOTHERAPY) AIM TO GUIDE THE PATIENT'S PERSONAL IMMUNE SYSTEM TO ERADICATE CANCER CELLS. AN EXCITING APPROACH TO CANCER VACCINES HAS BEEN OFFERED BY NANOSCALE DRUG DELIVERY SYSTEMS CONTAINING TUMOR ASSOCIATED ANTIGENS (TAAS). THEIR CAPACITY TO STIMULATE THE IMMUNE SYSTEM HAS BEEN SUGGESTED DURING LATE YEARS. HOWEVER, THE ROLE OF THE MACROPHAGES AS KEY-ELE…				583	IULIU HATIEGANU UNIV MED & PHARM, SURG CLIN 3, CLUJ NAPOCA 400162, ROMANIA.; INST GASTROENTEROL & HEPATOL, DEPT NANOMED, CLUJ NAPOCA 400162, ROMANIA.; IULIU HATIEGANU UNIV MED & PHARM, DEPT PHYSIOL, CLUJ NAPOCA 400006, ROMANIA.; UNIV AGR SCI & VET MED, FAC VET MED, DEPT PATHOL, CLUJ NAPOCA, ROMANIA.;				CANCER VACCINE; PEPTIDES; MONOCLONAL ANTIBODIES; MACROPHAGES	10.7150/jca.11567	ARTICLE				LUCIAN.MOCAN@UMFCLUJ.RO	592		EUROPEAN SOCIAL FUND, HUMAN RESOURCES DEVELOPMENT OPERATIONAL PROGRAMME [POSDRU/159/1.5/S/138776]; [PN-II-PT-PCCA-2011-3.1-1586]; [PN II-ID-PCE-2012-4-0243]	THIS PAPER WAS PUBLISHED UNDER THE FRAME OF EUROPEAN SOCIAL FUND, HUMAN RESOURCES DEVELOPMENT OPERATIONAL PROGRAMME 2007-2013, PROJECT NO. POSDRU/159/1.5/S/138776. ALSO, WE WISH TO ACKNOWLEDGE GRANT NUMBERS PN-II-PT-PCCA-2011-3.1-1586 AND PN II-ID-PCE-2012-4-0243.	CI7QK				CELLS; TUMOR	6	J CANCER	J. CANCER	ENGLISH	24	GREEN SUBMITTED, GREEN PUBLISHED, GOLD	MATEA, CRISTIAN-TUDOR/0000-0002-5036-3454; TABARAN, FLAVIU/0000-0001-5744-0451; IANCU, CORNEL/0000-0001-7100-8729	PO BOX 4546, LAKE HAVEN, NSW 2263, AUSTRALIA		10	LAKE HAVEN	26000051	J	IVYSPRING INT PUBL	2015	MATEA, CRISTIAN-TUDOR/AAF-7008-2021; TABARAN, FLAVIU/D-8562-2011; IANCU, CORNEL/AAJ-5315-2021	MOCAN, L (通讯作者)，IULIU HATIEGANU UNIV MED & PHARM, SURG CLIN 3, 19-21 CROITORILOR ST, CLUJ NAPOCA 400162, ROMANIA.	ONCOLOGY			1837-9664	JOURNAL OF CANCER
RAHIMIAN S;FRANSEN MF;KLEINOVINK JW;AMIDI M;OSSENDORP F;HENNINK WE	RAHIMIAN, SIMA;FRANSEN, MARIEKE F.;KLEINOVINK, JAN WILLEM;AMIDI, MARYAM;OSSENDORP, FERRY;HENNINK, WIM E.		IMMUNOTHERAPY OF CANCER IS A PROMISING THERAPEUTIC APPROACH WHICH AIMS TO ELIMINATE MALIGNANCIES BY INDUCING OR ENHANCING AN IMMUNE RESPONSE AGAINST THE TUMOR. IMMUNOTHERAPY, HOWEVER, FACES SEVERAL CHALLENGES SUCH AS LOCAL IMMUNOSUPPRESSION IN THE TUMOR AREA LEADING TO IMMUNOLOGICAL TOLERANCE. TO OVERCOME THESE CHALLENGES, PARTICULATE FORMULATIONS SUCH AS NANO- AND MICROPARTICLES CONTAINING IMMUN…				4201	UNIV UTRECHT, UTRECHT INST PHARMACEUT SCI, DEPT PHARMACEUT, UTRECHT, NETHERLANDS.; LEIDEN UNIV, MED CTR, DEPT IMMUNOHEMATOL & BLOOD TRANSFUS, LEIDEN, NETHERLANDS.;				CANCER IMMUNOTHERAPY; PLGA; ALIPHATIC POLYESTERS; CANCER VACCINE; IMMUNOMODULATORY ANTIBODY; NANOPARTICLES; MICROPARTICLES	10.2174/1381612821666150901100247	ARTICLE			1873-4286	W.E.HENNINK@UU.NL	4216		CANCER VACCINE TRACKING PROJECT, CENTER FOR TRANSLATIONAL MOLECULAR MEDICINE (CTMM) [03O-302]	THIS RESEARCH WAS PERFORMED WITHIN THE FRAMEWORK OF THE CANCER VACCINE TRACKING PROJECT (#03O-302), CENTER FOR TRANSLATIONAL MOLECULAR MEDICINE (CTMM).	CT1TK				SELF-HEALING ENCAPSULATION; SYNTHETIC LONG PEPTIDE; HUMAN DENDRITIC CELLS; ANTIGEN PRESENTATION; CROSS-PRESENTATION; IN-VITRO; MONOCLONAL-ANTIBODY; VACCINE DELIVERY; DRUG-DELIVERY; BIODEGRADABLE PARTICLES	29	CURR PHARM DESIGN	CURR. PHARM. DESIGN	ENGLISH	154		KLEINOVINK, JAN WILLEM/0000-0002-4198-2077	EXECUTIVE STE Y-2, PO BOX 7917, SAIF ZONE, 1200 BR SHARJAH, U ARAB EMIRATES		16	SHARJAH	26323429	J	BENTHAM SCIENCE PUBL LTD	2015	HENNINK, WIM/O-8632-2016	HENNINK, WE (通讯作者)，UNIV SWEG 99, NL-3584 CG UTRECHT, NETHERLANDS.	PHARMACOLOGY & PHARMACY			1381-6128	CURRENT PHARMACEUTICAL DESIGN
WU JW;SONG XF;SUN HW;ZHANG YC;GU XL;DONG PX;CUI SQ;FU CH	WU, JIWEI;SONG, XINFENG;SUN, HANWEN;ZHANG, YANCONG;GU, XIANGLING;DONG, PINGXUAN;CUI, SHUQIN;FU, CHUNHUA		CHITOSAN IS A KIND OF NATURAL POLYMER COMMONLY APPLIED FOR NANOMATERIALS, WHICH IS AFFLUENT IN NATURE WITH FAVORABLE BIODEGRADABILITY AND BIOCOMPATIBILITY AND FREE OF TOXICITY OR ODOR. IN CLINIC IT CAN BE USED AS A DRUG CARRIER FOR THE TREATMENT OF CANCER, AND ALSO IT IS A KIND OF NEW PHARMACEUTICAL EXCIPIENT. TO PREPARE CHITOSAN NANOMATERIAL, VARIOUS METHOD ARE USED, SUCH AS IONIC CROSSLINKING, …				113	DEZHOU UNIV, SHANDONG PROV ENGN LAB NOVEL PHARMACEUT EXCIPIENT, DEZHOU 253023, PEOPLES R CHINA.;				CHITOSAN; NANO CARRIERS; ANTI-TUMOR DRUGS	10.4028/www.scientific.net/JNanoR.32.113	ARTICLE			1661-9897	WJW1633@163.COM; SONGXINFENG588@163.COM; LHANWEN916@163.COM; ZHANGYANCONG2011@163.COM; GUXIANGLING2004@163.COM; LEAF-1210@163.COM; SDDZCSQ6556@163.COM; 33FCH@163.COM	U159		NATIONAL NATURAL SCIENCE FOUNDATION OF CHINANATIONAL NATURAL SCIENCE FOUNDATION OF CHINA (NSFC) [51273033]; PROJECTS OF SHANDONG PROVINCE HIGHER EDUCATIONAL SCIENCE AND TECHNOLOGY PROGRAM [2014GGX102037, J14LC56]; NATURAL SCIENCE FOUNDATION OF SHANDONG PROVINCE, CHINANATURAL SCIENCE FOUNDATION OF SHANDONG PROVINCE [ZR2010EL014, ZR2012HQ027, BS2011CL001]	WE ARE GRATEFUL TO THE NATIONAL NATURAL SCIENCE FOUNDATION OF CHINA (NO. 51273033), PROJECTS OF SHANDONG PROVINCE HIGHER EDUCATIONAL SCIENCE AND TECHNOLOGY PROGRAM (NO. 2014GGX102037, NO. J14LC56) AND THE NATURAL SCIENCE FOUNDATION OF SHANDONG PROVINCE, CHINA(NO. ZR2010EL014, NO. ZR2012HQ027, NO. BS2011CL001).	CH4SK				WATER-SOLUBLE CHITOSAN; DELIVERY-SYSTEMS; TARGETED DELIVERY; LEUKEMIA-CELLS; NANOPARTICLES; MICROSPHERES; PROTEIN; EXPRESSION; EFFICACY; GENES		J NANO RES-SW	J. NANO RES.	ENGLISH	93			KREUZSTRASSE 10, DURNTEN-ZURICH, 8635, SWITZERLAND		19	DURNTEN-ZURICH		J	TRANS TECH PUBLICATIONS LTD	2015		WU, JW (通讯作者)，DEZHOU UNIV, SHANDONG PROV ENGN LAB NOVEL PHARMACEUT EXCIPIENT, DEZHOU 253023, PEOPLES R CHINA.	SCIENCE & TECHNOLOGY - OTHER TOPICS; MATERIALS SCIENCE; PHYSICS			1662-5250	JOURNAL OF NANO RESEARCH
YUE H;WEI W;GU ZL;NI DZ;LUO NN;YANG ZX;ZHAO L;GARATE JA;ZHOU RH;SU ZG;MA GH	YUE, HUA;WEI, WEI;GU, ZONGLIN;NI, DEZHI;LUO, NANA;YANG, ZAIXING;ZHAO, LIN;GARATE, JOSE ANTONIO;ZHOU, RUHONG;SU, ZHIGUO;MA, GUANGHUI		WE EXPLORED AN INTELLIGENT VACCINE SYSTEM VIA FACILE APPROACHES USING BOTH EXPERIMENTAL AND THEORETICAL TECHNIQUES BASED ON THE TWO-DIMENSIONAL GRAPHENE OXIDE (GO). WITHOUT EXTRA ADDITION OF BIO/CHEMICAL STIMULATORS, THE MICROSIZED GO IMPARTED VARIOUS IMMUNE ACTIVATION TACTICS TO IMPROVE THE ANTIGEN IMMUNOGENICITY. A HIGH ANTIGEN ADSORPTION WAS ACQUIRED, AND THE MECHANISM WAS REVEALED TO BE A COM…				19949	CHINESE ACAD SCI, NATL KEY LAB BIOCHEM ENGN, INST PROC ENGN, BEIJING 100190, PEOPLES R CHINA.; SOOCHOW UNIV, INST QUANTITAT BIOL & MED, SRMP, SUZHOU 215123, PEOPLES R CHINA.; SOOCHOW UNIV, RAD X, COLLABORAT INNOVAT CTR RADIAT MED, JIANGSU HIGHER EDUC INST, SUZHOU 215123, PEOPLES R CHINA.; SOOCHOW UNIV, JIANGSU PROV KEY LAB RADIAT MED & PROTECT, SUZHOU 215123, PEOPLES R CHINA.; IBM THOMAS J WATSON…					10.1039/c5nr04986e	ARTICLE			2040-3372	RUHONGZ@US.IBM.COM; ZGSU@IPE.AC.CN; GHMA@IPE.AC.CN	19957		YOUTH INNOVATION PROMOTION ASSOCIATION, CAS [2013033]; 973 PROGRAMNATIONAL BASIC RESEARCH PROGRAM OF CHINA [2013CB531500]; NATIONAL HIGH TECHNOLOGY RESEARCH AND DEVELOPMENT PROGRAM OF CHINANATIONAL HIGH TECHNOLOGY RESEARCH AND DEVELOPMENT PROGRAM OF CHINA [2014AA093604]; NATIONAL NATURAL SCIENCE FOUNDATION OF CHINANATIONAL NATURAL SCIENCE FOUNDATION OF CHINA (NSFC) [51302265, 11374221]; MINISTRY …	THIS WORK WAS SUPPORTED BY THE YOUTH INNOVATION PROMOTION ASSOCIATION, CAS (2013033), 973 PROGRAM (2013CB531500), THE NATIONAL HIGH TECHNOLOGY RESEARCH AND DEVELOPMENT PROGRAM OF CHINA (2014AA093604), THE NATIONAL NATURAL SCIENCE FOUNDATION OF CHINA (51302265, 11374221) AND THE MAJOR PROJECT OF THE MINISTRY OF SCIENCE AND TECHNOLOGY OF CHINA (2014ZX09102045). RZ ACKNOWLEDGES THE SUPPORT FROM THE …	CX2MJ				CELLS IN-SITU; DRUG-DELIVERY; NANOPARTICLES; AUTOPHAGY; NANOSHEETS; DIAGNOSIS; THERAPY; BINDING	47	NANOSCALE	NANOSCALE	ENGLISH	35		YUE, HUA/0000-0003-2621-8326; YUE, H/0000-0003-2621-8326; GARATE, JOSE ANTONIO/0000-0002-8345-968X; ZHOU, RUHONG/0000-0001-8624-5591; WEI, WEI/0000-0002-6244-3187	THOMAS GRAHAM HOUSE, SCIENCE PARK, MILTON RD, CAMBRIDGE CB4 0WF, CAMBS, ENGLAND		9	CAMBRIDGE	26419315	J	ROYAL SOC CHEMISTRY	2015	YUE, HUA/AAK-3113-2020; YUE, H/L-4578-2017	ZHOU, RH (通讯作者)，SOOCHOW UNIV, INST QUANTITAT BIOL & MED, SRMP, SUZHOU 215123, PEOPLES R CHINA.	CHEMISTRY; SCIENCE & TECHNOLOGY - OTHER TOPICS; MATERIALS SCIENCE; PHYSICS			2040-3364	NANOSCALE
LYBAERT L;DE VLIEGHERE E;DE RYCKE R;VANPARIJS N;DE WEVER O;DE KOKER S;DE GEEST BG	LYBAERT, LIEN;DE VLIEGHERE, ELLY;DE RYCKE, RIET;VANPARIJS, NANE;DE WEVER, OLIVIER;DE KOKER, STEFAAN;DE GEEST, BRUNO G.		FOR THE DEVELOPMENT OF EFFECTIVE ANTI-CANCER VACCINES, TUMOR ASSOCIATED ANTIGENS NEED TO BE INTERNALIZED BY ANTIGEN PRESENTING CELLS ALONGSIDE SPECIFIC CO-STIMULATORY SIGNALS. INTERESTINGLY, RELATIVE TO SOLUBLE ANTIGENS, NANO-AND MICRO-PARTICULATE ANTIGENS ARE MUCH BETTER PRESENTED TO CD8 T CELLS, A CRUCIAL STEP IN THE INDUCTION OF CYTOTOXIC T CELLS THAT CAN ELIMINATE MALIGNANT CELLS. IN THIS REG…				7139	UNIV GHENT, DEPT PHARMACEUT, B-9000 GHENT, BELGIUM.; UNIV GHENT, LAB EXPT CANC RES, B-9000 GHENT, BELGIUM.; UNIV GHENT, IRC, DEPT BIOMED MOL BIOL, B-9052 ZWIJNAARDE, BELGIUM.; UNIV GHENT, VIB, DEPT MOL BIOMED RES, B-9052 ZWIJNAARDE, BELGIUM.;					10.1002/adfm.201402303	ARTICLE			1616-3028	BR.DEGEEST@UGENT.BE	7150		AGENCY FOR INNOVATION BY SCIENCE AND TECHNOLOGY IN FLANDERS (IWT)INSTITUTE FOR THE PROMOTION OF INNOVATION BY SCIENCE AND TECHNOLOGY IN FLANDERS (IWT); FWO FLANDERSFWO	THIS WORK WAS FINANCIALLY SUPPORTED BY THE AGENCY FOR INNOVATION BY SCIENCE AND TECHNOLOGY IN FLANDERS (IWT) AND THE FWO FLANDERS.	AW0II				DENDRITIC CELLS; CANCER-IMMUNOTHERAPY; ENCAPSULATION; VACCINES; LYSATE; MICROPARTICLES; DEATH; FILM	45	ADV FUNCT MATER	ADV. FUNCT. MATER.	ENGLISH	54		DE VLIEGHERE, ELLY/0000-0003-0618-2258; DE WEVER, OLIVIER/0000-0002-5453-760X	POSTFACH 101161, 69451 WEINHEIM, GERMANY	DEC 3	12	WEINHEIM		J	WILEY-V C H VERLAG GMBH	2014	DE VLIEGHERE, ELLY/M-8309-2019; DE WEVER, OLIVIER/J-3094-2013	LYBAERT, L (通讯作者)，UNIV GHENT, DEPT PHARMACEUT, OTTERGEMSESTEENWEG 460, B-9000 GHENT, BELGIUM.	CHEMISTRY; SCIENCE & TECHNOLOGY - OTHER TOPICS; MATERIALS SCIENCE; PHYSICS			1616-301X	ADVANCED FUNCTIONAL MATERIALS
DEWITTE H;VERBEKE R;BRECKPOT K;DE SMEDT SC;LENTACKER I	DEWITTE, HELEEN;VERBEKE, REIN;BRECKPOT, KARINE;DE SMEDT, STEFAAN C.;LENTACKER, INE		OVER THE YEARS RESEARCH IN THE FIELD OF CANCER IMMUNOTHERAPY HAS FLOURISHED, BRINGING ABOUT CRUCIAL BREAKTHROUGHS, BUT AT THE SAME TIME REVEALING NEW AND IMPORTANT PATHWAYS OF IMMUNE SUPPRESSION THAT PUT A BREAK ON THE SUCCESS OF CANCER IMMUNOTHERAPY. THIS REVIEW FOCUSES ON HOW NANO- AND MICROMATERIALS CAN BE USED TO INDUCE ANTITUMOR IMMUNE RESPONSES AND WHAT THEIR ROLE IN OVERCOMING IMMUNE SUPPR…				743	UNIV GHENT, LAB GEN BIOCHEM & PHYS PHARM, DEPT PHARMACEUT SCI, B-9000 GHENT, BELGIUM.; VRIJE UNIV BRUSSEL, SCH MED, DEPT BIOMED SCI, LAB MOL & CELLULAR THERAPY, B-1090 JETTE, BELGIUM.;				IMMUNOTHERAPY; IMMUNE SUPPRESSION; NANOPARTICLE; CANCER VACCINATION; IMMUNE ADJUVANT; TUMOR MICROENVIRONMENT	10.1016/j.nantod.2014.10.001	REVIEW			1878-044X	HELEEN.DEWITTE@UGENT.BE; STEFAAN.DESMEDT@UGENT.BE	758		FWO GRANTFWO [G016513N]	HELEEN DEWITTE IS A DOCTORAL FELLOW OF THE INSTITUTE FOR THE PROMOTION OF INNOVATION THROUGH SCIENCE AND TECHNOLOGY IN FLANDERS, BELGIUM (IWT-VLAANDEREN). INE LENTACKER AND KARINE BRECKPOT ARE POSTDOCTORAL FELLOWS OF THE RESEARCH FOUNDATION-FLANDERS, BELGIUM (FWO-VLAANDEREN). THIS PROJECT WAS FUNDED THROUGH THE FWO GRANT G016513N.	CG6PX				ANTIGEN CROSS-PRESENTATION; MATURE DENDRITIC CELLS; TOLL-LIKE RECEPTORS; MEMORY T-CELLS; DELIVERY-SYSTEM; INFILTRATING LYMPHOCYTES; CANCER-IMMUNOTHERAPY; SUSTAINED-RELEASE; TARGETED DELIVERY; VACCINE ADJUVANTS	6	NANO TODAY	NANO TODAY	ENGLISH	150	GREEN PUBLISHED	LENTACKER, INE/0000-0001-7492-6568; BRECKPOT, KARINE RP/0000-0003-4331-3480; DEWITTE, HELEEN/0000-0002-1791-770X	THE BOULEVARD, LANGFORD LANE, KIDLINGTON, OXFORD OX5 1GB, OXON, ENGLAND	DEC	16	OXFORD		J	ELSEVIER SCI LTD	2014	LENTACKER, INE/AAH-3128-2019; BRECKPOT, KARINE RP/A-4298-2008	DEWITTE, H (通讯作者)，UNIV GHENT, LAB GEN BIOCHEM & PHYS PHARM, PHARMACEUT SCI, OTTERGEMSESTEENWEG 460, B-9000 GHENT, BELGIUM.	CHEMISTRY; SCIENCE & TECHNOLOGY - OTHER TOPICS; MATERIALS SCIENCE			1748-0132	NANO TODAY
TAO Y;JU EG;REN JS;QU XG	TAO, YU;JU, ENGUO;REN, JINSONG;QU, XIAOGANG		GRAPHENE OXIDE (GO) HAS ATTRACTED TREMENDOUS RESEARCH INTEREST DUE TO ITS EXCELLENT ELECTRICAL, THERMAL, AND MECHANICAL PROPERTIES. HERE, WE APPLY THE POLYETHYLENE GLYCOL (PEG) AND POLYETHYLENIMINE (PEI) DUAL-POLYMER-FUNCTIONALIZED GO (GO-PEG-PEI) AS THE CARRIER FOR EFFICIENT CPG DELIVERY. GO-PEG-PEI CAN SIGNIFICANTLY PROMOTE THE PRODUCTION OF PROINFLAMMATORY CYTOKINES AND ENHANCE THE IMMUNOSTIMU…				9963	CHINESE ACAD SCI, CHANGCHUN INST APPL CHEM, GRAD SCH, STATE KEY LAB RARE EARTH RESOURCES UTILIZAT, CHANGCHUN 130022, JILIN, PEOPLES R CHINA.; CHINESE ACAD SCI, CHANGCHUN INST APPL CHEM, GRAD SCH, BIOL CHEM LAB, CHANGCHUN 130022, JILIN, PEOPLES R CHINA.;				GRAPHENE; IMMUNOLOGY; OLIGONUCLEOTIDES; IMMUNOTHERAPY; PHOTOTHERMAL THERAPY	10.1016/j.biomaterials.2014.08.036	ARTICLE			1878-5905	JREN@CIAC.AC.CN; XQU@CIAC.AC.CN	9971		NATIONAL BASIC RESEARCH PROGRAM OF CHINANATIONAL BASIC RESEARCH PROGRAM OF CHINA [2011CB936004, 2012CB720602]; NATIONAL NATURAL SCIENCE FOUNDATION OF CHINANATIONAL NATURAL SCIENCE FOUNDATION OF CHINA (NSFC) [21210002, 91213302, 21431007]	THE AUTHORS ARE GRATEFUL FOR THE REFEREE'S HELPFUL COMMENTS ON THE MANUSCRIPT. FINANCIAL SUPPORT WAS PROVIDED BY THE NATIONAL BASIC RESEARCH PROGRAM OF CHINA (2011CB936004 AND 2012CB720602) AND THE NATIONAL NATURAL SCIENCE FOUNDATION OF CHINA (GRANTS 21210002, 91213302, 21431007).	AR5QX				INTRACELLULAR DELIVERY; NANO-GRAPHENE; DRUG-DELIVERY; CARBON NANOTUBES; CPG MOTIFS; DNA; RECEPTOR; OLIGODEOXYNUCLEOTIDES; CLEARANCE; PLATFORM	37	BIOMATERIALS	BIOMATERIALS	ENGLISH	85		JU, ENGUO/0000-0003-0968-9994;	THE BOULEVARD, LANGFORD LANE, KIDLINGTON, OXFORD OX5 1GB, OXON, ENGLAND	DEC	9	OXFORD	25224368	J	ELSEVIER SCI LTD	2014	TAO, YU/F-7296-2017; JU, ENGUO/AAA-5706-2022; QU, XIAOGANG/M-9472-2016	REN, JS (通讯作者)，CHINESE ACAD SCI, CHANGCHUN INST APPL CHEM, GRAD SCH, STATE KEY LAB RARE EARTH RESOURCES UTILIZAT, CHANGCHUN 130022, JILIN, PEOPLES R CHINA.	ENGINEERING; MATERIALS SCIENCE			0142-9612	BIOMATERIALS
LIANG YX;ENG WS;COLQUHOUN DR;DINGLASAN RR;GRAHAM DR;MAHAL LK	LIANG, YAXUAN;ENG, WILLIAM S.;COLQUHOUN, DAVID R.;DINGLASAN, RHOEL R.;GRAHAM, DAVID R.;MAHAL, LARA K.		EXOSOMES, ALSO KNOWN AS MICROVESICLES (EMVS), ARE NANO-SIZED MEMBRANOUS PARTICLES SECRETED FROM NEARLY ALL MAMMALIAN CELL TYPES. THESE NANOPARTICLES PLAY CRITICAL ROLES IN MANY PHYSIOLOGICAL PROCESSES INCLUDING CELL-CELL SIGNALING, IMMUNE ACTIVATION, AND SUPPRESSION AND ARE ASSOCIATED WITH DISEASE STATES SUCH AS TUMOR PROGRESSION. THE BIOLOGICAL FUNCTIONS OF EMVS ARE HIGHLY DEPENDENT ON THEIR PRO…					NYU, INST BIOMED CHEM, DEPT CHEM, NEW YORK, NY 10003 USA.; JOHNS HOPKINS UNIV, SCH MED, DEPT MOL & COMPARAT PATHOBIOL, BALTIMORE, MD 21205 USA.; JOHNS HOPKINS BLOOMBERG SCH PUBL HLTH, W HARRY FEISTONE DEPT MOL MICROBIOL & IMMUNOL, BALTIMORE, MD 21205 USA.;					10.1074/jbc.M114.606269	ARTICLE			1083-351X	LKMAHAL@NYU.EDU			NATIONAL INSTITUTES OF HEALTHUNITED STATES DEPARTMENT OF HEALTH & HUMAN SERVICESNATIONAL INSTITUTES OF HEALTH (NIH) - USA [7 DP2 OD004711-02]; MITZUTANI FOUNDATION FOR GLYCOSCIENCE [130107]; OFFICE OF THE DIRECTOR, NATIONAL INSTITUTES OF HEALTHUNITED STATES DEPARTMENT OF HEALTH & HUMAN SERVICESNATIONAL INSTITUTES OF HEALTH (NIH) - USA [DP2OD004711] FUNDING SOURCE: NIH REPORTER	THIS WORK WAS SUPPORTED, IN WHOLE OR IN PART, BY NATIONAL INSTITUTES OF HEALTH GRANT 7 DP2 OD004711-02). THIS WORK WAS ALSO SUPPORTED BY MITZUTANI FOUNDATION FOR GLYCOSCIENCE GRANT 130107.	AU0SO				TETRASPANIN-ENRICHED MICRODOMAINS; EPITHELIAL-CELLS; B-LYMPHOCYTES; EXOSOMAL PROTEINS; RECEPTOR ERGIC-53; VESICLES EXOSOMES; CD81 PARTNER; MAJOR CD9; TRAFFICKING; MICROVESICLES	47	J BIOL CHEM	J. BIOL. CHEM.	ENGLISH	60	GREEN PUBLISHED, HYBRID	L, YAXUAN/0000-0003-2729-5171; DINGLASAN, RHOEL/0000-0001-6563-1506; DINGLASAN, RHOEL/0000-0001-5433-8179; MAHAL, LARA/0000-0003-4791-8524	9650 ROCKVILLE PIKE, BETHESDA, MD 20814-3996 USA	NOV 21	12	BETHESDA	25261472	J	AMER SOC BIOCHEMISTRY MOLECULAR BIOLOGY INC	2014	L, YAXUAN/M-3785-2016	MAHAL, LK (通讯作者)，NYU, INST BIOMED CHEM, 100 WASHINGTON SQ EAST,RM 1001, NEW YORK, NY 10003 USA.	BIOCHEMISTRY & MOLECULAR BIOLOGY				JOURNAL OF BIOLOGICAL CHEMISTRY
SINGH A;PEPPAS NA	SINGH, ANKUR;PEPPAS, NICHOLAS A.		FOR OVER TWO DECADES, IMMUNOLOGISTS AND BIOMATERIALS SCIENTISTS HAVE CO-EXISTED IN PARALLEL WORLD WITH THE RATIONALE OF UNDERSTANDING THE MOLECULAR PROFILE OF IMMUNE RESPONSES TO VACCINATION, IMPLANTATION, AND TREATING INCURABLE DISEASES. MUCH OF THE FIELD OF BIOMATERIAL-BASED IMMUNOTHERAPY HAS RELIED ON EVALUATING MODEL ANTIGENS SUCH AS CHICKEN EGG OVALBUMIN IN MOUSE MODELS BUT THEIR RELEVANCE T…				6530	CORNELL UNIV, SIBLEY SCH MECH & AEROSP ENGN, ITHACA, NY 14853 USA.; UNIV TEXAS AUSTIN, DEPT CHEM ENGN, DEPT BIOMED ENGN, AUSTIN, TX 78712 USA.; UNIV TEXAS AUSTIN, COLL PHARM, AUSTIN, TX 78712 USA.;				IMMUNOLOGY; HYDROGELS; BIOMATERIALS; SCAFFOLDS; IMMUNOMODULATION; POLYMERS	10.1002/adma.201402105	ARTICLE			1521-4095	AS2833@CORNELL.EDU; PEPPAS@CHE.UTEXAS.EDU	6541		NATIONAL INSTITUTES OF HEALTHUNITED STATES DEPARTMENT OF HEALTH & HUMAN SERVICESNATIONAL INSTITUTES OF HEALTH (NIH) - USA [1R21 CA185236-01, EB 1R01-000346-21]; CORNELL UNIVERSITY-ITHACA; WEILL CORNELL MEDICAL COLLEGE; NATIONAL SCIENCE FOUNDATIONNATIONAL SCIENCE FOUNDATION (NSF); MELINDA AND BILL GATES FOUNDATION; NATIONAL CANCER INSTITUTEUNITED STATES DEPARTMENT OF HEALTH & HUMAN SERVICESNATIONA…	THE AUTHORS WOULD LIKE TO ACKNOWLEDGE FINANCIAL SUPPORT BY GRANTS FROM THE NATIONAL INSTITUTES OF HEALTH (1R21 CA185236-01 (A. S.), EB 1R01-000346-21 (N.A.P)), THE CORNELL UNIVERSITY-ITHACA AND WEILL CORNELL MEDICAL COLLEGE SEED GRANT (A. S.), THE NATIONAL SCIENCE FOUNDATION (N.A.P.), AND THE MELINDA AND BILL GATES FOUNDATION (N.A.P). THE CONTENT IS SOLELY THE RESPONSIBILITY OF THE AUTHORS AND DO…	AR7MG				REGULATORY T-CELLS; IMMUNOSUPPRESSIVE TUMOR MICROENVIRONMENT; DEGRADABLE DEXTRAN HYDROGELS; THERMAL-SENSITIVE HYDROGEL; HEPATITIS-B-VACCINE; IN-SITU; DENDRITIC CELLS; CONTROLLED-RELEASE; IMMUNE-RESPONSES; HYALURONIC-ACID	38	ADV MATER	ADV. MATER.	ENGLISH	97	GREEN ACCEPTED	SINGH, ANKUR/0000-0002-3501-2277	POSTFACH 101161, 69451 WEINHEIM, GERMANY	OCT 15	12	WEINHEIM	25155610	J	WILEY-V C H VERLAG GMBH	2014	SINGH, ANKUR/K-5585-2014	SINGH, A (通讯作者)，CORNELL UNIV, SIBLEY SCH MECH & AEROSP ENGN, ITHACA, NY 14853 USA.	CHEMISTRY; SCIENCE & TECHNOLOGY - OTHER TOPICS; MATERIALS SCIENCE; PHYSICS			0935-9648	ADVANCED MATERIALS
SHAH MAA;HE NY;LI ZY;ALI ZS;ZHANG LM	SHAH, MUHAMMAD ALI A.;HE, NONGYUE;LI, ZHIYANG;ALI, ZEESHAN;ZHANG, LIMING		NANOTECHNOLOGY IS THE DEVELOPMENT OF ENGINEERED DEVICES OR MATERIALS AT THE MICRO MOLECULAR LEVEL IN THE NANOMETER RANGE. THE PROPERTIES OF NANOPARTICLES THAT THESE COULD BE DESIGNED, MANUFACTURED AND INTRODUCED INTO THE HUMAN BODY, HAVE LED TO ITS APPLICATION IN VARIOUS FIELDS OF MEDICINE. THEY ARE BEING USED FOR CONSTRUCTION OF DIAGNOSTIC DEVICES, CONTRAST AGENTS, ANALYTICAL TOOLS, PHYSICAL THE…				2332	SOUTHEAST UNIV, SCH BIOL SCI & MED ENGN, STATE KEY LAB BIOELECT, NANJING 210096, JIANGSU, PEOPLES R CHINA.; ARID AGR UNIV, DEPT PATHOBIOL, RAWALPINDI 54000, PAKISTAN.; HUNAN UNIV TECHNOL, HUNAN KEY LAB GREEN PACKAGING & APPLICAT BIOL NAN, ZHUZHOU 412007, PEOPLES R CHINA.;				NANOPARTICLES; DNA VACCINE; DRUG DELIVERY	10.1166/jbn.2014.1981	REVIEW			1550-7041	NYHE1958@163.COM	2349		NATIONAL KEY PROGRAM FOR DEVELOPING BASIC RESEARCH OF CHINA [2010CB933903, 2014CB744501]; NATIONAL KEY SPECIAL PROGRAM OF SCIENCE AND TECHNOLOGY INFRASTRUCTURE PROGRAM [2013ZX10004103-002]; NSFCNATIONAL NATURAL SCIENCE FOUNDATION OF CHINA (NSFC) [61271056, 61201033]; CHINA POSTDOCTORAL SCIENCE FOUNDATIONCHINA POSTDOCTORAL SCIENCE FOUNDATION [2013M531253]; SOUTHEAST UNIVERSITY, NANJING [3207034601…	THIS RESEARCH WAS FINANCIALLY SUPPORTED BY THE NATIONAL KEY PROGRAM FOR DEVELOPING BASIC RESEARCH OF CHINA (2010CB933903 AND 2014CB744501), THE NATIONAL KEY SPECIAL PROGRAM OF SCIENCE AND TECHNOLOGY INFRASTRUCTURE PROGRAM (2013ZX10004103-002), NSFC (61271056 AND 61201033), THE CHINA POSTDOCTORAL SCIENCE FOUNDATION (2013M531253), SOUTHEAST UNIVERSITY, NANJING (3207034601) AND THE ECONOMICAL FOREST…	AL9AC				SOLID LIPID NANOPARTICLES; IN-VITRO SELECTION; IRON-OXIDE NANOPARTICLES; ORAL GENE DELIVERY; BIODEGRADABLE POLYMERIC NANOPARTICLES; CALCIUM-PHOSPHATE NANOPARTICLES; MODIFIED MAGNETIC NANOPARTICLES; SARS CORONA VIRUS; CD4(+) T-CELL; DRUG-DELIVERY	9	J BIOMED NANOTECHNOL	J. BIOMED. NANOTECHNOL.	ENGLISH	298		LI, ZHIYANG/0000-0002-4970-8494	26650 THE OLD RD, STE 208, VALENCIA, CA 91381-0751 USA	SEP	18	VALENCIA	25992460	J	AMER SCIENTIFIC PUBLISHERS	2014	李, 智洋/AAH-3884-2021	HE, NY (通讯作者)，SOUTHEAST UNIV, SCH BIOL SCI & MED ENGN, STATE KEY LAB BIOELECT, NANJING 210096, JIANGSU, PEOPLES R CHINA.	SCIENCE & TECHNOLOGY - OTHER TOPICS; MATERIALS SCIENCE		SI	1550-7033	JOURNAL OF BIOMEDICAL NANOTECHNOLOGY
STEIN P;GOGOLL K;TENZER S;SCHILD H;STEVANOVIC S;LANGGUTH P;RADSAK MP	STEIN, PAMELA;GOGOLL, KARSTEN;TENZER, STEFAN;SCHILD, HANSJOERG;STEVANOVIC, STEFAN;LANGGUTH, PETER;RADSAK, MARKUS P.		BACKGROUND: TRANSCUTANEOUS IMMUNIZATION (TCI) APPROACHES UTILIZE SKIN ASSOCIATED LYMPHATIC TISSUES TO ELICIT SPECIFIC IMMUNE RESPONSES. IN THIS CONTEXT, THE IMIDAZOQUINOLINE DERIVATIVE IMIQUIMOD FORMULATED IN ALDARA APPLIED ONTO INTACT SKIN TOGETHER WITH A CYTOTOXIC T LYMPHOCYTE (CTL) EPITOPE INDUCES POTENT CTL RESPONSES. HOWEVER, THE FEASIBILITY AND EFFICACY OF THE COMMERCIAL IMIQUIMOD FORMULATI…	E102664				JOHANNES GUTENBERG UNIV MAINZ, INST IMMUNOL, MED CTR, MAINZ, GERMANY.; JOHANNES GUTENBERG UNIV MAINZ, D-55122 MAINZ, GERMANY.; UNIV TUBINGEN, DEPT IMMUNOL, TUBINGEN, GERMANY.; JOHANNES GUTENBERG UNIV MAINZ, DEPT MED 3, MED CTR, D-55122 MAINZ, GERMANY.;					10.1371/journal.pone.0102664	ARTICLE				RADSAK@UNI-MAINZ.DE			DEUTSCHE FORSCHUNGSGEMEINSCHAFTGERMAN RESEARCH FOUNDATION (DFG) [KFO 183, RA988/4-2]; CI3 CLUSTER [BMBF 131A035A, GRK 1043]; "FORSCHUNGSZENTRUM IMMUNOLOGIE (FZI)'' OF THE UNIVERSITY MEDICAL CENTER MAINZ	THIS WORK WAS SUPPORTED BY GRANTS FROM THE DEUTSCHE FORSCHUNGSGEMEINSCHAFT KFO 183 TO M.P.R. AND H.S. (RA988/4-2), CI3 CLUSTER (BMBF 131A035A, THE GRK 1043 INTERNATIONAL GRADUATE SCHOOL OF IMMUNOTHERAPY (H.S.), "FORSCHUNGSZENTRUM IMMUNOLOGIE (FZI)'' OF THE UNIVERSITY MEDICAL CENTER MAINZ. THE FUNDERS HAD NO ROLE IN STUDY DESIGN, DATA COLLECTION AND ANALYSIS, DECISION TO PUBLISH, OR PREPARATION OF…	AM6RN				MELANOMA PATIENTS; DENDRITIC CELLS; IMMUNOTHERAPY; VACCINATION; DELIVERY; PEPTIDE; PROTEIN; PERSPECTIVE; ACTIVATION; LIGATION	7	PLOS ONE	PLOS ONE	ENGLISH	28	GOLD, GREEN PUBLISHED, GREEN SUBMITTED	RADSAK, MARKUS P/0000-0002-3991-5721; TENZER, STEFAN/0000-0003-3034-0017	1160 BATTERY STREET, STE 100, SAN FRANCISCO, CA 94111 USA	JUL 15	9	SAN FRANCISCO	25025233	J	PUBLIC LIBRARY SCIENCE	2014	RADSAK, MARKUS P/L-3651-2013; TENZER, STEFAN/AAE-2180-2020	RADSAK, MP (通讯作者)，JOHANNES GUTENBERG UNIV MAINZ, DEPT MED 3, MED CTR, D-55122 MAINZ, GERMANY.	SCIENCE & TECHNOLOGY - OTHER TOPICS			1932-6203	PLOS ONE
AL-RASHEED NM;AL-RASHEED NM;BAKY NAA;FADDAH LM;FATANI AJ;HASAN IH;MOHAMAD RA	AL-RASHEED, N. M.;AL-RASHEED, N. M.;BAKY, N. A. ABDEL;FADDAH, L. M.;FATANI, A. J.;HASAN, I. H.;MOHAMAD, R. A.		OBJECTIVES: POTENTIAL HEALTH HAZARD IS ASSOCIATED WITH THE WIDE USE OF NANOPARTICLES. THE PROPHYLACTIC ROLE OF EITHER ALPHA-LIPOIC ACID (ALPHA-LIP) OR VITAMIN E (VIT E) AGAINST THE TOXIC EFFECT OF ZINC OXIDE NANO-PARTICLES (ZNO-NPS) INDUCED METABOLIC DISORDER, INFLAMMATION AND DNA DAMAGE IN RAT LIVERS WAS STUDIED. MATERIALS AND METHODS: ZNO-NPS WERE ADMINISTERED ORALLY USING TWO DOSES (600 MG AND…				1813	KING SAUD UNIV, FAC PHARM, DEPT PHARMACOL, RIYADH, SAUDI ARABIA.; PRINCESS NORA BINT ABDUL RAHMAN UNIV, COLL PHARM, DEPT PHARMACOL, RIYADH, SAUDI ARABIA.; KING SAUD UNIV, COLL MED, DEPT ANAT, RIYADH 11461, SAUDI ARABIA.;				ALPHA-LIPOIC ACID; VITAMIN E; ZINC OXIDE NANO-PARTICLES; DEOXYRIBONUCLEIC ACID; TUMOR NECROSIS FACTOR-ALPHA		ARTICLE				IHASAN@KSU.EDU.SA	1828		STRATEGIC TECHNIQUE PROGRAM OF THE NATIONAL PLANE FOR SCIENCE, TECHNOLOGY, AND INNOVATION (NPST) IN RIYADH, KINGDOM OF SAUDI ARABIA	THE AUTHORS GRATEFULLY ACKNOWLEDGE THE STRATEGIC TECHNIQUE PROGRAM OF THE NATIONAL PLANE FOR SCIENCE, TECHNOLOGY, AND INNOVATION (NPST) IN RIYADH, KINGDOM OF SAUDI ARABIA FOR THE FINANCIAL SUPPORT OF THIS WORK IN THE FORM OF RESEARCH FELLOWSHIP.	AP3KV				C-REACTIVE PROTEIN; HEALTHY ADULT MICE; DNA-DAMAGE; ULTRAFINE PARTICLES; TITANIUM-DIOXIDE; OXIDATIVE DAMAGE; PULMONARY TOXICITY; LIPID-PEROXIDATION; SIGNALING PATHWAY; CARBON NANOTUBES	12	EUR REV MED PHARMACO	EUR. REV. MED. PHARMACOL. SCI.	ENGLISH	87		HASAN, IMAN H/0000-0001-7311-1412	VIA GREGORIO VII, ROME, 186-00165, ITALY	JUN	16	ROME	24992626	J	VERDUCI PUBLISHER	2014	BAKY, NAYIRA ABDEL/AAF-4768-2021; HASAN, IMAN H/AAU-2736-2020	HASAN, IH (通讯作者)，KING SAUD UNIV, FAC PHARM, DEPT PHARMACOL, RIYADH, SAUDI ARABIA.	PHARMACOLOGY & PHARMACY			1128-3602	EUROPEAN REVIEW FOR MEDICAL AND PHARMACOLOGICAL SCIENCES
JEANBART L;BALLESTER M;DE TITTA A;CORTHESY P;ROMERO P;HUBBELL JA;SWARTZ MA	JEANBART, LAURA;BALLESTER, MARIE;DE TITTA, ALEXANDRE;CORTHESY, PATRICIA;ROMERO, PEDRO;HUBBELL, JEFFREY A.;SWARTZ, MELODY A.		THE SENTINEL OR TUMOR-DRAINING LYMPH NODE (TDLN) SERVES AS A METASTATIC NICHE FOR MANY SOLID TUMORS AND IS ALTERED VIA TUMOR-DERIVED FACTORS THAT SUPPORT TUMOR PROGRESSION AND METASTASIS. TDLNS ARE OFTEN REMOVED SURGICALLY, AND THERAPEUTIC VACCINES AGAINST TUMOR ANTIGENS ARE TYPICALLY ADMINISTERED SYSTEMICALLY OR IN NON-TUMOR-ASSOCIATED SITES. ALTHOUGH THE TDLN IS IMMUNE-SUPPRESSED, IT IS ALSO AN…				436	ECOLE POLYTECH FED LAUSANNE, SCH LIFE SCI, INST BIOENGN, LAUSANNE, SWITZERLAND.; ECOLE POLYTECH FED LAUSANNE, SCH ENGN, LAUSANNE, SWITZERLAND.; ECOLE POLYTECH FED LAUSANNE, SCH LIFE SCI, SWISS INST EXPT CANC RES ISREC, LAUSANNE, SWITZERLAND.; ECOLE POLYTECH FED LAUSANNE, SCH BASIC SCI, INST CHEM SCI & ENGN, LAUSANNE, SWITZERLAND.; UNIV LAUSANNE UNIL, LUDWIG CTR CANC RES, LAUSANNE, SWITZERLAND.;					10.1158/2326-6066.CIR-14-0019-T	ARTICLE			2326-6074	MELODY.SWARTZ@EPFL.CH	447		FONDATION RECHERCHE SUISSE CONTRE LE CANCER (ONCOSUISSE) [KFS-02696-08-2010]; CARIGEST SA; SWISS NATIONAL SCIENCE FOUNDATIONSWISS NATIONAL SCIENCE FOUNDATION (SNSF)EUROPEAN COMMISSION [31-13576]; EUROPEAN RESEARCH COUNCIL (NANOIMMUNE)	THIS STUDY WAS SUPPORTED BY FONDATION RECHERCHE SUISSE CONTRE LE CANCER (ONCOSUISSE, KFS-02696-08-2010), CARIGEST SA, THE SWISS NATIONAL SCIENCE FOUNDATION (31-13576), AND THE EUROPEAN RESEARCH COUNCIL (NANOIMMUNE).	AM7GT				DENDRITIC CELLS; T-CELLS; CANCER-IMMUNOTHERAPY; CPG OLIGONUCLEOTIDES; CROSS-PRESENTATION; ANTIGEN; NANOPARTICLES; ADJUVANTS; ANTIBODY; LYMPHOCYTES	5	CANCER IMMUNOL RES	CANCER IMMUNOL. RES.	ENGLISH	51	BRONZE	HUBBELL, JEFFREY A/0000-0003-0276-5456; ROMERO, PEDRO/0000-0002-9688-2882; /0000-0003-3356-178X	615 CHESTNUT ST, 17TH FLOOR, PHILADELPHIA, PA 19106-4404 USA	MAY	12	PHILADELPHIA	24795356	J	AMER ASSOC CANCER RESEARCH	2014	HUBBELL, JEFFREY A/A-9266-2008; SWARTZ, MELODY A./F-9563-2011; ROMERO, PEDRO/S-6015-2017	SWARTZ, MA (通讯作者)，ECOLE POLYTECH FED LAUSANNE, INST BIOENGN, SCH LIFE SCI & ENGN, SV IBI LLCB, AI 1106, CH-1015 LAUSANNE, SWITZERLAND.	ONCOLOGY; IMMUNOLOGY			2326-6066	CANCER IMMUNOLOGY RESEARCH
SAHU D;KANNAN GM;VIJAYARAGHAVAN R	SAHU, DEVASHRI;KANNAN, G. M.;VIJAYARAGHAVAN, R.		WITH THE RAPID DEVELOPMENT OF NANOMEDICINES, IT IS IMPORTANT TO UNDERSTAND THEIR POTENTIAL IMMUNOTOXICITY. ZINC OXIDE (ZNO) NANOPARTICLES HAVE SEVERAL APPLICATIONS IN THE PHARMACEUTICAL AND BIOMEDICINE INDUSTRIES. THIS STUDY INVESTIGATES THE EFFECT OF PARTICLES SIZE (NANO AND MICRO) OF ZNO ON VIABILITY, PHAGOCYTOSIS, AND CYTOKINE INDUCTION IN HUMAN MONOCYTES, THP-1 CELLS, A MODEL OF THE INNATE IM…				177	DEF RES & DEV ESTAB, DIV PHARMACOL & TOXICOL, GWALIOR 474002, INDIA.; SAVEETHA UNIV, MADRAS, TAMIL NADU, INDIA.;					10.1080/15287394.2013.853224	ARTICLE			1087-2620	DEVASHREE.SAHU@GMAIL.COM	191		DEPARTMENT OF INFORMATION TECHNOLOGY, GOVERNMENT OF INDIAMINISTRY OF ELECTRONICS AND INFORMATION TECHNOLOGY (MEITY), GOVERNMENT OF INDIA; INSTITUTE OF SCIENCE, BANGLORE, INDIA	WE ACKNOWLEDGE THE ADVANCED INSTRUMENTATION RESEARCH FACILITY (AIRF), JAWAHARLAL NEHRU UNIVERSITY (JNU), NEW DELHI, INDIA, FOR NANOPARTICLE CHARACTERIZATION BY TEM. THE HYDRODYNAMIC SIZE AND ZETA-POTENTIAL MEASUREMENTS OF PARTICLES WERE PERFORMED USING FACILITIES AT CENSE, FUNDED BY THE DEPARTMENT OF INFORMATION TECHNOLOGY, GOVERNMENT OF INDIA, AND INSTITUTE OF SCIENCE, BANGLORE, INDIA.	AB0YZ				MULTIWALLED CARBON NANOTUBES; PARTICULATE AIR-POLLUTION; NECROSIS-FACTOR-ALPHA; ULTRAFINE PARTICLES; PULMONARY TOXICITY; TITANIUM-DIOXIDE; IN-VIVO; NANOPARTICLES; EXPOSURE; FINE	4	J TOXICOL ENV HEAL A	J. TOXICOL. ENV. HEALTH PART A	ENGLISH	60		VIJAYARAGHAVAN, R/0000-0002-2805-5404	530 WALNUT STREET, STE 850, PHILADELPHIA, PA 19106 USA	FEB 16	15	PHILADELPHIA	24555677	J	TAYLOR & FRANCIS INC	2014		SAHU, D (通讯作者)，DEF RES & DEV ESTAB, DIV PHARMACOL & TOXICOL, JHANSI RD, GWALIOR 474002, INDIA.	ENVIRONMENTAL SCIENCES & ECOLOGY; PUBLIC, ENVIRONMENTAL & OCCUPATIONAL HEALTH; TOXICOLOGY			1528-7394	JOURNAL OF TOXICOLOGY AND ENVIRONMENTAL HEALTH-PART A-CURRENT ISSUES
CONNIOT J;SILVA JM;FERNANDES JG;SILVA LC;GASPAR R;BROCCHINI S;FLORINDO HF;BARATA TS	CONNIOT, JOAO;SILVA, JOANA M.;FERNANDES, JOANA G.;SILVA, LIANA C.;GASPAR, ROGERIO;BROCCHINI, STEVE;FLORINDO, HELENA F.;BARATA, TERESA S.		CANCER IS ONE OF THE MOST COMMON DISEASES AFFLICTING PEOPLE GLOBALLY. NEW THERAPEUTIC APPROACHES ARE NEEDED DUE TO THE COMPLEXITY OF CANCER AS A DISEASE. MANY CURRENT TREATMENTS ARE VERY TOXIC AND HAVE MODEST EFFICACY AT BEST. INCREASED UNDERSTANDING OF TUMOR BIOLOGY AND IMMUNOLOGY HAS ALLOWED THE DEVELOPMENT OF SPECIFIC IMMUNOTHERAPIES WITH MINIMAL TOXICITY. IT IS IMPORTANT TO HIGHLIGHT THE PERF…	105				UNIV LISBON, FAC FARM, INST INVEST MEDICAMENTO IMEDULISBOA, AVE PROF GAMA PINTO,EDIFICIO E, P-1649003 LISBON, PORTUGAL.; UCL, SCH PHARM, EPSRC CTR INNOVAT MFG EMERGENT MACROMOL THERAPIES, 29-39 BRUNSWICK SQ, LONDON WC1N 1AX, ENGLAND.;				NANOSYSTEMS; CANCER; TARGETED DELIVERY; CELL TRACKING; IMMUNOTHERAPY	10.3389/fchem.2014.00105	REVIEW				HFLORINDO@FF.UL.PT; T.BARATA@UCL.AC.UK			FUNDACAO PARA A CIENCIA E A TECNOLOGIA, MINISTERIO DA CIENCIA E DA TECNOLOGIA, PORTUGALPORTUGUESE FOUNDATION FOR SCIENCE AND TECHNOLOGY [SFRH/BD/87150/2012, SFRH/BD/64295/2009, PTDC/SAU-FAR/119389/2010, PEST-OE/SAU/UI4013/2011]; UK ENGINEERING & PHYSICAL SCIENCES RESEARCH COUNCIL (EPSRC)UK RESEARCH & INNOVATION (UKRI)ENGINEERING & PHYSICAL SCIENCES RESEARCH COUNCIL (EPSRC)	THIS WORK WAS SUPPORTED BY FUNDACAO PARA A CIENCIA E A TECNOLOGIA, MINISTERIO DA CIENCIA E DA TECNOLOGIA, PORTUGAL (PHD GRANT SFRH/BD/87150/2012 TO JOAO CONNIOT, SFRH/BD/64295/2009 TO JOANA M. SILVA PTDC/SAU-FAR/119389/2010 AND PEST-OE/SAU/UI4013/2011). FUNDING FROM THE UK ENGINEERING & PHYSICAL SCIENCES RESEARCH COUNCIL (EPSRC) FOR THE EPSRC CENTRE FOR INNOVATIVE MANUFACTURING IN EMERGENT MACROM…	V43JV				TUMOR-ASSOCIATED MACROPHAGES; IRON-OXIDE NANOPARTICLES; HUMAN DENDRITIC CELLS; IN-VIVO TRACKING; CD8(+) T-CELLS; INFRARED QUANTUM DOTS; S. EQUI ANTIGENS; MAGNETIC-RESONANCE; DRUG-DELIVERY; CONTRAST AGENTS		FRONT CHEM	FRONT. CHEM.	ENGLISH	329	GREEN PUBLISHED, GOLD, GREEN SUBMITTED	FLORINDO, HELENA F./0000-0002-4006-5840; FLORINDO, HELENA F IF/0000-0002-4006-5840; GASPAR, ROGERIO S./0000-0002-5950-0291; SILVA, LIANA C./0000-0003-1311-0770; CONNIOT, JOAO/0000-0001-8784-6110	AVENUE DU TRIBUNAL FEDERAL 34, LAUSANNE, CH-1015, SWITZERLAND		27	LAUSANNE	25505783	J	FRONTIERS MEDIA SA	2014	FLORINDO, HELENA F./AAB-3963-2019; FLORINDO, HELENA F IF/E-7913-2012; IMED.ULISBOA, INTRACELLADD/B-4826-2014; GASPAR, ROGERIO S./F-6238-2014; SILVA, LIANA C./A-3025-2011	FLORINDO, HF (通讯作者)，UNIV LISBON, FAC FARM, INST INVEST MEDICAMENTO IMEDULISBOA, AVE PROF GAMA PINTO,EDIFICIO E, P-1649003 LISBON, PORTUGAL.; BARATA, TS (通讯作者)，UCL, SCH PHARM, EPSRC CTR INNOVAT MFG EMERGENT MACROMOL THERAPIES, 29-39 BRUNSWICK SQ, LONDON WC1N 1AX, ENGLAND.	CHEMISTRY			2296-2646	FRONTIERS IN CHEMISTRY
NAKAMURA T;YAMAZAKI D;YAMAUCHI J;HARASHIMA H	NAKAMURA, TAKASHI;YAMAZAKI, DAIKI;YAMAUCHI, JUN;HARASHIMA, HIDEYOSHI		ALPHA-GALACTOSYLCERAMIDE (ALPHA GC), A LIPID ANTIGEN PRESENT ON CD1D MOLECULES, IS PREDICTED TO HAVE CLINICAL APPLICATIONS AS A NEW CLASS OF ADJUVANT, BECAUSE ALPHA GC STRONGLY ACTIVATES NATURAL KILLER T (NKT) CELLS WHICH PRODUCE LARGE AMOUNTS OF IFN-GAMMA. HERE, WE INCORPORATED ALPHA GC INTO STEARYLATED OCTAARGININE-MODIFIED LIPOSOMES (R8-LIP), OUR ORIGINAL DELIVERY SYSTEM DEVELOPED FOR VACCINES…				216	HOKKAIDO UNIV, FAC PHARMACEUT SCI, KITA KU, SAPPORO, HOKKAIDO 0600812, JAPAN.;				LIPOSOME; CANCER IMMUNOTHERAPY; CELL PENETRATING PEPTIDE; NATURAL KILLER T CELL	10.1016/j.jconrel.2013.07.004	ARTICLE				HARASIMA@PHARM.HOKUDAI.AC.JP	224		MINISTRY OF EDUCATION, CULTURE, SPORTS, SCIENCE AND TECHNOLOGY OF JAPANMINISTRY OF EDUCATION, CULTURE, SPORTS, SCIENCE AND TECHNOLOGY, JAPAN (MEXT)	THIS WORK WAS SUPPORTED IN PART BY GRANT-IN-AID FOR SCIENTIFIC RESEARCH (S) AND GRANT-IN-AID FOR YOUNG SCIENTISTS (B) FROM THE MINISTRY OF EDUCATION, CULTURE, SPORTS, SCIENCE AND TECHNOLOGY OF JAPAN. NO POTENTIAL CONFLICTS OF INTEREST WERE DISCLOSED. WE ALSO APPRECIATE MILTON S. FEATHER FOR THIS HELPFUL ADVICE IN WRITING THE ENGLISH MANUSCRIPT.	215YK				V-ALPHA-14 NKT CELLS; DENDRITIC CELLS; T-CELLS; INTRACELLULAR TRAFFICKING; NANO DEVICE; IN-VIVO; PHASE-I; ACTIVATION; ANTIGEN; CANCER	2	J CONTROL RELEASE	J. CONTROL. RELEASE	ENGLISH	42	HYBRID		PO BOX 211, 1000 AE AMSTERDAM, NETHERLANDS	OCT 28	9	AMSTERDAM	23860186	J	ELSEVIER SCIENCE BV	2013	NAKAMURA, TAKASHI/F-4419-2016	HARASHIMA, H (通讯作者)，HOKKAIDO UNIV, FAC PHARMACEUT SCI, KITA KU, KITA 12 NISHI 6, SAPPORO, HOKKAIDO 0600812, JAPAN.	CHEMISTRY; PHARMACOLOGY & PHARMACY			0168-3659	JOURNAL OF CONTROLLED RELEASE
OKADA T;UTO K;SASAI M;LEE CM;EBARA M;AOYAGI T	OKADA, TAKAHARU;UTO, KOICHIRO;SASAI, MASAO;LEE, CHUN MAN;EBARA, MITSUHIRO;AOYAGI, TAKAO		IN THIS STUDY, WE CREATED A NANOSCALE LAYER OF HYALURONIC ACID (HA) ON THE INACTIVATED HEMAGGLUTINATING VIRUS OF JAPAN ENVELOPE (HVJ-E) VIA A LAYER-BY-LAYER (LBL) ASSEMBLY TECHNIQUE FOR CD-44 TARGETED DELIVERY. HVJ-E WAS SELECTED AS THE TEMPLATE VIRUS BECAUSE IT HAS SHOWN A TUMOR-SUPPRESSING ABILITY BY ELICITING INFLAMMATORY CYTOKINE PRODUCTION IN DENDRITIC CELLS. ALTHOUGH IT HAS BEEN REQUIRED TO…				7384	UNIV TSUKUBA, GRAD SCH PURE & APPL SCI, TSUKUBA, IBARAKI 3058577, JAPAN.; NATL INST MAT SCI, INT CTR MAT NANOARCHITECTON WPI MANA, BIOMAT UNIT, TSUKUBA, IBARAKI 3050044, JAPAN.; OSAKA UNIV HOSP, MED CTR TRANSLAT RES, SUITA, OSAKA 5650871, JAPAN.;					10.1021/la304572s	ARTICLE				AOYAGI.TAKAO@NIMS.GO.JP	7392		MINISTRY OF EDUCATION, CULTURE, SPORTS, SCIENCE AND TECHNOLOGY (MEXT) OF JAPANMINISTRY OF EDUCATION, CULTURE, SPORTS, SCIENCE AND TECHNOLOGY, JAPAN (MEXT) [23650295]	WE ARE GRATEFUL FOR A CHALLENGING EXPLORATORY RESEARCH GRANT (23650295) FROM THE MINISTRY OF EDUCATION, CULTURE, SPORTS, SCIENCE AND TECHNOLOGY (MEXT) OF JAPAN.	169AB				VIRAL NANOPARTICLES; HYALURONIDASE HYAL-1; IMMUNE-RESPONSES; GENE DELIVERY; IN-VITRO; PH; VECTOR; ACID; CLEARANCE; MOLECULES	24	LANGMUIR	LANGMUIR	ENGLISH	59		UTO, KOICHIRO/0000-0001-7091-0585	1155 16TH ST, NW, WASHINGTON, DC 20036 USA	JUN 18	9	WASHINGTON	23441859	J	AMER CHEMICAL SOC	2013	UTO, KOICHIRO/C-9710-2017	AOYAGI, T (通讯作者)，UNIV TSUKUBA, GRAD SCH PURE & APPL SCI, 1-1-1 TENNODAI, TSUKUBA, IBARAKI 3058577, JAPAN.	CHEMISTRY; MATERIALS SCIENCE			0743-7463	LANGMUIR
JAIN RK	JAIN, RAKESH K.		FOR ALMOST FOUR DECADES, MY WORK HAS FOCUSED ON ONE CHALLENGE: IMPROVING THE DELIVERY AND EFFICACY OF ANTICANCER THERAPEUTICS. WORKING ON THE HYPOTHESIS THAT THE ABNORMAL TUMOR MICROENVIRONMENT-CHARACTERIZED BY HYPOXIA AND HIGH INTERSTITIAL FLUID PRESSURE-FUELS TUMOR PROGRESSION AND TREATMENT RESISTANCE, WE DEVELOPED AN ARRAY OF SOPHISTICATED IMAGING TECHNOLOGIES AND ANIMAL MODELS AS WELL AS MATH…				2205	HARVARD UNIV, SCH MED, BOSTON, MA USA.; MASSACHUSETTS GEN HOSP, BOSTON, MA 02114 USA.;					10.1200/JCO.2012.46.3653	ARTICLE			1527-7755	JAIN@STEELE.MGH.HARVARD.EDU	U210		NATIONAL CANCER INSTITUTEUNITED STATES DEPARTMENT OF HEALTH & HUMAN SERVICESNATIONAL INSTITUTES OF HEALTH (NIH) - USANIH NATIONAL CANCER INSTITUTE (NCI); NATIONAL SCIENCE FOUNDATIONNATIONAL SCIENCE FOUNDATION (NSF); DEPARTMENT OF DEFENSE BREAST CANCER RESEARCHUNITED STATES DEPARTMENT OF DEFENSE; AMERICAN CANCER SOCIETYAMERICAN CANCER SOCIETY; NATIONAL FOUNDATION FOR CANCER RESEARCH; GOLDHIRSH FOU…	SUPPORTED BY GRANTS FROM THE NATIONAL CANCER INSTITUTE (1980 TO PRESENT), NATIONAL SCIENCE FOUNDATION (1976-1999), DEPARTMENT OF DEFENSE BREAST CANCER RESEARCH PROGRAM (1996-2002; 2010 TO PRESENT), AMERICAN CANCER SOCIETY (1980-1992), NATIONAL FOUNDATION FOR CANCER RESEARCH (1998 TO PRESENT), GOLDHIRSH FOUNDATION (2002-2006), AND BRAIN TUMOR SOCIETY (2006-2008) AND BY GRANTS FROM ASTRAZENECA, DUP…	160FZ				ENDOTHELIAL GROWTH-FACTOR; INTERSTITIAL FLUID PRESSURE; FACTOR RECEPTOR-2 BLOCKADE; ANTI-VEGF THERAPY; PHASE-I TRIAL; BLOOD-FLOW; VASCULAR NORMALIZATION; ANTIANGIOGENIC THERAPY; LYMPHATIC METASTASIS; NITRIC-OXIDE	17	J CLIN ONCOL	J. CLIN. ONCOL.	ENGLISH	173	GREEN PUBLISHED	JAIN, RAKESH K/0000-0001-7571-3548	2318 MILL ROAD, STE 800, ALEXANDRIA, VA 22314 USA	JUN 10	15	ALEXANDRIA	23669226	J	AMER SOC CLINICAL ONCOLOGY	2013	JAIN, RAKESH K/I-1384-2017	JAIN, RK (通讯作者)，HARVARD UNIV, SCH MED, DEPT RADIAT ONCOL, EDWIN L STEELE LAB TUMOR BIOL, 100 BLOSSOM ST,COX 7, BOSTON, MA 02115 USA.	ONCOLOGY			0732-183X	JOURNAL OF CLINICAL ONCOLOGY
LI W;ZHANG L;ZHANG G;WEI HF;ZHAO MX;LI HF;GUO SJ;GAO J;KOU G;LI BH;DAI JX;WANG H;GUO YJ	LI, WEI;ZHANG, LI;ZHANG, GE;WEI, HUAFENG;ZHAO, MENGXIN;LI, HUAFEI;GUO, SHANGJING;GAO, JIE;KOU, GENG;LI, BOHUA;DAI, JIANXIN;WANG, HAO;GUO, YAJUN		CANCER IS THE SECOND LEADING CAUSE OF DEATH AROUND THE WORLD. CANCER MAY BE INDUCED BY VIRAL INFECTION (EBV, HBV AND HPV), BACTERIAL INFECTION (HELICOBACTER PYLORI), CARCINOGEN, ULTRAVIOLET (UV) RADIATION EXPOSURE, AND GENETIC MUTATION. TUMOR CAN BE SUPPRESSED BY TRADITIONAL SURGERY, RADIOTHERAPY, AND/OR CHEMOTHERAPY WITH DEVASTATING SIDE EFFECTS AND VERY POOR QUALITY OF POSTOPERATIVE LIFE. THE T…				643	SECOND MIL MED UNIV, INT JOINT CANC INST, SHANGHAI 200433, PEOPLES R CHINA.; STATE KEY LAB ANTIBODY MED & TARGETING THERAPY, SHANGHAI 201203, PEOPLES R CHINA.; SHANGHAI KEY LAB CELL ENGN, SHANGHAI 201203, PEOPLES R CHINA.; PLA GEN HOSP CANC CTR, PLA GRAD SCH MED, BEIJING 100853, PEOPLES R CHINA.; LIAOCHENG UNIV, COLL PHARM, LIAOCHENG 25000, SHANDONG, PEOPLES R CHINA.;				IMMUNOTHERAPY; IMMUNE ESCAPING; CANCER VACCINE; DRUG DELIVERY SYSTEM; ANTIBODY DECORATION; NANOCARRIER'S ENGINEERING	10.2174/1389557511313050003	REVIEW			1875-5607	LIWEI.DDS@GMAIL.COM; YJGUO@SMMU.EDU.CN	652		NATIONAL NATURAL SCIENCE FOUNDATION OF CHINANATIONAL NATURAL SCIENCE FOUNDATION OF CHINA (NSFC) [81171450]; SHANGHAI PUJIANG PROGRAMSHANGHAI PUJIANG PROGRAM [12PJ1410900]; MINISTRY OF SCIENCE AND TECHNOLOGY OF CHINAMINISTRY OF SCIENCE AND TECHNOLOGY, CHINA [2012CB934002]; SHANGHAI COMMISSION OF SCIENCE TECHONOLOGY; SPECIAL PROGRAM PROJECT FOR NEW DRUG CREATION AND INFECTION DISEASES	THIS WORK WAS FINANCIALLY SUPPORTED BY THE NATIONAL NATURAL SCIENCE FOUNDATION OF CHINA INCLUDING THE PROJECT (81171450), SHANGHAI PUJIANG PROGRAM (12PJ1410900), MINISTRY OF SCIENCE AND TECHNOLOGY OF CHINA (2012CB934002), SHANGHAI COMMISSION OF SCIENCE & TECHONOLOGY AND A SPECIAL PROGRAM PROJECT FOR NEW DRUG CREATION AND INFECTION DISEASES.	121UX				VIRUS-LIKE PARTICLES; NANOPARTICLE INTERACTION; CANCER-IMMUNOTHERAPY; BLOCK-COPOLYMERS; DELIVERY-SYSTEM; DENDRITIC CELLS; SIRNA DELIVERY; T-CELLS; VACCINE; MICELLES	5	MINI-REV MED CHEM	MINI-REV. MED. CHEM.	ENGLISH	70		LI, BO/0000-0002-7294-6888	EXECUTIVE STE Y-2, PO BOX 7917, SAIF ZONE, 1200 BR SHARJAH, U ARAB EMIRATES	APR	10	SHARJAH	23469780	J	BENTHAM SCIENCE PUBL LTD	2013	LI, BO/AAA-8968-2020	LI, W (通讯作者)，SECOND MIL MED UNIV, INT JOINT CANC INST, 800 XIANGYIN RD, SHANGHAI 200433, PEOPLES R CHINA.	PHARMACOLOGY & PHARMACY			1389-5575	MINI-REVIEWS IN MEDICINAL CHEMISTRY
BHARGAVA A;MISHRA D;BANERJEE S;MISHRA PK	BHARGAVA, ARPIT;MISHRA, DINESH;BANERJEE, SMITA;MISHRA, PRADYUMNA KUMAR		GASTROINTESTINAL (GI) MALIGNANCIES ARE ONE OF THE MOST FREQUENTLY OCCURRING TUMORS FOUND WORLDWIDE. SURGERY REMAINS THE PRIMARY TREATMENT FOR MOST SOLID TUMORS AND ADJUVANT CHEMOTHERAPY AND RADIOTHERAPY ARE LIMITED BY LACK OF SPECIFICITY AND TOXICITY. IN VIEW OF THE POOR SURVIVAL RATE, THERE IS A GREAT NEED TO INTRODUCE NEW AND EFFECTIVE THERAPEUTIC MODALITIES. RECENTLY, DENDRITIC CELLS (DCS)-BAS…				126	ACTREC, TATA MEM CTR, DIV TRANSLAT RES, BOMBAY, MAHARASHTRA, INDIA.; DR HSG CENT UNIV, DEPT BIOTECHNOL, SAGAR, INDIA.; GG CENT UNIV, SLT INST PHARMACEUT SCI, BILASPUR, INDIA.;				GASTROINTESTINAL CANCER; CELLULAR THERAPY; MOLECULAR MEDICINE; TRANSLATIONAL ONCOLOGY	10.3109/1061186X.2012.731069	REVIEW			1029-2330	PKM_8BH@YAHOO.CO.UK	136		CSIRCOUNCIL OF SCIENTIFIC & INDUSTRIAL RESEARCH (CSIR) - INDIA	THE AUTHORS ARE THANKFUL TO COUNCIL OF SCIENTIFIC AND INDUSTRIAL RESEARCH (CSIR) AND DEPARTMENT OF BIOTECHNOLOGY (DBT), GOVERNMENT OF INDIA, NEW DELHI FOR PROVIDING NECESSARY ASSISTANCE. THE AWARD OF SENIOR RESEARCH FELLOWSHIP TO A. BHARGAVA BY CSIR IS GRATEFULLY ACKNOWLEDGED. ALL AUTHORS HAVE READ THE JOURNAL'S POLICY ON CONFLICTS OF INTEREST AND HAVE NONE TO DECLARE.	083OW				COLORECTAL-CANCER PATIENTS; SOLID LIPID NANOPARTICLES; REGULATORY T-CELLS; B SURFACE-ANTIGEN; CARCINOEMBRYONIC-ANTIGEN; IMMUNE-RESPONSES; BIODEGRADABLE NANOPARTICLES; MICROSATELLITE INSTABILITY; ANTITUMOR IMMUNITY; VACCINE THERAPY	2	J DRUG TARGET	J. DRUG TARGET.	ENGLISH	121		MISHRA, DINESH/0000-0002-4624-3978; MISHRA, PRADYUMNA KUMAR/0000-0002-0795-2819; BHARGAVA, DR. ARPIT/0000-0002-0855-2753	2-4 PARK SQUARE, MILTON PARK, ABINGDON OR14 4RN, OXON, ENGLAND	FEB	11	ABINGDON	23061479	J	TAYLOR & FRANCIS LTD	2013	MISHRA, DINESH/AAL-6717-2020; MISHRA, PRADYUMNA KUMAR/AAG-2165-2019	MISHRA, PK (通讯作者)，ACTREC, TATA MEM CTR, CLIN RES CTR, DIV TRANSLAT RES, NAVI MUMBAI 410210, INDIA.	PHARMACOLOGY & PHARMACY			1061-186X	JOURNAL OF DRUG TARGETING
KAWAI K;MIYAZAKI J;JORAKU A;NISHIYAMA H;AKAZA H	KAWAI, KOJI;MIYAZAKI, JUN;JORAKU, AKIRA;NISHIYAMA, HIROYUKI;AKAZA, HIDEYUKI		SINCE THE FIRST REPORT IN 1976, ACCUMULATED CLINICAL EVIDENCE HAS SUPPORTED INTRAVESICAL BACILLUS CALMETTEGUERIN (BCG) THERAPY AS ONE OF THE STANDARD METHODS OF MANAGEMENT OF INTERMEDIATE- AND HIGH-RISK NON-MUSCLE INVASIVE BLADDER CANCER. DESPITE ITS EFFICACY, INTRAVESICAL BCG THERAPY IS ASSOCIATED WITH A VARIETY OF ADVERSE EVENTS (AES), MOST OF WHICH ARE TOLERABLE OR CONTROLLABLE WITH SUPPORTIVE…				22	UNIV TSUKUBA, FAC MED, DEPT UROL, TOKYO, JAPAN.; UNIV TOKYO, RES CTR ADV SCI & TECHNOL, DEPT STRATEG INVEST COMPREHENS CANC NETWORK, TOKYO, JAPAN.;					10.1111/cas.12075	REVIEW				RKAWA@MD.TSUKUBA.AC.JP	27		NEW ENERGY AND INDUSTRIAL TECHNOLOGY DEVELOPMENT ORGANIZATIONNEW ENERGY AND INDUSTRIAL TECHNOLOGY DEVELOPMENT ORGANIZATION (NEDO) [AGE21079]; [21890029]; [23592323]; [24659710]; GRANTS-IN-AID FOR SCIENTIFIC RESEARCHMINISTRY OF EDUCATION, CULTURE, SPORTS, SCIENCE AND TECHNOLOGY, JAPAN (MEXT)JAPAN SOCIETY FOR THE PROMOTION OF SCIENCEGRANTS-IN-AID FOR SCIENTIFIC RESEARCH (KAKENHI) [23592330] FUNDING…	THIS WORK WAS SUPPORTED IN PART BY A GRANT-IN-AID FOR YOUNG SCIENTISTS (START-UP) (21890029), SCIENTIFIC RESEARCH (C) (23592323), CHALLENGING EXPLORATORY RESEARCH (24659710) AND BY A GRANT FROM THE NEW ENERGY AND INDUSTRIAL TECHNOLOGY DEVELOPMENT ORGANIZATION (AGE21079). THE AUTHORS DEEPLY THANK THE FOLLOWING CO-RESEARCHERS; HIDEYOSHI HARASHIMA (FACULTY OF PHARMACEUTICAL SCIENCES, HOKKAIDO UNIVER…	070SN				CARCINOMA IN-SITU; MEDIATED ANTITUMOR-ACTIVITY; DELTA-T-CELLS; IMMUNE-RESPONSE; URINARY INTERLEUKIN-8; INTRAVESICAL THERAPY; MAINTENANCE THERAPY; GENE DELIVERY; TUMOR-CELLS; NANO DEVICE	1	CANCER SCI	CANCER SCI.	ENGLISH	62	GREEN PUBLISHED		111 RIVER ST, HOBOKEN 07030-5774, NJ USA	JAN	6	HOBOKEN	23181987	J	WILEY-BLACKWELL	2013		KAWAI, K (通讯作者)，UNIV TSUKUBA, FAC MED, DEPT UROL, TOKYO, JAPAN.	ONCOLOGY			1347-9032	CANCER SCIENCE
NI GY;WANG YJ;WU XL;WANG XF;CHEN S;LIU XS	NI, GUOYING;WANG, YUEJIAN;WU, XIAOLIAN;WANG, XIONGFEI;CHEN, SHU;LIU, XIAOSONG		INTERLEUKIN 10 IS AN ANTI-INFLAMMATORY CYTOKINE WHICH LIMITS IMMUNE RESPONSES TO BOTH SELF AND FOREIGN ANTIGENS. BLOCKING IL10 AT THE TIME OF IMMUNIZATION INCREASES CYTOTOXIC T CELL RESPONSES IN ANTIGEN EXPERIENCED HOST, A SITUATION SIMILAR TO THERAPEUTIC VACCINATION FOR CANCER AND CHRONIC VIRAL INFECTION, WHERE PATIENTS USUALLY DEVELOP INEFFECTIVE IMMUNE RESPONSES TO TUMOUR OR VIRAL ANTIGENS BEF…				126	UNIV WOLLONGONG, GRAD SCH MED, ILLAWARRA HLTH & MED RES INST, WOLLONGONG, NSW 2522, AUSTRALIA.; HLTH SUPERVIS INST, TANGSHAN, HEBEI PROVINCE, PEOPLES R CHINA.; FIRST PEOPLES HOSP FOSHAN, CANC RES INST, FOSHAN 528000, GUANGDONG, PEOPLES R CHINA.;				IL10; GRAPHENE OXIDE; IMMUNOTHERAPY	10.1016/j.imlet.2012.10.001	ARTICLE			1879-0542	XIAOSONGL@YAHOO.COM	132		IHMRI, UNIVERSITY OF WOLLONGONG; FIRST PEOPLE'S HOSPITAL OF FOSHAN	THE AUTHORS WISH TO THANK IHMRI, UNIVERSITY OF WOLLONGONG, AND THE FIRST PEOPLE'S HOSPITAL OF FOSHAN FOR FINANCIAL SUPPORT.	079SM				CD4(+) T-CELLS; DENDRITIC CELLS; IL-10; NANOPARTICLES; DELIVERY; INFILTRATION; SUPPRESSION; ACTIVATION; INDUCTION	2	IMMUNOL LETT	IMMUNOL. LETT.	ENGLISH	34			RADARWEG 29, 1043 NX AMSTERDAM, NETHERLANDS	DEC	7	AMSTERDAM	23064239	J	ELSEVIER	2012		LIU, XS (通讯作者)，UNIV WOLLONGONG, GRAD SCH MED, ILLAWARRA HLTH & MED RES INST, WOLLONGONG, NSW 2522, AUSTRALIA.	IMMUNOLOGY			0165-2478	IMMUNOLOGY LETTERS
MOON JJ;HUANG B;IRVINE DJ	MOON, JAMES J.;HUANG, BONNIE;IRVINE, DARRELL J.		THE IMMUNE SYSTEM CAN BE A CURE OR CAUSE OF DISEASE, FULFILLING A PROTECTIVE ROLE IN ATTACKING CANCER OR PATHOGENIC MICROBES BUT ALSO CAUSING TISSUE DESTRUCTION IN AUTOIMMUNE DISORDERS. THUS, THERAPIES AIMED TO AMPLIFY OR SUPPRESS IMMUNE REACTIONS ARE OF GREAT INTEREST. HOWEVER, THE COMPLEX REGULATION OF THE IMMUNE SYSTEM, COUPLED WITH THE POTENTIAL SYSTEMIC SIDE EFFECTS ASSOCIATED WITH TRADITION…				3724	MIT, DEPT MAT SCI & ENG, CAMBRIDGE, MA 02139 USA.; MIT, DEPT BIOL ENGN, CAMBRIDGE, MA 02139 USA.; MIT, KOCH INST INTEGRAT CANC RES, CAMBRIDGE, MA 02139 USA.; RAGON INST MGH MIT & HARVARD, BOSTON, MA USA.; HOWARD HUGHES MED INST, CHEVY CHASE, MD USA.;					10.1002/adma.201200446	ARTICLE			1521-4095	DJIRVINE@MIT.EDU	3746		NIHUNITED STATES DEPARTMENT OF HEALTH & HUMAN SERVICESNATIONAL INSTITUTES OF HEALTH (NIH) - USA [AI095109, CA140476]; DEPT. OF DEFENSEUNITED STATES DEPARTMENT OF DEFENSE [W81XWH-10-1-0290, W911NF-07-D-0004]; RAGON INSTITUTE OF MGH; RAGON INSTITUTE OF MIT; RAGON INSTITUTE OF HARVARD; NATIONAL CANCER INSTITUTEUNITED STATES DEPARTMENT OF HEALTH & HUMAN SERVICESNATIONAL INSTITUTES OF HEALTH (NIH) - U…	THIS WORK WAS SUPPORTED IN PART BY THE NIH (AI095109 AND CA140476), THE DEPT. OF DEFENSE (CONTRACTS W81XWH-10-1-0290, AND W911NF-07-D-0004), AND THE RAGON INSTITUTE OF MGH, MIT, AND HARVARD. DJI IS AN INVESTIGATOR OF THE HOWARD HUGHES MEDICAL INSTITUTE.	975BH				ANTIGEN-PRESENTING CELLS; HUMAN DENDRITIC CELLS; EXPERIMENTAL AUTOIMMUNE ENCEPHALOMYELITIS; BIODEGRADABLE POLYMER NANOPARTICLES; IN-SITU VACCINATION; TOLL-LIKE RECEPTORS; HUMAN MUCUS BARRIER; RED-BLOOD-CELLS; DRUG-DELIVERY; T-CELLS	28	ADV MATER	ADV. MATER.	ENGLISH	205	GREEN ACCEPTED, GREEN SUBMITTED	MOON, JAMES/0000-0003-2238-2372	POSTFACH 101161, 69451 WEINHEIM, GERMANY	JUL 24	23	WEINHEIM	22641380	J	WILEY-V C H VERLAG GMBH	2012		IRVINE, DJ (通讯作者)，MIT, DEPT MAT SCI & ENG, 77 MASSACHUSETTS AVE, CAMBRIDGE, MA 02139 USA.	CHEMISTRY; SCIENCE & TECHNOLOGY - OTHER TOPICS; MATERIALS SCIENCE; PHYSICS		SI	0935-9648	ADVANCED MATERIALS
YANG CJ;RUFFNER MA;KIM SH;ROBBINS PD	YANG, CHENJIE;RUFFNER, MELANIE A.;KIM, SEON-HEE;ROBBINS, PAUL D.		TUMOR-SPECIFIC IMMUNOSUPPRESSION IS FREQUENTLY OBSERVED IN TUMOR-BEARING HOSTS. EXOSOMES ARE NANO-SIZED, ENDOSOMAL-DERIVED MEMBRANE VESICLES SECRETED BY MOST TUMOR AND HEMATOPOIETIC CELLS AND HAVE BEEN SHOWN TO ACTIVELY PARTICIPATE IN IMMUNE REGULATION. WE PREVIOUSLY DEMONSTRATED THAT ANTIGEN-SPECIFIC IMMUNOSUPPRESSIVE EXOSOMES COULD BE ISOLATED FROM THE BLOOD PLASMA OF ANTIGEN-IMMUNIZED MICE. HE…				1778	UNIV PITTSBURGH, SCH MED, DEPT MICROBIOL & MOL GENET, PITTSBURGH, PA 15219 USA.;				EXOSOMES; HYPERSENSITIVITY; IMMUNE REGULATION; TOLERANCE; TUMORS	10.1002/eji.201141978	ARTICLE				PROBB@PITT.EDU	1784		DEPARTMENT OF DEFENSEUNITED STATES DEPARTMENT OF DEFENSE [17-03-1-0488, 17-03-0412]; NATIONAL INSTITUTES OF HEALTHUNITED STATES DEPARTMENT OF HEALTH & HUMAN SERVICESNATIONAL INSTITUTES OF HEALTH (NIH) - USA [U01 NS058451, P30 AG024827, P01 CA100327, R01 AR051456, R21 AG033907]; NATIONAL CANCER INSTITUTEUNITED STATES DEPARTMENT OF HEALTH & HUMAN SERVICESNATIONAL INSTITUTES OF HEALTH (NIH) - USANIH…	THIS WORK WAS SUPPORTED IN PART BY DEPARTMENT OF DEFENSE GRANTS 17-03-1-0488 AND 17-03-0412 AND U01 NS058451, P30 AG024827, P01 CA100327, R01 AR051456, AND R21 AG033907 GRANTS FROM THE NATIONAL INSTITUTES OF HEALTH TO P.D.R.	975FN				DIAGNOSTIC BIOMARKERS; OVARIAN-CANCER; MICROVESICLES; VESICLES; GROWTH; SERA	7	EUR J IMMUNOL	EUR. J. IMMUNOL.	ENGLISH	20	GREEN ACCEPTED	RUFFNER, MELANIE/0000-0002-2943-9944	111 RIVER ST, HOBOKEN 07030-5774, NJ USA	JUL	7	HOBOKEN	22585706	J	WILEY-BLACKWELL	2012	RUFFNER, MELANIE/S-3352-2019	ROBBINS, PD (通讯作者)，UNIV PITTSBURGH, SCH MED, DEPT MICROBIOL & MOL GENET, 427 BRIDGESIDE POINT 2,450 TECHNOL DR, PITTSBURGH, PA 15219 USA.	IMMUNOLOGY			0014-2980	EUROPEAN JOURNAL OF IMMUNOLOGY
LEE EY;PARK KS;YOON YJ;LEE J;MOON HG;JANG SC;CHOI KH;KIM YK;GHO YS	LEE, EUN-YOUNG;PARK, KYONG-SU;YOON, YAE JIN;LEE, JAEWOOK;MOON, HYUNG-GEUN;JANG, SU CHUL;CHOI, KYOUNG-HO;KIM, YOON-KEUN;GHO, YONG SONG		CANCER VACCINES WITH OPTIMAL TUMOR-ASSOCIATED ANTIGENS SHOW PROMISE FOR ANTI-TUMOR IMMUNOTHERAPY. RECENTLY, NANO-SIZED VESICLES, SUCH AS EXOSOMES DERIVED FROM TUMORS, WERE SUGGESTED AS POTENTIAL ANTIGEN CANDIDATES, ALTHOUGH THE TOTAL YIELD OF EXOSOMES IS NOT SUFFICIENT FOR CLINICAL APPLICATIONS. IN THE PRESENT STUDY, WE DEVELOPED A NEW VACCINE STRATEGY BASED ON NANO-SIZED VESICLES DERIVED FROM PR…	E33330				POHANG UNIV SCI & TECHNOL POSTECH, DEPT LIFE SCI, POHANG, SOUTH KOREA.; POHANG UNIV SCI & TECHNOL POSTECH, DIV MOL & LIFE SCI, POHANG, SOUTH KOREA.; CATHOLIC UNIV KOREA, DEPT EMERGENCY MED, COLL MED, SEOUL, SOUTH KOREA.;					10.1371/journal.pone.0033330	ARTICLE				JUINEA@POSTECH.AC.KR; YSGHO@POSTECH.AC.KR			MINISTRY OF HEALTH & WELFARE, REPUBLIC OF KOREAMINISTRY OF HEALTH & WELFARE, REPUBLIC OF KOREA [0820220]; NATIONAL RESEARCH FOUNDATION OF KOREA (NRF)NATIONAL RESEARCH FOUNDATION OF KOREA; KOREA GOVERNMENT (MEST)MINISTRY OF EDUCATION, SCIENCE AND TECHNOLOGY, REPUBLIC OF KOREAKOREAN GOVERNMENT [20110016474]	THIS STUDY WAS SUPPORTED BY A GRANT OF THE NATIONAL R&D PROGRAM FOR CANCER CONTROL (HTTP://NCC.NCC.RE.KR), MINISTRY OF HEALTH & WELFARE, REPUBLIC OF KOREA (0820220) AND BY THE NATIONAL RESEARCH FOUNDATION OF KOREA (NRF) GRANT (HTTP://WWW.NRF.RE.KR) FUNDED BY THE KOREA GOVERNMENT (MEST) (NO. 20110016474). THE FUNDERS HAD NO ROLE IN STUDY DESIGN, DATA COLLECTION AND ANALYSIS, DECISION TO PUBLISH, O…	932RU				DENDRITIC CELLS; IN-VIVO; REJECTION ANTIGENS; MEMBRANE-VESICLES; VACCINE DELIVERY; CANCER VACCINES; T-CELLS; EXOSOMES; IMMUNOTHERAPY; ERADICATION	3	PLOS ONE	PLOS ONE	ENGLISH	33	GREEN PUBLISHED, GREEN SUBMITTED, GOLD	KYOUNG HO, CHOI/0000-0003-2301-2250; JANG, SU CHUL/0000-0003-3326-1007	185 BERRY ST, STE 1300, SAN FRANCISCO, CA 94107 USA	MAR 15	7	SAN FRANCISCO	22438914	J	PUBLIC LIBRARY SCIENCE	2012	LEE, JAEWOOK/AAO-9331-2020	LEE, EY (通讯作者)，POHANG UNIV SCI & TECHNOL POSTECH, DEPT LIFE SCI, POHANG, SOUTH KOREA.	SCIENCE & TECHNOLOGY - OTHER TOPICS			1932-6203	PLOS ONE
HEBISHIMA T;TADA S;TAKESHIMA S;AKAIKE T;ITO Y;AIDA Y	HEBISHIMA, TAKEHISA;TADA, SEIICHI;TAKESHIMA, SHIN-NOSUKE;AKAIKE, TOSHIHIRO;ITO, YOSHIHIRO;AIDA, YOKO		THE ABILITY OF CARBONATE APATITE (CO(3)AP) TO ENHANCE ANTIGEN-SPECIFIC IMMUNITY WAS EXAMINED IN VITRO AND IN VIVO TO INVESTIGATE ITS UTILITY AS A VACCINE CARRIER. MURINE BONE MARROW-DERIVED DENDRITIC CELLS TOOK UP OVALBUMIN (OVA) CONTAINING CO(3)AP MORE EFFECTIVELY THAN FREE OVA. INTERESTINGLY, MICE IMMUNIZED WITH OVA-CONTAINING CO(3)AP PRODUCED OVA-SPECIFIC ANTIBODIES MORE EFFECTIVELY THAN MICE …				597	RIKEN, ADV SCI INST, VIRAL INFECT DIS UNIT, WAKO, SAITAMA 3510198, JAPAN.; RIKEN, ADV SCI INST, NANO MED ENGN LAB, WAKO, SAITAMA 3510198, JAPAN.; TOKYO INST TECHNOL, DEPT BIOMOL ENGN, GRAD SCH BIOSCI & BIOTECHNOL, YOKOHAMA, KANAGAWA 2268501, JAPAN.;				CARBONATE APATITE; VACCINE CARRIER; DENDRITIC CELLS; ANTIBODY; CELLULAR IMMUNITY	10.1016/j.bbrc.2011.10.114	ARTICLE			1090-2104	AIDA@RIKEN.JP	601		PROMOTION OF BASIC AND APPLIED RESEARCH FOR INNOVATIONS IN BIO-ORIENTED INDUSTRY	WE ARE GRATEFUL TO THE SUPPORT UNIT OF THE ANIMAL FACILITIES OF RIKEN BSI RESEARCH RESOURCES CENTER FOR HELP WITH THE KEEPING OF ANIMALS. THIS WORK WAS SUPPORTED BY A GRANT-IN-AID FOR SCIENTIFIC RESEARCH (A AND B) AND BY A GRANT FROM THE PROGRAM FOR THE PROMOTION OF BASIC AND APPLIED RESEARCH FOR INNOVATIONS IN BIO-ORIENTED INDUSTRY.	861OT				HIV-1 GAG PROTEIN; DENDRITIC CELLS; NANO-CRYSTALS; INTERFERON; GENERATION; TUMOR; TH1; DNA	4	BIOCHEM BIOPH RES CO	BIOCHEM. BIOPHYS. RES. COMMUN.	ENGLISH	22		TAKESHIMA, SHINNOSUKE/0000-0001-9648-0480; ITO, YOSHIHIRO/0000-0002-1154-253X;	525 B ST, STE 1900, SAN DIEGO, CA 92101-4495 USA	DEC 2	5	SAN DIEGO	22074821	J	ACADEMIC PRESS INC ELSEVIER SCIENCE	2011	TAKESHIMA, SHINNOSUKE/E-1246-2011; ITO, YOSHIHIRO/T-1095-2019; ITO, YOSHIHIRO/F-4370-2012	AIDA, Y (通讯作者)，RIKEN, ADV SCI INST, VIRAL INFECT DIS UNIT, 2-1 HIROSAWA, WAKO, SAITAMA 3510198, JAPAN.	BIOCHEMISTRY & MOLECULAR BIOLOGY; BIOPHYSICS			0006-291X	BIOCHEMICAL AND BIOPHYSICAL RESEARCH COMMUNICATIONS
HAMDY S;HADDADI A;HUNG RW;LAVASANIFAR A	HAMDY, SAMAR;HADDADI, AZITA;HUNG, RYAN W.;LAVASANIFAR, AFSANEH		DEVELOPMENT OF SAFE AND EFFECTIVE CANCER VACCINE FORMULATION IS A PRIMARY FOCUS IN THE FIELD OF CANCER IMMUNOTHERAPY. THE RECOGNITION OF THE CRUCIAL ROLE OF DENDRITIC CELLS (DCS) IN INITIATING ANTI-TUMOR IMMUNITY HAS LED TO THE DEVELOPMENT OF SEVERAL STRATEGIES THAT TARGET VACCINE ANTIGENS TO DCS AS AN ATTEMPT FOR DEVELOPING POTENT, SPECIFIC AND LASTING ANTI-TUMOR T CELL RESPONSES. THE MAIN OBJEC…				943	UNIV ALBERTA, FAC PHARM & PHARMACEUT SCI, DENT PHARM CTR 3133, EDMONTON, AB T6G 2N8, CANADA.; UNIV SASKATCHEWAN, COLL PHARM & NUTR, SASKATOON, SK S7N 0W0, CANADA.; UNIV ALBERTA, FAC MED, DEPT RADIOL & DIAGNOST IMAGING, EDMONTON, AB T6G 2N8, CANADA.; UNIV ALBERTA, DEPT CHEM & MAT ENGN, EDMONTON, AB T6G 2N8, CANADA.;				ADJUVANT; CANCER; VACCINE; PLGA	10.1016/j.addr.2011.05.021	REVIEW			1872-8294		955		CANADIAN HEALTH INSTITUTE OF RESEARCHCANADIAN INSTITUTES OF HEALTH RESEARCH (CIHR) [MOP 42407]; NATURAL SCIENCES AND ENGINEERING COUNCIL OF CANADANATURAL SCIENCES AND ENGINEERING RESEARCH COUNCIL OF CANADA (NSERC) [STPGP 336987]	THIS PROJECT WAS SUPPORTED BY RESEARCH GRANTS FROM THE CANADIAN HEALTH INSTITUTE OF RESEARCH (MOP 42407) AND THE NATURAL SCIENCES AND ENGINEERING COUNCIL OF CANADA (STPGP 336987). THIS MANUSCRIPT IS DEDICATED TO PROF. DR. JOHN SAMUEL, OUR MENTOR WHO PASSED AWAY IN APRIL 2007 AND WAS AN EXPERT IN THE FIELD OF CANCER IMMUNOTHERAPY.	828JX				POLY(D,L-LACTIC-CO-GLYCOLIC ACID) MICROSPHERES; ANTIGEN CROSS-PRESENTATION; MACROPHAGES IN-VITRO; OF-THE-ART; IMMUNE-RESPONSES; BIODEGRADABLE MICROSPHERES; MELANOMA PATIENTS; TUMOR-IMMUNOTHERAPY; T-CELLS; PHASE-I	10-11	ADV DRUG DELIVER REV	ADV. DRUG DELIV. REV.	ENGLISH	135			PO BOX 211, 1000 AE AMSTERDAM, NETHERLANDS	SEP 10	13	AMSTERDAM	21679733	J	ELSEVIER SCIENCE BV	2011	HADDADI, AZITA/AAC-4995-2020	LAVASANIFAR, A (通讯作者)，UNIV ALBERTA, FAC PHARM & PHARMACEUT SCI, DENT PHARM CTR 4119, EDMONTON, AB T6G 2N8, CANADA.	PHARMACOLOGY & PHARMACY			0169-409X	ADVANCED DRUG DELIVERY REVIEWS
PETRONE L;AMMENDOLIA MG;CESOLINI A;CAIMI S;SUPERTI F;GIORGI C;DI BONITO P	PETRONE, LINDA;AMMENDOLIA, MARIA G.;CESOLINI, ARMANDO;CAIMI, STEFANO;SUPERTI, FABIANA;GIORGI, COLOMBA;DI BONITO, PAOLA		BACKGROUND: THE HPV16 E7 PROTEIN IS BOTH A TUMOUR-SPECIFIC AND A TUMOUR-REJECTION ANTIGEN, THE IDEAL TARGET FOR DEVELOPING THERAPEUTIC VACCINES FOR THE TREATMENT OF HPV16-ASSOCIATED CANCER AND ITS PRECURSOR LESIONS. E7, WHICH PLAYS A KEY ROLE IN VIRUS-ASSOCIATED CARCINOGENESIS, CONTAINS 98 AMINO ACIDS AND HAS TWO FINGER-TYPE STRUCTURES WHICH BIND A ZN++ ION. THE ABILITY OF AN ESCHERICHIA COLI-PRO…	69				IST SUPER SANITA, DEPT INFECT PARASIT & IMMUNE MEDIATED DIS, I-00161 ROME, ITALY.; IST SUPER SANITA, DEPT TECHNOL & HLTH, I-00161 ROME, ITALY.; IST SUPER SANITA, ENVIRONM & PRIMARY PREVENT DEPT, I-00161 ROME, ITALY.;					10.1186/1479-5876-9-69	ARTICLE			1479-5876	PAOLA.DIBONITO@ISS.IT			ITALIAN MINISTRY OF HEALTHMINISTRY OF HEALTH, ITALY	WE WISH TO THANK PROFESSOR T. C. WU FOR KINDLY PROVIDING THE TC-1 CELL LINE, DR JILL MARTURANO FOR READING AND DISCUSSING THIS MANUSCRIPT, MR ANDREA GIACOMELLI AND MRS MONICA GABRIELLI OF THE MIPI-ANIMAL CARE UNIT, AND MR VALTER TRANQUILLI FOR ASSISTANCE IN COMPUTER ARTWORK. THE WORK WAS SUPPORTED BY THE PROJECT ON ONCOLOGY (2007-2010) OF THE ITALIAN MINISTRY OF HEALTH.	782CM				HUMAN-PAPILLOMAVIRUS TYPE-16; NUCLEAR-LOCALIZATION; VIRAL ONCOPROTEIN; ZINC-BINDING; PROTEIN; IDENTIFICATION; DIMERIZATION; OLIGOMERIZATION; TRANSFORMATION; PURIFICATION		J TRANSL MED	J. TRANSL. MED.	ENGLISH	46	GREEN PUBLISHED, GOLD	DI BONITO, PAOLA/0000-0002-4737-374X; AMMENDOLIA, MARIA GRAZIA/0000-0003-4121-3005; SUPERTI, FABIANA/0000-0003-4909-7598; DI BONITO, PAOLA/0000-0002-4737-374X; PETRONE, LINDA/0000-0002-2593-3478; CAIMI, STEFANO/0000-0001-5338-4026	CAMPUS, 4 CRINAN ST, LONDON N1 9XW, ENGLAND	MAY 18	9	LONDON	21592382	J	BMC	2011	DI BONITO, PAOLA/A-6675-2013; AMMENDOLIA, MARIA GRAZIA/F-2101-2015; SUPERTI, FABIANA/F-2100-2015; DI BONITO, PAOLA/AAI-3583-2021; PETRONE, LINDA/K-3947-2016	DI BONITO, P (通讯作者)，IST SUPER SANITA, DEPT INFECT PARASIT & IMMUNE MEDIATED DIS, VIALE REGINA ELENA 299, I-00161 ROME, ITALY.	RESEARCH & EXPERIMENTAL MEDICINE				JOURNAL OF TRANSLATIONAL MEDICINE
SKWARCZYNSKI M;TOTH I	SKWARCZYNSKI, MARIUSZ;TOTH, ISTVAN		CLASSICAL VACCINES INCORPORATING LIVE OR ATTENUATED MICROORGANISMS POSSESS SEVERAL DISADVANTAGES AND CANNOT BE APPLIED AGAINST CANCER AND SOME PATHOGENS. MODERN VACCINES UTILIZING IMMUNOGENIC SUBUNITS DERIVED FROM A PARTICULAR PATHOGEN ARE ABLE TO OVERCOME THESE OBSTACLES BUT NEED A SPECIFIC DELIVERY SYSTEM FOR THEIR EFFICACY. NANOTECHNOLOGY HAS OPENED A NEW WINDOW INTO THESE DELIVERY METHODOLOGI…				282	UNIV QUEENSLAND, SCH CHEM & MOL BIOSCI, ST LUCIA, QLD 4072, AUSTRALIA.;				SUBUNIT VACCINE; PEPTIDE EPITOPE; NANOTECHNOLOGY; NANOPARTICLES; INFECTIOUS DISEASES	10.2174/156720111795256192	REVIEW			1875-5704	I.TOTH@UQ.EDU.AU	289				768AW				DRUG-DELIVERY SYSTEMS; FUNCTIONALIZED CARBON NANOTUBES; CROSS-LINKED NANOPARTICLES; GROUP-A STREPTOCOCCI; DENDRITIC CELLS; VACCINE DELIVERY; POLY(GAMMA-GLUTAMIC ACID); IMMUNE-RESPONSES; BIODEGRADABLE NANOPARTICLES; BIOMEDICAL APPLICATIONS	3	CURR DRUG DELIV	CURR. DRUG DELIV.	ENGLISH	116		SKWARCZYNSKI, MARIUSZ/0000-0001-7257-807X; TOTH, ISTVAN/0000-0002-4572-397X	EXECUTIVE STE Y-2, PO BOX 7917, SAIF ZONE, 1200 BR SHARJAH, U ARAB EMIRATES	MAY	8	SHARJAH	21291373	J	BENTHAM SCIENCE PUBL LTD	2011	SKWARCZYNSKI, MARIUSZ/A-6707-2009; TOTH, ISTVAN/C-1965-2013	TOTH, I (通讯作者)，UNIV QUEENSLAND, SCH CHEM & MOL BIOSCI, ST LUCIA, QLD 4072, AUSTRALIA.	PHARMACOLOGY & PHARMACY			1567-2018	CURRENT DRUG DELIVERY
SHENG WY;HUANG L	SHENG, WEI-YUN;HUANG, LEAF		THE IMMUNE SYSTEM HAS THE ABILITY TO RECOGNIZE AND KILL PRE-CANCER AND CANCER CELLS. HOWEVER, WITH THE IMMUNE SYSTEM'S SURVEILLANCE, THE SURVIVAL TUMOR CELLS LEARN HOW TO ESCAPE THE IMMUNE SYSTEM AFTER IMMUNOSELECTION. CANCER IMMUNOTHERAPY DEVELOPS STRATEGIES TO OVERCOME THESE PROBLEMS. NANOMEDICINE APPLICATIONS IN CANCER IMMUNOTHERAPY INCLUDE THE NANODIAGNOSTICS AND NANOBIOPHARMACEUTICALS. IN CA…				200	UNIV N CAROLINA, DIV MOL PHARMACEUT, ESHELMAN SCH PHARM, CHAPEL HILL, NC 27599 USA.;				ADJUVANT; CANCER IMMUNOTHERAPY; CANCER VACCINE; NANO; TUMOR IMMUNOEDITING	10.1007/s11095-010-0258-8	REVIEW			1573-904X	LEAFH@UNC.EDU	214		NIHUNITED STATES DEPARTMENT OF HEALTH & HUMAN SERVICESNATIONAL INSTITUTES OF HEALTH (NIH) - USA [CA129421]; NATIONAL CANCER INSTITUTEUNITED STATES DEPARTMENT OF HEALTH & HUMAN SERVICESNATIONAL INSTITUTES OF HEALTH (NIH) - USANIH NATIONAL CANCER INSTITUTE (NCI) [R01CA129421] FUNDING SOURCE: NIH REPORTER	THE ORIGINAL WORK IN THIS LAB HAS BEEN SUPPORTED BY NIH GRANT CA129421, AND WE WOULD LIKE TO THANK ETHAN EKKENS, WHO PROVIDED ADDITIONAL ADVICE FOR THIS ARTICLE.	711OT				COLONY-STIMULATING FACTOR; ANTIGEN-PRESENTING CELLS; CYTOTOXIC T-LYMPHOCYTES; MAJOR HISTOCOMPATIBILITY COMPLEX; TUMOR-INFILTRATING LYMPHOCYTES; HIGH-DOSE INTERLEUKIN-2; INDUCED KILLER-CELLS; VIVO GENE-TRANSFER; IN-VIVO; INTERFERON-GAMMA	2	PHARM RES-DORDR	PHARM. RES.	ENGLISH	160			233 SPRING ST, NEW YORK, NY 10013 USA	FEB	15	NEW YORK	20821040	J	SPRINGER/PLENUM PUBLISHERS	2011		HUANG, L (通讯作者)，UNIV N CAROLINA, DIV MOL PHARMACEUT, ESHELMAN SCH PHARM, 1319 KERR HALL, CHAPEL HILL, NC 27599 USA.	CHEMISTRY; PHARMACOLOGY & PHARMACY			0724-8741	PHARMACEUTICAL RESEARCH
ORIVE G;ALI OA;ANITUA E;PEDRAZ JL;EMERICH DF	ORIVE, G.;ALI, O. A.;ANITUA, E.;PEDRAZ, J. L.;EMERICH, D. F.		TREATING MALIGNANT BRAIN TUMORS REPRESENTS ONE OF THE MOST FORMIDABLE CHALLENGES IN ONCOLOGY. CONTEMPORARY TREATMENT OF BRAIN TUMORS HAS BEEN HAMPERED BY LIMITED DRUG DELIVERY ACROSS THE BLOOD-BRAIN BARRIER (BBB) TO THE TUMOR BED. BIOMATERIALS ARE PLAYING AN INCREASINGLY IMPORTANT ROLE IN DEVELOPING MORE EFFECTIVE BRAIN TUMOR TREATMENTS. IN PARTICULAR, POLYMER (NANO)PARTICLES CAN PROVIDE PROLONGE…				96	INCYTU INC, LINCOLN, RI 02865 USA.; WYSS INST BIOLOGICALLY INSPIRED ENGN, CAMBRIDGE, MA 02138 USA.; UNIV BASQUE COUNTRY, LAB PHARM & PHARMACEUT TECHNOL, FAC PHARM, VITORIA, SPAIN.; INST EDUARDO ANITUA, BIOTECHNOL INST BTI, VITORIA 10005, SPAIN.; SLFPB EHU, NETWORKING BIOMED RES CTR BIOENGN BIOMAT & NANOME, CIBER BBN, VITORIA 01006, SPAIN.;				BIOMATERIALS; BRAIN TUMORS; NANOPARTICLES; IMAGING; IMMUNOTHERAPY; DRUG DELIVERY	10.1016/j.bbcan.2010.04.001	REVIEW			1879-2561	ED3FJM@AOL.COM	107				619YA				IRON-OXIDE NANOPARTICLES; SOLID LIPID NANOPARTICLES; CENTRAL-NERVOUS-SYSTEM; CONVECTION-ENHANCED DELIVERY; CELL ADOPTIVE IMMUNOTHERAPY; DRUG-DELIVERY; QUANTUM DOTS; TARGETED NANOPARTICLES; MAGNETIC NANOPARTICLES; LOCAL CHEMOTHERAPY	1	BBA-REV CANCER	BIOCHIM. BIOPHYS. ACTA-REV. CANCER	ENGLISH	101		ANITUA, EDUARDO/0000-0002-8386-5303; ORIVE, GORKA/0000-0002-0773-300X; PEDRAZ MUNOZ, JOSE LUIS/0000-0002-3938-2267	PO BOX 211, 1000 AE AMSTERDAM, NETHERLANDS	AUG	12	AMSTERDAM	20406668	J	ELSEVIER SCIENCE BV	2010	PEDRAZ, JOSE LUIS/AAR-1338-2021; ANITUA, EDUARDO/O-1154-2018	EMERICH, DF (通讯作者)，INCYTU INC, 701 GEORGE WASHINGTON HIGHWAY, LINCOLN, RI 02865 USA.	BIOCHEMISTRY & MOLECULAR BIOLOGY; BIOPHYSICS; ONCOLOGY			0304-419X	BIOCHIMICA ET BIOPHYSICA ACTA-REVIEWS ON CANCER
AKITA H;KOGURE K;MORIGUCHI R;NAKAMURA Y;HIGASHI T;NAKAMURA T;SERADA S;FUJIMOTO M;NAKA T;FUTAKI S;HARASHIMA H	AKITA, HIDETAKA;KOGURE, KENTARO;MORIGUCHI, RUMIKO;NAKAMURA, YOSHIO;HIGASHI, TOMOKO;NAKAMURA, TAKASHI;SERADA, SATOSHI;FUJIMOTO, MINORU;NAKA, TETSUJI;FUTAKI, SHIROH;HARASHIMA, HIDEYOSHI		WE PREVIOUSLY DEVELOPED OCTAARGININE (R8)-MODIFIED LIPID ENVELOPE-TYPE NANOPARTICLES FOR SIRNA DELIVERY (R8-MEND). HEREIN, WE REPORT ON THEIR EX VIVO SIRNA DELIVERY TO PRIMARY MOUSE BONE MARROW-DERIVED DENDRITIC CELLS (BMDCS) FOR POTENTIAL USE AS A CANCER VACCINE. QUANTITATIVE IMAGING ANALYSIS OF THE INTRACELLULAR TRAFFICKING OF SIRNA REVEALED THAT THE DISSOCIATION PROCESS, AS WELL AS THE RATE OF…				311	HOKKAIDO UNIV, LAB MOL DESIGN PHARMACEUT, FAC PHARMACEUT SCI, KITA KU, SAPPORO, HOKKAIDO 0600812, JAPAN.; NATL INST BIOMED INNOVAT, LAB IMMUNE SIGNAL, OSAKA 5670085, JAPAN.; KYOTO UNIV, INST CHEM RES, KYOTO 6110011, JAPAN.;				SIRNA; VACCINATION; DENDRITIC CELLS; SOCS1; INTRACELLULAR TRAFFICKING	10.1016/j.jconrel.2010.01.012	ARTICLE			1873-4995	HARASIMA@PHARM.HOKUDAI.AC.JP	317		JAPAN SCIENCE AND TECHNOLOGY AGENCY (JST)JAPAN SCIENCE & TECHNOLOGY AGENCY (JST); NEW ENERGY AND INDUSTRIAL TECHNOLOGY DEVELOPMENT ORGANIZATION (NEDO)NEW ENERGY AND INDUSTRIAL TECHNOLOGY DEVELOPMENT ORGANIZATION (NEDO); JAPAN SOCIETY FOR THE PROMOTION OF SCIENCEMINISTRY OF EDUCATION, CULTURE, SPORTS, SCIENCE AND TECHNOLOGY, JAPAN (MEXT)JAPAN SOCIETY FOR THE PROMOTION OF SCIENCE	THIS WORK WAS SUPPORTED BY CREST FROM THE JAPAN SCIENCE AND TECHNOLOGY AGENCY (JST), GRANT FOR INDUSTRIAL TECHNOLOGY RESEARCH FROM THE NEW ENERGY AND INDUSTRIAL TECHNOLOGY DEVELOPMENT ORGANIZATION (NEDO) AND IN PART BY THE JAPAN SOCIETY FOR THE PROMOTION OF SCIENCE. THE AUTHORS THANK DR. MILTON S. FEATHER FOR HIS HELPFUL ADVICE IN WRITING THE ENGLISH MANUSCRIPT.	603XB				NONVIRAL GENE DELIVERY; INTRACELLULAR TRAFFICKING; NANO DEVICE; ANTIGEN PRESENTATION; IN-VIVO; RNAI; INTERFERENCE; EFFICIENT; MEMBRANE; PEPTIDE	3	J CONTROL RELEASE	J. CONTROL. RELEASE	ENGLISH	35		FUJIMOTO, MINORU/0000-0002-6390-8863; SERADA, SATOSHI/0000-0001-6948-9009; FUTAKI, SHIROH/0000-0002-0124-4002; NAKA, TETSUJI/0000-0002-1269-3997	RADARWEG 29, 1043 NX AMSTERDAM, NETHERLANDS	MAY 10	7	AMSTERDAM	20080139	J	ELSEVIER	2010	HARASHIMA, HIDEYOSHI/D-8390-2012; NAKAMURA, TAKASHI/F-4419-2016	HARASHIMA, H (通讯作者)，HOKKAIDO UNIV, LAB MOL DESIGN PHARMACEUT, FAC PHARMACEUT SCI, KITA KU, KITA 12,NISHI 6, SAPPORO, HOKKAIDO 0600812, JAPAN.	CHEMISTRY; PHARMACOLOGY & PHARMACY			0168-3659	JOURNAL OF CONTROLLED RELEASE
HOMHUAN A	HOMHUAN, ATTHACHAI		BACKGROUND. AN INCREASING NUMBER OF TUMOR ASSOCIATED ANTIGENS (TAA) CAPABLE OF INDUCING IMMUNE RESPONSES HAVE BEEN IDENTIFIED IN THE LAST TWO DECADES. UNFORTUNATELY, THEY ARE WEAK IMMUNOGENS AND REQUIRE POTENT ADJUVANTS TO PROMOTE THEIR IMMUNOGENICITY. VIROSOMES, NANO-LIPID VESICLES CONTAINING VIRAL PROTEIN SPIKES, HAVE BEEN PROVEN AMENABLE FOR TRANSFERRING ANTIGEN (AG) TO THE MAJOR HISTOCOMPATIB…				365	BIONET ASIA CO LTD, VACCINE RES & DEV CTR, HI TECH IND ESTATE, BANG PA IN 13160, AYUTTHAYA, THAILAND.;				ANTIGEN DELIVERY; CANCER IMMUNOTHERAPY; CYTOTOXIC T LYMPHOCYTES (CTL); VACCINES; VIROSOMES		REVIEW			1875-855X	ATTHACHAI@BIONET-ASIA.COM	373				488TS				INFLUENZA-VIRUS; FUSOGENIC LIPOSOMES; MEDIATED DELIVERY; IN-VITRO; EFFICIENT INDUCTION; PROTEIN ANTIGENS; ENTRY; IMMUNOGENICITY; ENVELOPES; SYSTEM	4	ASIAN BIOMED	ASIAN BIOMED.	ENGLISH	59			GENTHINER STRASSE 13, D-10785 BERLIN, GERMANY	AUG	9	BERLIN		J	WALTER DE GRUYTER GMBH	2009		HOMHUAN, A (通讯作者)，BIONET ASIA CO LTD, VACCINE RES & DEV CTR, HI TECH IND ESTATE, 81 MOO,1 BAAN LANE, BANG PA IN 13160, AYUTTHAYA, THAILAND.	RESEARCH & EXPERIMENTAL MEDICINE			1905-7415	ASIAN BIOMEDICINE
QADIR SA;KWON MC;HAN JG;HA JH;JIN L;JEONG HS;KIM JC;YOU SG;LEE HY	QADIR, SYED ABDUL;KWON, MIN CHUL;HAN, JAE GUN;HA, JI HYE;JIN, LING;JEONG, HYANG SUK;KIM, JIN CHUL;YOU, SANG GUAN;LEE, HYEON YONG		THE AIM OF THE PRESENT STUDY WAS TO PREPARE NANOSAMPLE OF FUCOIDAN USING LECITHIN AS ENCAPSULATED MATERIAL AND TO INVESTIGATE THE ANTICANCER AND IMMUNOMODULATORY ACTIVITY OF NANOPARTICLE IN VITRO. THE NANOPARTICLES HAVE BEEN CHARACTERIZED BY DYNAMIC LIGHT SCATTERING (DLS) AND TRANSMISSION ELECTRON MICROSCOPY (TEM). CONFOCAL MICROSCOPY CONFIRMED THE INTERNALIZATION OF THE FUCOIDAN CONJUGATES INTO …				1254	KANGWON NATL UNIV, COLL BIOSCI & BIOTECHNOL, DEPT BIOMAT ENGN, CHUNCHON 200701, GANGWON, SOUTH KOREA.; KANGNUNG NATL UNIV, FAC MARINE BIOSCI & TECHNOL, KANGNUNG 210702, GANGWON, SOUTH KOREA.; KANGWON NATL UNIV, RES INST BIOSCI & BIOTECHNOL, CHUNCHON 200701, GANGWON, SOUTH KOREA.;				FUCOIDAN; NANOPARTICLE; LECITHIN; CONFOCAL; BIOACTIVITY		ARTICLE			2092-6456	HYEONL@KANGWON.AC.KR	1260		REGIONAL TECHNOLOGY INNOVATION PROGRAM OF THE MINISTRY OF KNOWLEDGE ECONOMY (MKE)MINISTRY OF KNOWLEDGE ECONOMY, REPUBLIC OF KOREA [RT105-01-02]	THIS WORK WAS SUPPORTED BY GRANT NO. RT105-01-02 FROM THE REGIONAL TECHNOLOGY INNOVATION PROGRAM OF THE MINISTRY OF KNOWLEDGE ECONOMY (MKE).	391HG				CYTOKINE PRODUCTION; DRUG-DELIVERY; BROWN SEAWEED; STABILITY; LIPOSOMES; POLYSACCHARIDES; INDUCTION; APOPTOSIS; CELLS	6	FOOD SCI BIOTECHNOL	FOOD SCI. BIOTECHNOL.	ENGLISH	33			#605, KOREA SCI TECHNOL CENT, 635-4 YEOKSAM-DONG, KANGNAM-GU, SEOUL, 135-703, SOUTH KOREA	DEC	7	SEOUL		J	KOREAN SOCIETY FOOD SCIENCE & TECHNOLOGY-KOSFOST	2008		LEE, HY (通讯作者)，KANGWON NATL UNIV, COLL BIOSCI & BIOTECHNOL, DEPT BIOMAT ENGN, CHUNCHON 200701, GANGWON, SOUTH KOREA.	FOOD SCIENCE & TECHNOLOGY			1226-7708	FOOD SCIENCE AND BIOTECHNOLOGY
HOMHUAN A;KOGURE K;AKAZA H;FUTAKI S;NAKA T;FUJITA Y;YANO I;HARASHIMA H	HOMHUAN, ATTHACHAL;KOGURE, KENTARO;AKAZA, HIDEYUKI;FUTAKI, SHIROH;NAKA, TAKASHI;FUJITA, YUKIKO;YANO, IKUYA;HARASHIMA, HIDEYOSHI		DESPITE THE POTENTIAL OF MYCOBACTERIAL CELL WALL (CW) COMPONENTS TO SERVE AS IMMUNOTHERAPEUTIC AGENTS, THIS APPLICATION IS HAMPERED BY THE MOLECULES' UNFAVORABLE PHYSICOCHEMICAL PROPERTIES, SUCH AS ITS HIGH MOLECULAR WEIGHT, POOR SOLUBILITY AND NEGATIVELY CHARGED NATURE. HERE WE DESCRIBE A NEW MYCOBACTERIAL CW DELIVERY SYSTEM THAT USES AN EFFICIENT AND SIMPLE PACKAGING METHOD. THIS IS ACHIEVED BY…				60	HOKKAIDO UNIV, FAC PHARMACEUT SCI, KITA KU, SAPPORO, HOKKAIDO 0600812, JAPAN.; UNIV TSUKUBA, INST CLIN MED, TSUKUBA, IBARAKI 305, JAPAN.; KYOTO UNIV, CHEM RES INST, UJI, KYOTO 6110011, JAPAN.; JAPAN BCG CENT LAB, KIYOSE, TOKYO 2040022, JAPAN.;				MYCOBACTERIAL CELL WALL; OCTAARGININE; LIPOSOME; DENDRITIC CELL; IMMUNE-POTENTIATING	10.1016/j.jconrel.2007.03.017	ARTICLE				HARASIMA@PHANN.HOKUDAI.AC.JP	69				194CH				BACILLUS-CALMETTE-GUERIN; SUPERFICIAL BLADDER-CANCER; TOLL-LIKE RECEPTORS; NANO DEVICE; ENVELOPE; IMMUNOTHERAPY; DELIVERY; SKELETON; LIPIDS; TRAFFICKING	1-2	J CONTROL RELEASE	J. CONTROL. RELEASE	ENGLISH	36		FUTAKI, SHIROH/0000-0002-0124-4002	PO BOX 211, 1000 AE AMSTERDAM, NETHERLANDS	JUL 13	10	AMSTERDAM	17467840	J	ELSEVIER SCIENCE BV	2007	HARASHIMA, HIDEYOSHI/D-8390-2012	HARASHIMA, H (通讯作者)，HOKKAIDO UNIV, FAC PHARMACEUT SCI, KITA KU, KITA 12,NISHI 6, SAPPORO, HOKKAIDO 0600812, JAPAN.	CHEMISTRY; PHARMACOLOGY & PHARMACY			0168-3659	JOURNAL OF CONTROLLED RELEASE
TAN K;CHEANG P;HO IAW;LAM PYP;HUI KM	TAN, K.;CHEANG, P.;HO, I. A. W.;LAM, P. Y. P.;HUI, K. M.		WE HAVE COMPARED THE ABILITY OF SEVERAL NANOSIZED BIOCERAMIC PARTICLES INCLUDING NEGATIVELY CHARGED SILICA (SIO2), NEUTRALLY CHARGED HYDROXYAPATITE (HA) AND POSITIVELY CHARGED ZIRCONIA (ZRO2) NANOPARTICLES AS NON-VIRAL VECTORS FOR EFFICIENT IN VIVO GENE DELIVERY. A MIXTURE OF HIGHLY MONODISPERSED AQUEOUS SUSPENSION OF HA OR SIO2 NANOPARTICLES, COATED WITH PROTAMINE SULFATE (PS), COMPLEXED EFFICIE…				828	NATL CANC CTR, DIV CELLULAR & MOL RES, SINGAPORE 169610, SINGAPORE.; NANYANG TECHNOL UNIV, SCH CHEM & BIOMED ENGN, SINGAPORE, SINGAPORE.;				NON-VIRAL VECTOR; NANO-BIOCERAMICS PARTICLES; NANOPLEXES; SILICA; SPLEEN; TUMOR-SPECIFIC IMMUNE RESPONSES	10.1038/sj.gt.3302937	ARTICLE			1476-5462	CMRHKM@NCCS.COM.SG	835				164CS				KILLER DENDRITIC CELLS; NONVIRAL VECTORS; VIRAL VECTORS; NANOPARTICLES; STRATEGIES; PLASMID; EXPRESSION; THERAPY; ANTIGEN; SYSTEMS	10	GENE THER	GENE THER.	ENGLISH	29	BRONZE	HO, IVY/0000-0002-2948-3726; HUI, KAM/0000-0003-1820-1399	MACMILLAN BUILDING, 4 CRINAN ST, LONDON N1 9XW, ENGLAND	MAY	8	LONDON	17344903	J	NATURE PUBLISHING GROUP	2007	HO, IVY/T-4396-2019	HUI, KM (通讯作者)，NATL CANC CTR, DIV CELLULAR & MOL RES, 11 HOSP DR, SINGAPORE 169610, SINGAPORE.	BIOCHEMISTRY & MOLECULAR BIOLOGY; BIOTECHNOLOGY & APPLIED MICROBIOLOGY; GENETICS & HEREDITY; RESEARCH & EXPERIMENTAL MEDICINE			0969-7128	GENE THERAPY
DUTTA RC	DUTTA, RANJNA C.		EVER SINCE PURE MOLECULAR ENTITIES HAVE BEEN ADAPTED AS DRUG, VARIED MANIFESTATIONS OTHER THAN ELIMINATION OF INFECTIONS ARE FREQUENTLY BEEN ACKNOWLEDGED AS SIDE EFFECTS. CONTEMPORARY DRUG RESEARCH FOCUSES ON THESE ISSUES BESIDES DEVELOPING NEW MOLECULES FOR THE RESTORATION OF UNNATURAL FUNCTIONAL DEVIATIONS IN VARIOUS TISSUES AND ORGANS. THE MOST PROMISING ADVANCEMENT TO ACHIEVE THIS CONCEPT OF …				761	EXCEL MATRIX BIOL DEVICES PVT LTD, HYDERABAD 500017, ANDHRA PRADESH, INDIA.;				DRUG CARRIERS; LIPOSOMES; FULLERENES; DENDRIMERS; DRUG-CONJUGATES	10.2174/138161207780249119	REVIEW				RANJNA_DUTTAO@REDIFFMAIL.COM	769				165UO				MOLECULAR TRANSPORTERS; PROTEIN TRANSDUCTION; DELIVERY-SYSTEM; TUMOR-CELLS; IN-VIVO; LIPOSOMES; PEPTIDE; MICE; PHARMACOKINETICS; TEMPERATURE	7	CURR PHARM DESIGN	CURR. PHARM. DESIGN	ENGLISH	48		DUTTA, RANJNA/0000-0002-7758-2622	EXECUTIVE STE Y26, PO BOX 7917, SAIF ZONE, 1200 BR SHARJAH, U ARAB EMIRATES		9	SHARJAH	17346190	J	BENTHAM SCIENCE PUBL LTD	2007		DUTTA, RC (通讯作者)，EXCEL MATRIX BIOL DEVICES PVT LTD, 12-5-149-16-2 VIJAYAPURI, HYDERABAD 500017, ANDHRA PRADESH, INDIA.	PHARMACOLOGY & PHARMACY			1381-6128	CURRENT PHARMACEUTICAL DESIGN
VANGASSERI DP;CUI ZR;CHEN WH;HOKEY DA;FALO LD;HUANG L	VANGASSERI, DILEEP P.;CUI, ZHENGRONG;CHEN, WEIHSU;HOKEY, DAVID A.;FALO, LOUIS D., JR.;HUANG, LEAF		A NANO-AGGREGATE LIPOSOME-POLYCATION-DNA (LPD), COMPOSED OF A CATIONIC LIPID, PROTAMINE AND PLASMID DNA WAS FOUND TO EFFECTIVELY DELIVER A HUMAN PAPILLOMAVIRUS (HPV)-E7 EPITOPE ANTIGEN TO THE ANTIGEN PRESENTING CELLS OF THE IMMUNE SYSTEM, ELICITING ENHANCED ANTI-TUMOR IMMUNE RESPONSES IN MOUSE MODELS OF CERVICAL CARCINOMA. BOTH THE CATIONIC LIPOSOME AND PLASMID DNA WERE ESSENTIAL FOR THE FULL IMM…				385	UNIV PITTSBURGH, CTR PHARMACOGENET, SCH PHARM, PITTSBURGH, PA USA.; UNIV PITTSBURGH, DEPT DERMATOL, SCH MED, PITTSBURGH, PA 15260 USA.; UNIV PITTSBURGH, DEPT IMMUNOL, SCH MED, PITTSBURGH, PA 15260 USA.;				CATIONIC LIPID; CO-STIMULATORY MOLECULES; DENDRITIC CELLS; TNF-ALPHA; LPS	10.1080/09687860600790537	ARTICLE			1464-5203	LEAFH@UNC.EDU	395		NCI NIH HHSUNITED STATES DEPARTMENT OF HEALTH & HUMAN SERVICESNATIONAL INSTITUTES OF HEALTH (NIH) - USANIH NATIONAL CANCER INSTITUTE (NCI) [CA74918] FUNDING SOURCE: MEDLINE; NIAID NIH HHSUNITED STATES DEPARTMENT OF HEALTH & HUMAN SERVICESNATIONAL INSTITUTES OF HEALTH (NIH) - USANIH NATIONAL INSTITUTE OF ALLERGY & INFECTIOUS DISEASES (NIAID) [AI48851] FUNDING SOURCE: MEDLINE; NATIONAL CANCER INSTI…		098IW				EXPRESSION; INDUCTION; COMPLEXES; PATHWAY; MICE	5	MOL MEMBR BIOL	MOL. MEMBR. BIOL.	ENGLISH	26		VANGASSERI, DILEEP/0000-0001-6400-6389	2-4 PARK SQUARE, MILTON PARK, ABINGDON OR14 4RN, OXON, ENGLAND	SEP-OCT	11	ABINGDON	17060156	J	TAYLOR & FRANCIS LTD	2006	FALO, LOUIS/ABD-1499-2020	HUANG, L (通讯作者)，UNIV N CAROLINA, SCH PHARM, DIV MOL PHARMACEUT, 2316 KERR HALL CB 7360, CHAPEL HILL, NC 27599 USA.	BIOCHEMISTRY & MOLECULAR BIOLOGY; CELL BIOLOGY			0968-7688	MOLECULAR MEMBRANE BIOLOGY
SHI R;HONG L;WU DC;NING XX;CHEN Y;LIN T;FAN DM;WU KC	SHI, R;HONG, L;WU, DC;NING, XX;CHEN, Y;LIN, T;FAN, DM;WU, KC		CPG OLIGODEOXYNUCLEOTIDES (CPG ODN) HAVE BEEN SHOWN TO HAVE POTENT ADJUVANT ACTIVITY FOR A WIDE RANGE OF ANTIGENS. OF PARTICULAR INTEREST IS THEIR IMPROVED ACTIVITY WHEN CLOSELY ASSOCIATED WITH THE ANTIGEN. THE PURPOSE OF THIS STUDY IS TO CONSTRUCT A NANOVACCINE COENCAPSULATED WITH A GASTRIC CANCER SPECIFIC ANTIGEN MG7 MIMOTOPE PEPTIDE AND ADJUVANT CPG ODN 1645 USING NEW NANOTECHNOLOGY AS NANOEMU…				218	FOURTH MIL MED UNIV, XILING HOSP, INST DIGEST DIS, NATL KEY LAB GI CANC BIOL, XIAN 710032, SHAANXI PROV, PEOPLES R CHINA.; FOURTH MIL MED UNIV, DEPT CHEM, XIAN, SHAANXI PROV, PEOPLES R CHINA.;				GASTRIC CANCER; COENCAPSULATE; CPG; NANOVACCINE; PEPTIDE		ARTICLE			1555-8576	KAICWU@FMMU.EDU.CN	224				957GX				IMMUNOSTIMULATORY DNA-SEQUENCES; B SURFACE-ANTIGEN; BACTERIAL-DNA; DENDRITIC CELLS; MG7 ANTIGEN; VACCINES; MICE; PROTEIN; TRANSFECTION; IMMUNIZATION	2	CANCER BIOL THER	CANCER BIOL. THER.	ENGLISH	49		WU, DAOCHENG/0000-0002-6183-539X	530 WALNUT STREET, STE 850, PHILADELPHIA, PA 19106 USA	FEB	7	PHILADELPHIA	15753659	J	TAYLOR & FRANCIS INC	2005		WU, KC (通讯作者)，FOURTH MIL MED UNIV, XILING HOSP, INST DIGEST DIS, NATL KEY LAB GI CANC BIOL, XIAN 710032, SHAANXI PROV, PEOPLES R CHINA.	ONCOLOGY			1538-4047	CANCER BIOLOGY & THERAPY
FIFIS T;MOTTRAM P;BOGDANOSKA V;HANLEY J;PLEBANSKI M	FIFIS, T;MOTTRAM, P;BOGDANOSKA, V;HANLEY, J;PLEBANSKI, M		PEPTIDE BASED VACCINES OFFER PRACTICAL ADVANTAGES, BUT UNMODIFIED PEPTIDES USUALLY REQUIRE AN ADJUVANT OR DELIVERY VEHICLE TO PROMOTE IMMUNOGENICITY. WHEN PEPTIDES CONTAINING OVALBUMIN (OVA) DERIVED CD4 AND CD8 T CELL EPITOPES WERE CONJUGATED TO 0.05 MUM NANO-BEADS, THEY GAVE STRONG IMMUNE RESPONSES AND INHIBITION OF GROWTH OF TUMOUR CELLS EXPRESSING THE CD8 T CELL EPITOPE WITH MHC CLASS I. THESE…				258	AUSTIN HOSP, AUSTIN RES INST, VACCINE DEV & INFECT DIS UNIT, HEIDELBERG, VIC 3084, AUSTRALIA.;				PEPTIDES; TUMOURS; VACCINE	10.1016/j.vaccine.2004.05.022	ARTICLE			1873-2518	MPLEBANS@ARI.UNIMELB.EDU.AU	266				877ZF				T-CELL RESPONSES; DENDRITIC CELLS; CTL RESPONSES; HELP; ACTIVATION; INFECTION; IMMUNOTHERAPY; IMMUNIZATION; LYMPHOCYTES; PROTECTION	2	VACCINE	VACCINE	ENGLISH	35		, MAGDALENA/0000-0001-6889-3667	THE BOULEVARD, LANGFORD LANE, KIDLINGTON, OXFORD OX5 1GB, OXON, ENGLAND	NOV 25	9	OXFORD	15531045	J	ELSEVIER SCI LTD	2004	PLEBANSKI, MAGDALENA/AAU-3144-2021	PLEBANSKI, M (通讯作者)，AUSTIN HOSP, AUSTIN RES INST, VACCINE DEV & INFECT DIS UNIT, STUDLEY RD, HEIDELBERG, VIC 3084, AUSTRALIA.	IMMUNOLOGY; RESEARCH & EXPERIMENTAL MEDICINE			0264-410X	VACCINE
LUCARELLI M;GATTI AM;SAVARINO G;QUATTRONI P;MARTINELLI L;MONARI E;BORASCHI D	LUCARELLI, M;GATTI, AM;SAVARINO, G;QUATTRONI, P;MARTINELLI, L;MONARI, E;BORASCHI, D		NANO-SIZED PARTICLES OF CERAMIC AND METALLIC MATERIALS ARE GENERATED BY HIGH-TECH INDUSTRIAL ACTIVITIES, AND CAN BE GENERATED FROM WORN-OUT REPLACEMENT AND PROSTHETIC IMPLANTS. THE INTERACTION WITH THE HUMAN BODY OF SUCH NANOPARTICLES HAS BEEN INVESTIGATED, WITH A PARTICULAR EMPHASIS ON INNATE DEFENCE MECHANISMS. HUMAN MACROPHAGES (PMA-DIFFERENTIATED MYELOMONOCYTIC U-937 CELLS) WERE EXPOSED IN VI…				339	CNR, INST BIOMED TECHNOL, UNIT IMMUNOBIOL, I-56124 PISA, ITALY.; UNIV MODENA, INFM, LAB BIOMAT, I-41100 MODENA, ITALY.;				NANOPARTICLES; INFLAMMATION; MACROPHAGES; TLR RECEPTORS; CYTOKINES; INNATE IMMUNITY		ARTICLE			1952-4005	BORASC@TIN.IT	346				888KS				TOLL-LIKE RECEPTORS; SIGNALING PATHWAYS; HOST-DEFENSE; INFLAMMATION; ACTIVATION; SILICA; OLIGODEOXYNUCLEOTIDES; NANOPARTICLE; DISEASE; MICE	4	EUR CYTOKINE NETW	EUR. CYTOKINE NETW.	ENGLISH	31		MONARI, EMANUELA/0000-0003-0924-4928; QUATTRONI, PAOLA/0000-0001-7620-8981	127 AVE DE LA REPUBLIQUE, 92120 MONTROUGE, FRANCE	OCT-DEC	8	MONTROUGE	15627643	J	JOHN LIBBEY EUROTEXT LTD	2004	MONARI, EMANUELA/K-7743-2016	BORASCHI, D (通讯作者)，CNR, CNR, INST BIOMED TECHNOL,AREA RIC S CATALDO, UNIT IMMUNOBIOL & CELL DIFFERENTIAT,LAB CYTOKINES, VIA G MORUZZI 1, I-56124 PISA, ITALY.	BIOCHEMISTRY & MOLECULAR BIOLOGY; CELL BIOLOGY; IMMUNOLOGY				EUROPEAN CYTOKINE NETWORK
DONG JW;HUANG Y;ZHOU ZW;SUN MJ	DONG, JINGWEN;HUANG, YING;ZHOU, ZHANWEI;SUN, MINJIE	ALLINEN M, 2004, CANCER CELL, V6, P17, DOI 10.1016/J.CCR.2004.06.010;AO MF, 2007, CANCER RES, V67, P4244, DOI 10.1158/0008-5472.CAN-06-3946;ARENAS-RAMIREZ N, 2016, SCI TRANSL MED, V8, DOI 10.1126/SCITRANSLMED.AAG3187;BALLBACH M, 2017, IMMUNOL LETT, V192, P1, DOI 10.1016/J.IMLET.2017.10.001;BAUCHE D, 2018, IMMUNITY, V49, P342, DOI 10.1016/J.IMMUNI.2018.07.007;BILATE AM, 2012, ANNU REV IMMUNOL, V30…	CANCER IMMUNOTHERAPY, MAINLY DEPENDING ON THE IMMUNE SYSTEM, HOLDS ENORMOUS POTENTIAL IN TREATING VARIOUS CANCERS AND RECEIVED PROMISING RESULTS. HOWEVER, FOR MOST PATIENTS, THEIR EFFICACY IS GREATLY LIMITED BY THE IMMUNOSUPPRESSIVE BARRIER IN THE "COLD" TUMOR MICROENVIRONMENT, RESULTING IN A LOW RESPONSE RATE IN THE CLINIC. THUS, IN RECENT DECADES, BREAKING THE IMMUNOSUPPRESSIVE BARRIERS BY ENGI…	2200020				CHINA PHARMACEUT UNIV, DEPT PHARMACEUT, STATE KEY LAB NAT MED, NMPA KEY LAB RES & EVALUAT PHARMACEUT PREPARAT &, NANJING 210009, PEOPLES R CHINA.;				ANTIGEN-PRESENTING CELLS; COLD TUMORS; FIBROSIS; IMMUNOGENIC CELL DEATH; IMMUNOSUPPRESSIVE TUMOR MICROENVIRONMENT	10.1002/adtp.202200020	REVIEW; EARLY ACCESS	MAR 2022		2366-3987	MSUN@CPU.EDU.CN			NATIONAL KEY RESEARCH AND DEVELOPMENT PROGRAM OF CHINA [2017YFA0205402]; NATIONAL NATURAL SCIENCE FOUNDATION OF CHINANATIONAL NATURAL SCIENCE FOUNDATION OF CHINA (NSFC) [81872817, 82102202]; POSTDOCTORAL INNOVATIVE TALENT SUPPORT PROGRAM [BX20200387]; CHINA POSTDOCTORAL SCIENCE FOUNDATIONCHINA POSTDOCTORAL SCIENCE FOUNDATION [2020M681791]	J.D. AND Y.H. CONTRIBUTED EQUALLY TO THIS WORK. THIS WORK WAS FINANCIALLY SUPPORTED BY THE NATIONAL KEY RESEARCH AND DEVELOPMENT PROGRAM OF CHINA (2017YFA0205402), THE NATIONAL NATURAL SCIENCE FOUNDATION OF CHINA (81872817, 82102202), THE POSTDOCTORAL INNOVATIVE TALENT SUPPORT PROGRAM (BX20200387), AND PROJECT FUNDED BY CHINA POSTDOCTORAL SCIENCE FOUNDATION (2020M681791).	ZV8RM				REGULATORY T-CELLS; CANCER-ASSOCIATED FIBROBLASTS; INHIBIT DENDRITIC CELLS; SUPPRESSOR-CELLS; BREAST-CANCER; TGF-BETA; GASTRIC-CANCER; MICROENVIRONMENT; MACROPHAGES; IMMUNOTHERAPY		ADV THER-GERMANY	ADV. THERAP.	ENGLISH	156		ZHOU, ZHANWEI/0000-0002-7149-3223	111 RIVER ST, HOBOKEN 07030-5774, NJ USA		21	HOBOKEN		J	WILEY			SUN, MJ (通讯作者)，CHINA PHARMACEUT UNIV, DEPT PHARMACEUT, STATE KEY LAB NAT MED, NMPA KEY LAB RES & EVALUAT PHARMACEUT PREPARAT &, NANJING 210009, PEOPLES R CHINA.	PHARMACOLOGY & PHARMACY				ADVANCED THERAPEUTICS
HU N;LI W;HONG YD;ZENG ZT;ZHANG JZ;WU XY;ZHOU KJ;WU FL	HU, NAN;LI, WEI;HONG, YIDONG;ZENG, ZENGTAO;ZHANG, JINGZHOU;WU, XUEYU;ZHOU, KANGJIE;WU, FENGLEI	ANONYMOUS, 2016, NATURE, V538, P8, DOI 10.1038/538008E;BROWN ROBERT, 2004, EXPERT REV ANTICANCER THER, V4, P501, DOI 10.1586/14737140.4.4.501;CHABOT GG, 1983, BIOCHEM PHARMACOL, V32, P1327, DOI 10.1016/0006-2952(83)90293-9;CHIAPPINELLI KB, 2015, CELL, V162, P974, DOI 10.1016/J.CELL.2015.07.011;CIRSTOIU-HAPCA A, 2010, J CONTROL RELEASE, V144, P324, DOI 10.1016/J.JCONREL.2010.02.026;COVEY JM, 1984,…	THE ANTICANCER EFFECTS OF IMMUNE CHECKPOINT INHIBITORS (ICIS) HAVE BEEN WIDELY EXAMINED RECENTLY. ALTHOUGH ICIS HAVE BEEN PROGRESSIVELY IMPROVED FOR SUCCESSFUL GASTRIC CANCER TREATMENT, DIFFERENT TRIALS OF ICIS SUCH AS PEMBROLIZUMAB AND NIVOLUMAB HAVE YIELDED WIDELY VARIABLE RESPONSE RATES. STRATEGIES TO FURTHER IMPROVE THE EFFICACY OF ICIS ARE STILL NEEDED. PREVIOUS STUDIES HAVE SHOWN THAT DE NO…				148	NANJING MED UNIV, PEOPLES HOSP LIANYUNGANG 1, AFFILIATED HOSP 1, KANGDA COLL,DEPT ONCOL, LIANYUNGANG 222000, JIANGSU, PEOPLES R CHINA.; NANJING MED UNIV, PEOPLES HOSP LIANYUNGANG 1, AFFILIATED HOSP 1, KANGDA COLL,CTR RES LAB, LIANYUNGANG 222000, JIANGSU, PEOPLES R CHINA.; NANJING MED UNIV, PEOPLES HOSP LIANYUNGANG 1, AFFILIATED HOSP 1, KANGDA COLL,DEPT GEN SURG, LIANYUNGANG 222000, JIANGSU, PEOPL…					10.1016/j.omto.2021.12.006	ARTICLE				WUFENGLEI1981@163.COM	159		NATIONAL NATURAL SCIENCE FOUNDATION OF CHINANATIONAL NATURAL SCIENCE FOUNDATION OF CHINA (NSFC) [81802347]; JIANGSU PROVINCIAL SOCIAL DEVELOPMENT PROJECT FOUNDATION [BE2019693]; WU JIEPING FOUNDATION [320.6750.19058]	THIS WORK WAS SUPPORTED BY THE NATIONAL NATURAL SCIENCE FOUNDATION OF CHINA (81802347) , THE JIANGSU PROVINCIAL SOCIAL DEVELOPMENT PROJECT FOUNDATION (BE2019693) , AND A CLINICAL RESEARCH PROJECT OF WU JIEPING FOUNDATION (320.6750.19058) .	ZZ6AV				TUMOR; 5-AZA-2'-DEOXYCYTIDINE; METHYLATION; THERAPY; NANOPARTICLES; PERMEABILITY; NIVOLUMAB; PROMOTER		MOL THER-ONCOLYTICS	MOL. THER.-ONCOLYTICS	ENGLISH	35	GREEN PUBLISHED, GOLD		50 HAMPSHIRE ST, FLOOR 5, CAMBRIDGE, MA 02139 USA	MAR 17	12	CAMBRIDGE	35024441	J	CELL PRESS	2022		WU, FL (通讯作者)，NANJING MED UNIV, PEOPLES HOSP LIANYUNGANG 1, AFFILIATED HOSP 1, KANGDA COLL,DEPT ONCOL, LIANYUNGANG 222000, JIANGSU, PEOPLES R CHINA.	ONCOLOGY; RESEARCH & EXPERIMENTAL MEDICINE			2372-7705	MOLECULAR THERAPY-ONCOLYTICS
XU N;HU A;PU XM;WANG J;LIAO XM;HUANG ZB;YIN GF	XU, NA;HU, AO;PU, XIMING;WANG, JUAN;LIAO, XIAOMING;HUANG, ZHONGBING;YIN, GUANGFU	AN PJ, 2020, J CONTROL RELEASE, V321, P734, DOI 10.1016/J.JCONREL.2020.03.007;ANG JM, 2016, LANGMUIR, V32, P9265, DOI 10.1021/ACS.LANGMUIR.6B02331;BAI J, 2018, J AM CHEM SOC, V140, P106, DOI 10.1021/JACS.7B11114;BETTINGER CJ, 2009, BIOMATERIALS, V30, P3050, DOI 10.1016/J.BIOMATERIALS.2009.02.018;BRILLAS E, 2004, NEW J CHEM, V28, P314, DOI 10.1039/B312445B;CHEN Q, 2020, J MATER CHEM B, V8, P4056, …	CHEMODYNAMIC THERAPY (CDT) AND PHOTOTHERMAL THERAPY (PTT) HAVE BEEN POWERFUL TECHNOLOGIES FOR TUMOR ABLATION. HOWEVER, HOW TO REALIZE EFFICIENT CDT AND PTT SYNERGETIC TUMOR ABLATION THROUGH A SAFE AND INTELLIGENT SYSTEM, REMAINS A TOPIC OF GREAT RESEARCH VALUE. HEREIN, A NOVEL CU-CHELATED POLYDOPAMINE NANO-SYSTEM (CU-PDA) WITH SURFACE PEGYLATION AND FOLATE (FA) TARGETING MODIFICATION (CU-PDA-FA) …					SICHUAN UNIV, COLL BIOMED ENGN, CHENGDU 610065, PEOPLES R CHINA.;					10.1039/d2tb00025c	ARTICLE; EARLY ACCESS	MAR 2022		2050-7518	NIC0700@SCU.EDU.CN			NATIONAL NATURAL SCIENCE FOUNDATION OF CHINANATIONAL NATURAL SCIENCE FOUNDATION OF CHINA (NSFC) [51372157]; MIAOZI PROJECT IN SCIENCE AND TECHNOLOGY INNOVATION PROGRAM [20-YCG045]	THE AUTHORS ACKNOWLEDGE THE FINANCIAL SUPPORT FROM THE NATIONAL NATURAL SCIENCE FOUNDATION OF CHINA (PROJECT NO. 51372157), AND THE MIAOZI PROJECT IN SCIENCE AND TECHNOLOGY INNOVATION PROGRAM (20-YCG045). THEY WOULD LIKE TO APPRECIATE GUOLONG MENG AND LINGZHU YU FOR THE SEM MEASUREMENTS AT THE COLLEGE OF BIOMEDICAL ENGINEERING, SICHUAN UNIVERSITY. THEY ALSO THANK ECESHI (WWW.ECESHI.COM) FOR THE X…	0A6LB				CALRETICULIN EXPOSURE; NANOSPHERES; LIGHT; DEGRADATION; AGENT; PH		J MATER CHEM B	J. MAT. CHEM. B	ENGLISH	52		YIN, GUANGFU/0000-0001-9750-443X	THOMAS GRAHAM HOUSE, SCIENCE PARK, MILTON RD, CAMBRIDGE CB4 0WF, CAMBS, ENGLAND		15	CAMBRIDGE	35348176	J	ROYAL SOC CHEMISTRY			YIN, GF (通讯作者)，SICHUAN UNIV, COLL BIOMED ENGN, CHENGDU 610065, PEOPLES R CHINA.	MATERIALS SCIENCE			2050-750X	JOURNAL OF MATERIALS CHEMISTRY B
SUN ZQ;CHEN JT;CHEN GC;ZHANG C;LI CY	SUN, ZHUQING;CHEN, JINGTONG;CHEN, GUANGCUN;ZHANG, CAN;LI, CHUNYAN	BAHMANI B, 2021, NAT COMMUN, V12, DOI 10.1038/S41467-021-22311-Z;BHATTACHARYYA S, 2020, ACS OMEGA, V5, P1572, DOI 10.1021/ACSOMEGA.9B03531;CAO X, 2020, INT J NANOMED, V15, P1915, DOI 10.2147/IJN.S244849;CHEN CL, 2021, NANO LETT, V21, P5522, DOI 10.1021/ACS.NANOLETT.1C00818;CHEN Z, 2016, ACS NANO, V10, P10049, DOI 10.1021/ACSNANO.6B04695;CHENG LF, 2017, MOL THER, V25, P1665, DOI 10.1016/J.YMTHE.20…	PRECISE DRUG DELIVERY IN CANCER TREATMENT IS A LONG-STANDING CONCERN OF MODERN MEDICINE. COMPARED WITH TRADITIONAL MOLECULAR MEDICINES AND NANO-MEDICINES, EMERGING CELL-BASED BIOMIMETIC DELIVERY STRATEGIES DISPLAY NUMEROUS MERITS, INCLUDING SUCCESSIVE BIOLOGICAL FUNCTIONS, INNATE BIOCOMPATIBILITY AND SUPERIOR SECURITY SINCE THEY ORIGINATE FROM LIVING ORGANISMS, PROVIDING A VERY PROMISING APPROACH…	022002				CHINA PHARMACEUT UNIV, CTR ADV PHARMACEUT & BIOMAT, STATE KEY LAB NAT MED, JIANGSU KEY LAB DRUG DISCOVERY METAB DIS, NANJING, JIANGSU, PEOPLES R CHINA.; CHINESE ACAD SCI, SUZHOU INST NANOTECH & NANOBION, SUZHOU KEY LAB FUNCT MOL IMAGING TECHNOL, DIV NANOBIOMED,CAS KEY LAB NANOBIO INTERFACE, SUZHOU, JIANGSU, PEOPLES R CHINA.; CHINESE ACAD SCI, SUZHOU INST NANOTECH & NANOBION, I LAB, SUZHOU, JIANGS…				DRUG DELIVERY SYSTEM; IMMUNE CELLS; BIOENGINEERING; TUMOR THERAPY	10.1088/1748-605X/ac4c8b	REVIEW			1748-605X	CYLI2012@SINANO.AC.CN			NATIONAL KEY RESEARCH AND DEVELOPMENT PROGRAM [2017YFA0205503]; NATIONAL NATURAL SCIENCE FOUNDATION OF CHINANATIONAL NATURAL SCIENCE FOUNDATION OF CHINA (NSFC) [21671198]; YOUTH INNOVATION PROMOTION ASSOCIATION OF CHINESE ACADEMY OF SCIENCES	THIS WORK WAS SUPPORTED BY THE NATIONAL KEY RESEARCH AND DEVELOPMENT PROGRAM (2017YFA0205503), THE NATIONAL NATURAL SCIENCE FOUNDATION OF CHINA (GRANT NO. 21671198), THE YOUTH INNOVATION PROMOTION ASSOCIATION OF CHINESE ACADEMY OF SCIENCES.	YT0MS				NATURAL-KILLER-CELLS; T-CELLS; NANOPARTICLES; EXOSOMES; BASOPHILS; VESICLES; EFFICACY; ROLES	2	BIOMED MATER	BIOMED. MATER.	ENGLISH	103			TEMPLE CIRCUS, TEMPLE WAY, BRISTOL BS1 6BE, ENGLAND	MAR 1	14	BRISTOL	35042206	J	IOP PUBLISHING LTD	2022		LI, CY (通讯作者)，CHINESE ACAD SCI, SUZHOU INST NANOTECH & NANOBION, SUZHOU KEY LAB FUNCT MOL IMAGING TECHNOL, DIV NANOBIOMED,CAS KEY LAB NANOBIO INTERFACE, SUZHOU, JIANGSU, PEOPLES R CHINA.; LI, CY (通讯作者)，CHINESE ACAD SCI, SUZHOU INST NANOTECH & NANOBION, I LAB, SUZHOU, JIANGSU, PEOPLES R CHINA.	ENGINEERING; MATERIALS SCIENCE			1748-6041	BIOMEDICAL MATERIALS
YALAMANDALA BN;CHEN PH;MOORTHY T;HUYNH TMH;CHIANG WH;HU SH	YALAMANDALA, BHANU NIROSHA;CHEN, PIN-HUA;MOORTHY, THRINAYAN;THI MY HUE HUYNH;CHIANG, WEN-HSUAN;HU, SHANG-HSIU	BERGERS G, 2021, NAT REV CANCER, V21, P162, DOI 10.1038/S41568-020-00320-2;BLANCO E, 2015, NAT BIOTECHNOL, V33, P941, DOI 10.1038/NBT.3330;BREUS VV, 2015, BEILSTEIN J NANOTECH, V6, P281, DOI 10.3762/BJNANO.6.26;CAIRNS RA, 2011, NAT REV CANCER, V11, P85, DOI 10.1038/NRC2981;CHIANG MR, 2020, MATER HORIZ, V7, P1051, DOI 10.1039/C9MH01730E;CHUNG KS, 2021, PHARMACEUTICS, V13, DOI 10.3390/PHARMACEUTICS…	NANO-CATALYTIC AGENTS ACTUATING FENTON-LIKE REACTION IN CANCER CELLS CAUSE INTRATUMORAL GENERATION OF REACTIVE OXYGEN SPECIES (ROS), ALLOWING THE POTENTIAL FOR IMMUNE THERAPY OF TUMOR METASTASIS VIA THE RECOGNITION OF TUMOR-ASSOCIATED ANTIGENS. HOWEVER, THE SELF-DEFENSE MECHANISM OF CANCER CELLS, KNOWN AS AUTOPHAGY, AND UNSUSTAINED ROS GENERATION OFTEN RESTRICTS EFFICIENCY, LOWERING THE IMMUNE AT…	527				NATL TSING HUA UNIV, DEPT BIOMED ENGN & ENVIRONM SCI, HSINCHU 30013, TAIWAN.; NATL CHUNG HSING UNIV, DEPT CHEM ENGN, TAICHUNG 402, TAIWAN.;				DRUG DELIVERY; NANO-CATALYTIC MEDICINE; MOF; AUTOPHAGY; IMMUNE RESPONSE; LUNG METASTASIS	10.3390/pharmaceutics14030527	ARTICLE			1999-4923	BHANUNIROSHA@GMAIL.COM; CHEN0922102113@GMAIL.COM; M.3NAYAN@GMAIL.COM; MYHUE100294@GMAIL.COM; WHCHIANG@DRAGON.NCHU.EDU.TW; SHHU@MX.NTHU.EDU.TW			MINISTRY OF SCIENCE AND TECHNOLOGY OF THE REPUBLIC OF CHINA, TAIWANMINISTRY OF SCIENCE AND TECHNOLOGY, TAIWAN [MOST 110-2636-E-007-001, MOST 109-2636-E-007-014]; NATIONAL TSING HUA UNIVERSITY [110Q2514E1, 110Q2535E1]; NATIONAL HEALTH RESEARCH INSTITUTESNATIONAL HEALTH RESEARCH INSTITUTES, JAPAN [NHRI-EX111-11111EI]	THIS WORK WAS FINANCIALLY SUPPORTED BY THE MINISTRY OF SCIENCE AND TECHNOLOGY OF THE REPUBLIC OF CHINA, TAIWAN UNDER CONTRACTS MOST 110-2636-E-007-001 AND MOST 109-2636-E-007-014 AND BY NATIONAL TSING HUA UNIVERSITY (110Q2514E1 AND 110Q2535E1) IN TAIWAN. THIS WORK WAS ALSO SUPPORTED BY A GRANT FROM THE NATIONAL HEALTH RESEARCH INSTITUTES (NHRI-EX111-11111EI).	0B2QC				DRUG-DELIVERY; CHLOROQUINE; AUTOPHAGY	3	PHARMACEUTICS	PHARMACEUTICS	ENGLISH	44	GREEN PUBLISHED, GOLD	HU, SHANG-HSIU/0000-0002-8965-3918; CHIANG, WEN-HSUAN/0000-0002-2022-0858	ST ALBAN-ANLAGE 66, CH-4052 BASEL, SWITZERLAND	MAR	16	BASEL	35335903	J	MDPI	2022		HU, SH (通讯作者)，NATL TSING HUA UNIV, DEPT BIOMED ENGN & ENVIRONM SCI, HSINCHU 30013, TAIWAN.	PHARMACOLOGY & PHARMACY				PHARMACEUTICS
CAO YB;WEI D;YANG LX;LUO ZJ;YU PW;LI H;ZHANG C;LIU XL;WU FS;WU M;ZENG YY	CAO, YANBING;WEI, DE;YANG, LIXIA;LUO, ZIJIN;YU, PEIWEN;LI, HAO;ZHANG, CAO;LIU, XIAOLONG;WU, FENGSHOU;WU, MING;ZENG, YONGYI	ANTARIS AL, 2016, NAT MATER, V15, P235, DOI 10.1038/NMAT4476, 10.1038/NMAT4476;CAI ZX, 2021, MOL CANCER, V20, DOI 10.1186/S12943-021-01467-8;CANO-MEJIA J, 2017, NANOMED-NANOTECHNOL, V13, P771, DOI 10.1016/J.NANO.2016.10.015;CHANG MY, 2019, ADV MATER, V31, DOI 10.1002/ADMA.201905271;CHAO Y, 2018, NAT BIOMED ENG, V2, P611, DOI 10.1038/S41551-018-0262-6;CHEN Q, 2016, NAT COMMUN, V7, DOI 10.1038/NCOM…	COMBINATORIAL PHOTOTHERMAL AND IMMUNOTHERAPY HAVE DEMONSTRATED GREAT POTENTIAL TO REMOVE PRIMARY TUMORS, SUPPRESS METASTASES, AND PREVENT TUMOR RECURRENCE. HOWEVER, THIS STRATEGY STILL CONFRONTS PATIENTS WITH MANY LIMITATIONS, SUCH AS COMPLEX COMPONENTS, SOPHISTICATED CONSTRUCTION, AND INADEQUATE THERAPEUTIC EFFICACY. IN THIS WORK, SMALL MOLECULES OF PORPHYRIN DERIVATIVES (PPOR) WHICH CAN SELF-AS…	2102526				FUZHOU UNIV, COLL CHEM ENGN, FUZHOU 350108, PEOPLES R CHINA.; FUJIAN MED UNIV, UNITED INNOVAT MENGCHAO HEPATOBILIARY TECHNOL KEY, MENGCHAO HEPATOBILIARY HOSP, FUZHOU 350025, PEOPLES R CHINA.; FUJIAN PROV HOSP SOUTH BRANCH, DEPT NEUROSURG, FUZHOU 350001, PEOPLES R CHINA.; FUJIAN MED UNIV, DEPT NEUROSURG, SHENGLI CLIN MED COLL, FUZHOU 350001, PEOPLES R CHINA.; WUHAN INST TECHNOL, SCH CHEM ENGN & PH…				NIR-II FLUORESCENCE IMAGING; PD-1 ANTIBODIES; PHOTOTHERMAL-IMMUNOTHERAPY; PORPHYRIN DERIVATIVES; SELF-ASSEMBLY	10.1002/adhm.202102526	ARTICLE; EARLY ACCESS	FEB 2022		2192-2659	FSWU@WIT.EDU.CN; WMMJ0419@163.COM; LAMP197311@126.COM			NATIONAL NATURAL SCIENCE FOUNDATION OF CHINANATIONAL NATURAL SCIENCE FOUNDATION OF CHINA (NSFC) [61727823, 21601142]; JOINT RESEARCH PROJECTS OF HEALTH AND EDUCATION COMMISSION OF FUJIAN PROVINCE [2019-WJ-20]; NATURAL SCIENCE FOUNDATION OF FUJIAN PROVINCE OF CHINANATURAL SCIENCE FOUNDATION OF FUJIAN PROVINCE [2020J02010]; JOINT FUNDS FOR THE INNOVATION OF SCIENCE AND TECHNOLOGY, FUJIAN PROVINCE […	Y.C., D.W., AND L.Y. CONTRIBUTED EQUALLY TO THIS WORK. THIS WORK WAS SUPPORTED BY THE NATIONAL NATURAL SCIENCE FOUNDATION OF CHINA (GRANT NOS. 61727823 AND 21601142), THE JOINT RESEARCH PROJECTS OF HEALTH AND EDUCATION COMMISSION OF FUJIAN PROVINCE (GRANT NO. 2019-WJ-20), THE NATURAL SCIENCE FOUNDATION OF FUJIAN PROVINCE OF CHINA (2020J02010), THE JOINT FUNDS FOR THE INNOVATION OF SCIENCE AND TEC…	ZC6ZQ				IMMUNE CHECKPOINT BLOCKADE; PHOTO-IMMUNOTHERAPY; CANCER; THERAPY; PD-L1; COMBINATION; ABLATION		ADV HEALTHC MATER	ADV. HEALTHC. MATER.	ENGLISH	52	GREEN SUBMITTED	LIU, XIAOLONG/0000-0002-3096-4981	111 RIVER ST, HOBOKEN 07030-5774, NJ USA		13	HOBOKEN	35134273	J	WILEY			WU, M; ZENG, YY (通讯作者)，FUJIAN MED UNIV, UNITED INNOVAT MENGCHAO HEPATOBILIARY TECHNOL KEY, MENGCHAO HEPATOBILIARY HOSP, FUZHOU 350025, PEOPLES R CHINA.; WU, FS (通讯作者)，WUHAN INST TECHNOL, SCH CHEM ENGN & PHARM, MINIST EDUC, KEY LAB GREEN CHEM PROC, WUHAN 430205, PEOPLES R CHINA.; WU, M; ZENG, YY (通讯作者)，FUZHOU UNIV, MENGCHAO MED X CTR, FUZHOU 350116, PEOPLES R CHINA.; ZENG, YY (通讯作者)，FUJIAN MED UNI…	ENGINEERING; SCIENCE & TECHNOLOGY - OTHER TOPICS; MATERIALS SCIENCE			2192-2640	ADVANCED HEALTHCARE MATERIALS
MOHAMED AA;ZAGHLOUL RA;ABDELGHANY AM;EL GAYAR AM	MOHAMED, AHMED A.;ZAGHLOUL, RANDA A.;ABDELGHANY, AMR M.;EL GAYAR, AMAL M.	ABDEL-HAMID NM, 2018, BIOMED PHARMACOTHER, V107, P1246, DOI 10.1016/J.BIOPHA.2018.08.104;ADELL T, 2018, METHODS MOL BIOL, V1774, P367, DOI 10.1007/978-1-4939-7802-1_11;AHMED O.M., 2019, DRUG CHEM TOXICOL, V31, P1;ALBASHER G, 2020, BIOL TRACE ELEM RES, V194, P444, DOI 10.1007/S12011-019-01793-5;BAI KK, 2020, NUTRIENTS, V12, DOI 10.3390/NU12030857;BAI Y, 2011, J NANOSCI NANOTECHNO, V11, P5012, DOI …	THE CURRENT STUDY INVESTIGATES THE ANTI-INFLAMMATORY AND HEPATOPROTECTIVE EFFECTS OF SELENIUM (SE) FORMULATED AS NANOPARTICLES (SENPS) AND IN COMBINATION WITH QUERCETIN (QCT) AGAINST THIOACETAMIDE (TAA)-INDUCED HEPATOCELLULAR CARCINOMA (HCC) IN RATS. SEVENTY-TWO MALE SPRAGUE-DAWLEY RATS WERE DIVIDED INTO SIX GROUPS (N = 12). THREE CONTROL GROUPS; NORMAL, SENPS; GROUP RECEIVED SENPS ONLY AND HCC; …	E22989				SINAI UNIV, FAC PHARM, DEPT BIOCHEM, CAIRO, EGYPT.; MANSOURA UNIV, FAC PHARM, DEPT BIOCHEM, MANSOURA 35516, EGYPT.; NATL RES CTR, DEPT SPECT, PHYS DIV, GIZA, EGYPT.;				BETA-CATENIN PATHWAY; HEPATOCELLULAR CARCINOMA; IL-33; QUERCETIN; SELENIUM NANOPARTICLES	10.1002/jbt.22989	ARTICLE; EARLY ACCESS	FEB 2022		1099-0461	AHMEDABDELNASER112@GMAIL.COM					ZC3OW				ELEMENTAL SELENIUM; NANO-SE; CANCER; ANTIOXIDANT; EXPRESSION; SERUM; P53; PROGRESSION; GLUTATHIONE; CATENIN		J BIOCHEM MOL TOXIC	J. BIOCHEM. MOL. TOXICOL.	ENGLISH	88		ABDELNASER MOHAMED, AHMED/0000-0002-2810-7016	111 RIVER ST, HOBOKEN 07030-5774, NJ USA		14	HOBOKEN	35179263	J	WILEY			MOHAMED, AA (通讯作者)，MANSOURA UNIV, FAC PHARM, DEPT BIOCHEM, MANSOURA 35516, EGYPT.	BIOCHEMISTRY & MOLECULAR BIOLOGY; TOXICOLOGY			1095-6670	JOURNAL OF BIOCHEMICAL AND MOLECULAR TOXICOLOGY
ZHANG L;ZHAO W;HUANG JK;LI FX;SHENG JD;SONG HL;CHEN Y	ZHANG, LEI;ZHAO, WEI;HUANG, JINKE;LI, FANGXUAN;SHENG, JINDONG;SONG, HUALIN;CHEN, YING	ALARD E, 2020, CANCERS, V12, DOI 10.3390/CANCERS12071826;AVIGAN D, 2004, CLIN CANCER RES, V10, P4699, DOI 10.1158/1078-0432.CCR-04-0347;AVIGAN DE, 2020, BIOL BLOOD MARROW TR, V26, PS62;BIRD RC, 2019, J VET SCI, V20, DOI 10.4142/JVS.2019.20.E48;BREWER KD, 2018, J BIOMED SCI, V25, DOI 10.1186/S12929-018-0413-9;CHEEVER MA, 2011, CLIN CANCER RES, V17, P3520, DOI 10.1158/1078-0432.CCR-10-3126;CHEN XD,…	OVARIAN CANCER (OC) IS A MALIGNANT TUMOR THAT SERIOUSLY AFFECTS WOMEN'S HEALTH. IN RECENT YEARS, IMMUNOTHERAPY HAS SHOWN GREAT POTENTIAL IN TUMOR TREATMENT. AS A MAJOR CONTRIBUTOR OF IMMUNOTHERAPY, DENDRITIC CELLS (DCS) - BASED TUMOR VACCINE HAS BEEN DEMONSTRATED TO HAVE A POSITIVE EFFECT IN INDUCING IMMUNE RESPONSES IN ANIMAL EXPERIMENTS. HOWEVER, THE EFFECT OF TUMOR VACCINES IN CLINICAL TRIALS …	828263				TIANJIN MED UNIV, CANC INST & HOSP, DEPT GYNECOL ONCOL, TIANJIN, PEOPLES R CHINA.; KEY LAB CANC PREVENT & THERAPY, TIANJIN, PEOPLES R CHINA.; TIANJINS CLIN RES CTR CANC, NATL CLIN RES CTR CANC, TIANJIN, PEOPLES R CHINA.; CITY UNIV HONG KONG, TUNG BIOMED SCI CTR, DEPT BIOMED SCI, KOWLOON, HONG KONG, PEOPLES R CHINA.; TIANJIN MED UNIV, SCH BASIC MED SCI, DEPT ANAT & HISTOL, TIANJIN, PEOPLES R CHINA…				OVARIAN CANCER; DENDRITIC CELL; FUSION CELL MEMBRANE; CPG-ODN; CYTOTOXIC T LYMPHOCYTES	10.3389/fimmu.2022.828263	ARTICLE				LYCHENYING2004@126.COM			TIANJIN SCIENCE AND TECHNOLOGY PLAN [20YFZCSY00040]; TIANJIN KEY MEDICAL DISCIPLINE(SPECIALTY) CONSTRUCTION PROJECT	FUNDING THIS WORK WAS SUPPORTED BY TIANJIN SCIENCE AND TECHNOLOGY PLAN (20YFZCSY00040) AND TIANJIN KEY MEDICAL DISCIPLINE(SPECIALTY) CONSTRUCTION PROJECT.	ZM8PL				TUMOR-CELL; ANTITUMOR-ACTIVITY; CARCINOMA CELLS; IMMUNOTHERAPY; HYBRIDS; NANOPARTICLES; BREAST; GROWTH		FRONT IMMUNOL	FRONT. IMMUNOL.	ENGLISH	51	GOLD, GREEN PUBLISHED		AVENUE DU TRIBUNAL FEDERAL 34, LAUSANNE, CH-1015, SWITZERLAND	FEB 17	15	LAUSANNE	35251013	J	FRONTIERS MEDIA SA	2022		CHEN, Y (通讯作者)，TIANJIN MED UNIV, CANC INST & HOSP, DEPT GYNECOL ONCOL, TIANJIN, PEOPLES R CHINA.; CHEN, Y (通讯作者)，KEY LAB CANC PREVENT & THERAPY, TIANJIN, PEOPLES R CHINA.; CHEN, Y (通讯作者)，TIANJINS CLIN RES CTR CANC, NATL CLIN RES CTR CANC, TIANJIN, PEOPLES R CHINA.	IMMUNOLOGY			1664-3224	FRONTIERS IN IMMUNOLOGY
WANG YH;ZHAO QF;ZHAO BY;ZHENG YS;ZHUANG QY;LIAO NS;WANG PY;CAI ZX;ZHANG D;ZENG YY;LIU XL	WANG, YUNHAO;ZHAO, QINGFU;ZHAO, BINYU;ZHENG, YOUSHI;ZHUANG, QIUYU;LIAO, NAISHUN;WANG, PEIYUAN;CAI, ZHIXIONG;ZHANG, DA;ZENG, YONGYI;LIU, XIAOLONG	AGOSTINIS P, 2011, CA-CANCER J CLIN, V61, P250, DOI 10.3322/CAAC.20114;ALZEIBAK R, 2021, INT J CANCER, V9;BOL KF, 2016, CANCER IMMUNOL IMMUN, V65, P327, DOI 10.1007/S00262-016-1796-7;CAI ZX, 2021, MOL CANCER, V20, DOI 10.1186/S12943-021-01467-8;CHEN CL, 2021, NANO LETT, V21, P5522, DOI 10.1021/ACS.NANOLETT.1C00818;DING L, 2020, ACS APPL MATER INTER, V12, P36906, DOI 10.1021/ACSAMI.0C09657;DING ZY…	HEPATOCELLULAR CARCINOMA (HCC) COMMONLY EMERGES IN AN IMMUNOLOGICALLY "COLD" STATE, THEREAFTER PROTECTS IT AWAY FROM CYTOLYTIC ATTACK BY TUMOR-INFILTRATING LYMPHOCYTES, RESULTING IN POOR RESPONSE TO IMMUNOTHERAPY. HEREIN, AN ACIDIC/PHOTO-SENSITIVE DENDRITIC CELL (DCS)-BASED NEOANTIGEN NANO-VACCINE HAS BEEN EXPLORED TO CONVERT TUMOR IMMUNE "COLD" STATE INTO "HOT", AND REMODEL TUMOR-ASSOCIATED NEUT…	2105631				FUJIAN MED UNIV, UNITED INNOVAT MENGCHAO HEPATOBILIARY TECHNOL KEY, MENGCHAO HEPATOBILIARY HOSP, FUZHOU 350025, PEOPLES R CHINA.; FUZHOU UNIV, MENGCHAO MED X CTR, FUZHOU 350116, PEOPLES R CHINA.; CHINESE ACAD SCI, CAS KEY LAB DESIGN & ASSEMBLY FUNCT NANOSTRUCT, FUJIAN INST RES STRUCT MATTER, FUZHOU 350002, PEOPLES R CHINA.; FUJIAN MED UNIV, LIVER DIS CTR, AFFILIATED HOSP 1, FUZHOU 350005, PEOPLES…				DENDRITIC CELL-BASED VACCINE; IMMUNOTHERAPY; NEOANTIGEN; NEUTROPHILS; PHOTODYNAMIC THERAPY	10.1002/advs.202105631	ARTICLE; EARLY ACCESS	FEB 2022		2198-3844	ZDLUOMAN1987@163.COM; LAMP197311@126.COM; XIAOLOONG.LIU@GMAIL.COM			NATIONAL NATURAL SCIENCE FOUNDATION OF CHINANATIONAL NATURAL SCIENCE FOUNDATION OF CHINA (NSFC) [62175031, 61875141]; NATURAL SCIENCE FOUNDATION OF FUJIAN PROVINCE OF CHINANATURAL SCIENCE FOUNDATION OF FUJIAN PROVINCE [2020J011154]; SCIENTIFIC FOUNDATION OF FUZHOU MUNICIPAL HEALTH COMMISSION [2021-S-WP1]; YOUNG AND MIDDLE-AGED TALENT TRAINING PROJECT OF FUJIAN PROVINCIAL HEALTH COMMISSION [2021GG…	Y.W. AND Q.Z. CONTRIBUTED EQUALLY TO THIS WORK. THE AUTHORS THANK THE KEY LABORATORY OF OPTOELECTRONIC SCIENCE AND TECHNOLOGY FOR MEDICINE OF MINISTRY OF EDUCATION, FUJIAN PROVINCIAL KEY LABORATORY OF PHOTONICS TECHNOLOGY, FUJIAN NORMAL UNIVERSITY, FUZHOU 350007, P. R. CHINA IN 1O2 DETECTION. THIS WORK WAS SUPPORTED BY THE NATIONAL NATURAL SCIENCE FOUNDATION OF CHINA (GRANT NO. 62175031, AND 6187…	YW5UF				HEPATOCELLULAR-CARCINOMA; CANCER; DIAGNOSIS		ADV SCI	ADV. SCI.	ENGLISH	45	GOLD	LIAO, NAISHUN/0000-0002-2781-4229	111 RIVER ST, HOBOKEN 07030-5774, NJ USA		14	HOBOKEN	35142445	J	WILEY			ZHANG, D; ZENG, YY; LIU, XL (通讯作者)，FUJIAN MED UNIV, UNITED INNOVAT MENGCHAO HEPATOBILIARY TECHNOL KEY, MENGCHAO HEPATOBILIARY HOSP, FUZHOU 350025, PEOPLES R CHINA.; ZHANG, D; LIU, XL (通讯作者)，FUZHOU UNIV, MENGCHAO MED X CTR, FUZHOU 350116, PEOPLES R CHINA.; LIU, XL (通讯作者)，CHINESE ACAD SCI, CAS KEY LAB DESIGN & ASSEMBLY FUNCT NANOSTRUCT, FUJIAN INST RES STRUCT MATTER, FUZHOU 350002, PEOPLES R CHINA.…	CHEMISTRY; SCIENCE & TECHNOLOGY - OTHER TOPICS; MATERIALS SCIENCE				ADVANCED SCIENCE
SHA HZ;LIU Q;XIE L;SHAO J;YU LX;CEN LQ;LI L;LIU FC;QIAN HQ;WEI J;LIU BR	SHA, HUIZI;LIU, QIN;XIE, LI;SHAO, JIE;YU, LIXIA;CEN, LANQI;LI, LIN;LIU, FANGCEN;QIAN, HANQING;WEI, JIA;LIU, BAORUI	COULIE PG, 2014, NAT REV CANCER, V14, P135, DOI 10.1038/NRC3670;D'ANGELO SP, 2018, LANCET ONCOL, V19, P416, DOI 10.1016/S1470-2045(18)30006-8;FIELDS RC, 2008, AM J SURG, V196, P559, DOI 10.1016/J.AMJSURG.2008.06.010;GOTO T, 2019, VACCINES-BASEL, V7, DOI 10.3390/VACCINES7030100;GUBIN MM, 2014, NATURE, V515, P577, DOI 10.1038/NATURE13988;HAILEMICHAEL Y, 2013, NAT MED, V19, P465, DOI 10.1038/NM.3105…	SOME OF THE MUTANT PEPTIDES PRODUCED BY GENE MUTATION TRANSCRIPTION AND TRANSLATION HAVE THE ABILITY TO INDUCE SPECIFIC T CELLS, WHICH ARE CALLED NEW ANTIGENS. NEOANTIGEN-BASED PEPTIDE, DNA, RNA, AND DENDRITIC CELL VACCINES HAVE BEEN USED IN THE CLINIC. IN THIS PAPER, WE DESCRIBE A LUNG METASTASIS OF A PHYLLODES TUMOR PATIENT DEMONSTRATING PATHOLOGICAL COMPLETE RESPONSE FOLLOWING TREATMENT CONTAI…	800484				NANJING UNIV, AFFILIATED HOSP, MED SCH, COMPREHENS CANC CTR,NANJING DRUM TOWER HOSP, NANJING, PEOPLES R CHINA.; NANJING UNIV, AFFILIATED HOSP, NANJING DRUM TOWER HOSP, DEPT PATHOL,MED SCH, NANJING, PEOPLES R CHINA.;				PERSONALIZED; NEOANTIGEN; NANO-VACCINE; PHYLLODES TUMOR; COMBINATION THERAPY	10.3389/fonc.2022.800484	ARTICLE				JIAWEI99@NJU.EDU.CN; BAORUILIU@NJU.EDU.CN			NATIONAL NATURAL SCIENCE FOUNDATION OF CHINANATIONAL NATURAL SCIENCE FOUNDATION OF CHINA (NSFC) [81930080, 81803093, 81902914]; NATURAL SCIENCE FOUNDATION OF JIANGSU PROVINCENATURAL SCIENCE FOUNDATION OF JIANGSU PROVINCE [BK20181115]; NANJING MEDICAL SCIENCE AND TECHNIQUE DEVELOPMENT FOUNDATION	ACKNOWLEDGMENTS THE AUTHORS ALSO THANK THE LIU LAB FOR THEIR SUPPORT AND ADVICE. THIS WORK WAS FUNDED BY GRANTS FROM THE NATIONAL NATURAL SCIENCE FOUNDATION OF CHINA (GRANT NOS. 81930080, 81803093 AND 81902914) AND NATURAL SCIENCE FOUNDATION OF JIANGSU PROVINCE (BK20181115) AND SUPPORTED BY NANJING MEDICAL SCIENCE AND TECHNIQUE DEVELOPMENT FOUNDATION.	ZG9TY				DOSE CYCLOPHOSPHAMIDE; BONE SARCOMA; OPEN-LABEL; CANCER; CELLS; TRIAL		FRONT ONCOL	FRONT. ONCOL.	ENGLISH	24	GOLD, GREEN PUBLISHED		AVENUE DU TRIBUNAL FEDERAL 34, LAUSANNE, CH-1015, SWITZERLAND	FEB 8	8	LAUSANNE	35211402	J	FRONTIERS MEDIA SA	2022		WEI, J; LIU, BR (通讯作者)，NANJING UNIV, AFFILIATED HOSP, MED SCH, COMPREHENS CANC CTR,NANJING DRUM TOWER HOSP, NANJING, PEOPLES R CHINA.	ONCOLOGY			2234-943X	FRONTIERS IN ONCOLOGY
CHENG XB;YU P;ZHOU X;ZHU JL;HAN YB;ZHANG C;KONG LY	CHENG, XIAOBEI;YU, PEI;ZHOU, XIANG;ZHU, JIALE;HAN, YUBAO;ZHANG, CHAO;KONG, LINGYI	BEAUVILLAIN C, 2007, BLOOD, V110, P2965, DOI 10.1182/BLOOD-2006-12-063826;BRENNER DR, 2016, CANCER CAUSE CONTROL, V27, P459, DOI 10.1007/S10552-016-0726-5;BRINKMANN V, 2004, SCIENCE, V303, P1532, DOI 10.1126/SCIENCE.1092385;CEN XH, 2018, FRONT PHARMACOL, V9, DOI 10.3389/FPHAR.2018.00878;CHE JY, 2020, ADV MATER, V32, DOI 10.1002/ADMA.202003598;CHEN PM, 2020, BIOMATERIALS, V230, DOI 10.1016/J.BIOMA…	ALTHOUGH MULTIFARIOUS TUMOR-TARGETING MODIFICATIONS OF NANOPARTICULATE SYSTEMS HAVE BEEN ATTEMPTED IN JOINT EFFORTS BY OUR PREDECESSORS, IT REMAINS CHALLENGING FOR NANOMEDICINE TO TRAVERSE PHYSIOLOGICAL BARRIERS INVOLVING BLOOD VESSELS, TISSUES, AND CELL BARRIERS TO THEREAFTER DEMONSTRATE EXCELLENT ANTITUMOR EFFECTS. TO FURTHER OVERCOME THESE INHERENT OBSTACLES, WE DESIGNED AND PREPARED MYCOPLASM…				924	CHINA PHARMACEUT UNIV, SCH TRADIT CHINESE PHARM, STATE KEY LAB NAT MED, JIANGSU KEY LAB BIOACT NAT PROD RES, NANJING 210009, PEOPLES R CHINA.; CHINA PHARMACEUT UNIV, DEPT SCI, NANJING 210009, PEOPLES R CHINA.;				RESIQUIMOD; NEUTROPHIL INFILTRATION; LIPOSOMES; DRUG DELIVERY; PATHOGEN-MEDIATED TUMOR TARGETING; COMBINATION THERAPY; NANO THERAPY; CHEMOTHERAPY	10.1016/j.apsb.2021.08.0182211-3835	ARTICLE			2211-3843	ZHANGCHAO@CPU.EDU.CN; CPU_LYKONG@126.COM	938		NATIONAL NATURAL SCIENCE FOUNDATION OF CHINANATIONAL NATURAL SCIENCE FOUNDATION OF CHINA (NSFC) [81872986]; "DOUBLE FIRST-CLASS" UNIVERSITY PROJECT, CHINA [CPU2018GF03]; 111 PROJECT FROM THE MINISTRY OF EDUCATION OF CHINAMINISTRY OF EDUCATION, CHINA - 111 PROJECT; STATE ADMINISTRATION OF FOREIGN EXPORT AFFAIRS OF CHINA [B18056]; DRUG INNOVATION MAJOR PROJECT, CHINA [2018ZX09711-001-007, 2018ZX097…	THIS WORK WAS SUPPORTED BY THE NATIONAL NATURAL SCIENCE FOUNDATION OF CHINA (81872986) , THE "DOUBLE FIRST-CLASS" UNIVERSITY PROJECT (CPU2018GF03, CHINA) , THE 111 PROJECT FROM THE MINISTRY OF EDUCATION OF CHINA, AND THE STATE ADMINISTRATION OF FOREIGN EXPORT AFFAIRS OF CHINA (B18056) , THE DRUG INNOVATION MAJOR PROJECT (2018ZX09711-001-007, 2018ZX09735002-003, CHINA) .	ZH6AS				NEUTROPHIL EXTRACELLULAR TRAPS; MULTIFUNCTIONAL NANOPARTICLES; DRUG-DELIVERY; CANCER; CELLS	2	ACTA PHARM SIN B	ACTA PHARM. SIN. B	ENGLISH	45		ZHANG, CHAO/0000-0002-8163-9716	C/O EDITORIAL BOARD OF ACTA PHARMACEUTICA SINICA, 1 XIANNONGTAN ST, BEIJING, 100050, PEOPLES R CHINA	FEB	15	BEIJING	35256955	J	INST MATERIA MEDICA, CHINESE ACAD MEDICAL SCIENCES	2022		ZHANG, C; KONG, LY (通讯作者)，CHINA PHARMACEUT UNIV, SCH TRADIT CHINESE PHARM, STATE KEY LAB NAT MED, JIANGSU KEY LAB BIOACT NAT PROD RES, NANJING 210009, PEOPLES R CHINA.	PHARMACOLOGY & PHARMACY			2211-3835	ACTA PHARMACEUTICA SINICA B
CHOI Y;KIM J;CHAE J;HONG J;PARK J;JEONG E;KIM H;TANAKA M;OKOCHI M;CHOI J	CHOI, YONGHYUN;KIM, JIWON;CHAE, JAYOUNG;HONG, JOOHYE;PARK, JONGJUN;JEONG, EUNSEO;KIM, HAYOUNG;TANAKA, MASAYOSHI;OKOCHI, MINA;CHOI, JONGHOON	ADAMCZYK B, 2012, BBA-GEN SUBJECTS, V1820, P1347, DOI 10.1016/J.BBAGEN.2011.12.001;AKINLEYE A, 2019, J HEMATOL ONCOL, V12, DOI 10.1186/S13045-019-0779-5;ANDERLUH M, 2021, FEBS J, V288, P4746, DOI 10.1111/FEBS.15830;ARNAUD J, 2013, CHEM SOC REV, V42, P4798, DOI 10.1039/C2CS35435G;BARENWALDT A, 2019, EXPERT OPIN THER TAR, V23, P839, DOI 10.1080/14728222.2019.1667977;BARKAL AA, 2019, NATURE, V572, P…	CANCER IMMUNOTHERAPY IS AN EMERGING THERAPEUTIC STRATEGY FOR CANCER TREATMENT. MOST OF THE IMMUNOTHERAPEUTICS APPROVED BY THE FDA REGULATE THE INNATE IMMUNE SYSTEM AND ASSOCIATED IMMUNE CELL ACTIVITY, WITH IMMUNE CHECK INHIBITORS IN PARTICULAR HAVING TRANSFORMED THE FIELD OF CANCER IMMUNOTHERAPY DUE TO THEIR SIGNIFICANT CLINICAL POTENTIAL. HOWEVER, PREVIOUSLY REPORTED IMMUNOTHERAPEUTICS HAVE EXHI…				321	CHUNG ANG UNIV, SCH INTEGRAT ENGN, SEOUL, SOUTH KOREA.; TOKYO INST TECHNOL, DEPT CHEM SCI & ENGN, MEGURO KU, 2-12-1-S1-24 O OKAYAMA, TOKYO 1528552, JAPAN.;				GLYCOSYLATION; CANCER GLYCAN; CANCER IMMUNOTHERAPY; GLYCAN TARGETING; NANOPARTICLE	10.1016/j.jconrel.2022.01.004	ARTICLE			1873-4995	NANOMED@CAU.AC.KR	336		NATIONAL RESEARCH FOUNDATION OF KOREA (NRF) - KOREAN GOVERNMENT (MSIT) [2017M3A7B8061942, 2020R1A5A1018052, 2019R1A2C1006018]; AMED [JP21ZF0127004]	THIS STUDY WAS SUPPORTED BY THE NATIONAL RESEARCH FOUNDATION OF KOREA (NRF) FUNDED BY THE KOREAN GOVERNMENT (MSIT) (NO. 2017M3A7B8061942, NO.2020R1A5A1018052, AND NO. 2019R1A2C1006018). THIS RESEARCH WAS ALSO PARTIALLY SUPPORTED BY THE AMED (GRANT NUMBER JP21ZF0127004).	YL1QC				SIALIC-ACID; PROTEIN GLYCOSYLATION; DENDRITIC CELLS; TUMOR-GROWTH; FUCOSYLATION; NANOPARTICLES; EXPRESSION; RECEPTORS; BINDING; LEWIS		J CONTROL RELEASE	J. CONTROL. RELEASE	ENGLISH	137			RADARWEG 29, 1043 NX AMSTERDAM, NETHERLANDS	FEB	16	AMSTERDAM	34998918	J	ELSEVIER	2022		CHOI, J (通讯作者)，CHUNG ANG UNIV, SCH INTEGRAT ENGN, SEOUL, SOUTH KOREA.	CHEMISTRY; PHARMACOLOGY & PHARMACY			0168-3659	JOURNAL OF CONTROLLED RELEASE
SHAHGORDI S;OROOJALIAN F;HASHEMI E;HASHEMI M	SHAHGORDI, SANAZ;OROOJALIAN, FATEMEH;HASHEMI, EZZAT;HASHEMI, MARYAM	ABIKO K, 2013, CLIN CANCER RES, V19, P1363, DOI 10.1158/1078-0432.CCR-12-2199;ABREO A, 2020, CLIN INFECT DIS, V71, P211, DOI 10.1093/CID/CIZ1033;AREND WP, 2001, ARTHRIT RHEUM-ARTHR, V45, P101;AZIMIFAR MA, 2021, BIOTECHNOL PROGR, V37, DOI 10.1002/BTPR.3175;BAYAT S, 2021, IRAN J BASIC MED SCI, V24, P1404, DOI 10.22038/IJBMS.2021.58798.13060;BHAVSAR MD, 2008, GENE THER, V15, P1200, DOI 10.1038/GT.20…	A B S T R A C T IMMUNOTHERAPY IS A NOVEL PREFERENCE FOR THE TREATMENT OF VARIOUS COMPLEX DISEASES. CONSIDERING THE APPLICATION OF VARYING AGENTS FOR SUPPRESSION OR ACTIVATION OF THE IMMUNE SYSTEM, IMMUNOGENE THERAPY WAS CONFIRMED TO STAND AS A PROPER ALTERNATIVE FOR OTHER IMMUNOTHERAPEUTIC STRATEGIES DUE TO ITS CAPABILITY IN TARGETING CELLS WITH MORE SPECIFICITY THAT LEADS TO CONTROLLING THE EXPR…				134	GOLESTAN UNIV MED SCI, FAC MED, IMMUNOL DEPT, GORGAN, GOLESTAN, IRAN.; MASHHAD UNIV MED SCI, NANOTECHNOL RES CTR, PHARMACEUT TECHNOL INST, MASHHAD, RAZAVI KHORASAN, IRAN.; NORTH KHORASAN UNIV MED SCI, DEPT ADV SCI & TECHNOL, BOJNURD, IRAN.; STANFORD UNIV, DEPT NEUROL & NEUROL SCI, STANFORD, CA 94305 USA.; UNIV MED SCI, SCH PHARM, DEPT PHARMACEUT BIOTECHNOL, MASHHAD, RAZAVI KHORASAN, IRAN.;				GENE DELIVERY; IMMUNOGENE THERAPY; IMMUNOTHERAPY; NANO-CARRIERS	10.22038/IJBMS.2022.59718.13245	ARTICLE			2008-3874	HASHEMIM@MUMS.AC.IR	147				YZ6BM				SMALL INTERFERING RNA; TUMOR-ASSOCIATED MACROPHAGES; GENE DELIVERY; PLASMID DNA; CHITOSAN NANOPARTICLES; ANTIBODY-RESPONSES; TARGETED DELIVERY; SYSTEMIC DELIVERY; IMMUNE-RESPONSES; GERMINAL CENTER	2	IRAN J BASIC MED SCI	IRAN. J. BASIC MED. SCI.	ENGLISH	140			VICE-CHANCELLOR FOR RES CTR OFF IJBMS, DANESHGAH ST, PO BOX 9138813944 -445, MASHHAD, 00000, IRAN	FEB	14	MASHHAD		J	MASHHAD UNIV MED SCIENCES	2022		HASHEMI, M (通讯作者)，UNIV MED SCI, SCH PHARM, DEPT PHARMACEUT BIOTECHNOL, MASHHAD, RAZAVI KHORASAN, IRAN.	RESEARCH & EXPERIMENTAL MEDICINE; PHARMACOLOGY & PHARMACY			2008-3866	IRANIAN JOURNAL OF BASIC MEDICAL SCIENCES
TSAO HY;CHENG HW;KUO CC;CHEN SY	TSAO, HSIN-YI;CHENG, HUNG-WEI;KUO, CHIA-CHI;CHEN, SAN-YUAN	ALIMORADI HOUMAN, 2019, PHARMACEUTICAL NANOTECHNOLOGY, V7, P279, DOI 10.2174/2211738507666190429111306;BRONIOWSKA KA, 2013, BBA-GEN SUBJECTS, V1830, P3173, DOI 10.1016/J.BBAGEN.2013.02.004;CHEN JY, 2010, SMALL, V6, P811, DOI 10.1002/SMLL.200902216;CHEN L.-F., 2015, J AGR FORESTRY, V64, P1;CHEN YC, 2016, NAT COMMUN, V7, DOI 10.1038/NCOMMS13443;CHOUDHARI SK, 2013, WORLD J SURG ONCOL, V11, DOI 10.11…	CURRENTLY, THE COMBINATION THERAPIES BASED ON IMMUNOTHERAPY HAVE BEEN RAPIDLY DEVELOPED, BUT THE RESPONSE RATE HAS NOT ALWAYS INCREASED AS EXPECTED. NANO-PLATFORM HAS BECOME A POTENTIAL STRATEGY WHICH CAN TRIGGER MULTI-FUNCTIONS TO INCREASE IMMUNOTHERAPEUTIC EFFICACY VIA ACTIVATING T-CELLS AND PHOTOTHERMAL EFFECT. HEREIN, TO AVOID THE SELF-DEGRADATION AND PROVIDE PH-SENSITIVE PROPERTY, S-NITROSOG…	138				NATL YANG MING CHIAO TUNG UNIV, MAT SCI & ENGN, HSINCHU 300, TAIWAN.; CHINA MED UNIV, GRAD INST BIOMED SCI, TAICHUNG 404, TAIWAN.; NATL TSING HUA UNIV, FRONTIER RES CTR FUNDAMENTAL & APPL SCI MATTERS, HSINCHU 300, TAIWAN.; KAOHSIUNG MED UNIV, COLL DENT MED, SCH DENT, KAOHSIUNG 807378, TAIWAN.;				S-NITROSOGLUTATHIONE (GSNO); GOLD NANOCUBES (AUNCS); PHOTOTHERMAL THERAPY (PTT); IDO IMMUNOTHERAPY	10.3390/ph15020138	ARTICLE			1424-8247	YVONNE880217@GMAIL.COM; MLB14756@GMAIL.COM; D42172000@GMAIL.COM; SANYUANCHEN@NYCU.EDU.TW			MINISTRY OF SCIENCE AND TECHNOLOGY IN TAIWANMINISTRY OF SCIENCE AND TECHNOLOGY, TAIWAN [MOST 110-2224-E-080-001-, MOST 109-2224-E-080-001]	THE AUTHORS EXPRESS THANKS FOR THE RESEARCH GRANTS OF MOST 110-2224-E-080-001- AND MOST 109-2224-E-080-001- FROM THE MINISTRY OF SCIENCE AND TECHNOLOGY IN TAIWAN.	ZV6PW				NITRIC-OXIDE; INDOLEAMINE 2,3-DIOXYGENASE; DENDRITIC CELLS; NANOPARTICLES; INHIBITION; RESISTANCE; NANOCAGES	2	PHARMACEUTICALS-BASE	PHARMACEUTICALS	ENGLISH	37	GREEN PUBLISHED, GOLD		ST ALBAN-ANLAGE 66, CH-4052 BASEL, SWITZERLAND	FEB	14	BASEL	35215251	J	MDPI	2022		CHEN, SY (通讯作者)，NATL YANG MING CHIAO TUNG UNIV, MAT SCI & ENGN, HSINCHU 300, TAIWAN.; CHEN, SY (通讯作者)，CHINA MED UNIV, GRAD INST BIOMED SCI, TAICHUNG 404, TAIWAN.; CHEN, SY (通讯作者)，NATL TSING HUA UNIV, FRONTIER RES CTR FUNDAMENTAL & APPL SCI MATTERS, HSINCHU 300, TAIWAN.; CHEN, SY (通讯作者)，KAOHSIUNG MED UNIV, COLL DENT MED, SCH DENT, KAOHSIUNG 807378, TAIWAN.	PHARMACOLOGY & PHARMACY				PHARMACEUTICALS
HONG Y;KIM IS	HONG, YEONSUN;KIM, IN-SAN	ALEXANDER M, 2021, TRANSPL CELL THER, V27, P558, DOI 10.1016/J.JTCT.2021.01.014;ANDROULLA MN, 2018, CURR PHARM BIOTECHNO, V19, P5, DOI 10.2174/1389201019666180418095526;BAGHBA R, 2020, CELL COMMUN SIGNAL, V18, DOI 10.1186/S12964-020-0530-4;BEAVIS PA, 2016, SEMIN IMMUNOL, V28, P64, DOI 10.1016/J.SMIM.2015.11.003;BESSE B, 2016, ONCOIMMUNOLOGY, V5, DOI 10.1080/2162402X.2015.1071008;BOBRIE A, 2011, T…	ADOPTIVE CELL TRANSFER (ACT), A FORM OF CELL-BASED IMMUNOTHERAPY THAT ELIMINATES CANCER BY RESTORING AND STRENGTHENING THE BODY'S IMMUNE SYSTEM, HAS REVOLUTIONIZED CANCER TREATMENT. ACT ENTAILS INTRAVENOUS TRANSFER OF EITHER TUMOR-RESIDENT OR PERIPHERAL BLOOD-MODIFIED IMMUNE CELLS INTO CANCER PATIENTS TO MEDIATE ANTI-TUMOR RESPONSE. ALTHOUGH THESE IMMUNE CELLS CONTROL AND ERADICATE CANCER VIA ENH…				39	KOREA INST SCI & TECHNOL KIST, BIOMED RES INST, SEOUL 02792, SOUTH KOREA.; KOREA UNIV, KU KIST GRAD SCH CONVERGING SCI & TECHNOL, SEOUL 02841, SOUTH KOREA.;				ADOPTIVE CELL TRANSFER; CANCER; EXOSOME; IMMUNE CELL; IMMUNOTHERAPY	10.5483/BMBRep.2022.55.1.075	REVIEW			1976-670X	ISKIM14@KIST.RE.KR	47		NATIONAL RESEARCH FOUNDATION OF KOREA (NRF) - KOREAN GOVERNMENT [2017R1A3B1023418]; KU-KIST GRADUATE SCHOOL OF CONVERTGING SCIENCE AND TECHNOLOGY PROGRAM; KIST INSTITUTIONAL PROGRAMKOREA INSTITUTE OF SCIENCE & TECHNOLOGY (KIST)	THIS WORK WAS SUPPORTED BY GRANTS FROM THE NATIONAL RESEARCH FOUNDATION OF KOREA (NRF) FUNDED BY THE KOREAN GOVERNMENT (2017R1A3B1023418) , KU-KIST GRADUATE SCHOOL OF CONVERT-GING SCIENCE AND TECHNOLOGY PROGRAM, AND KIST INSTITUTIONAL PROGRAM.	YP3ZK				NATURAL-KILLER-CELLS; CLINICAL-TRIAL; T-CELLS; EXTRACELLULAR VESICLES; ANTITUMOR-ACTIVITY; CANCER REGRESSION; IMMUNOTHERAPY; SECRETION; LYMPHOCYTES; REMISSIONS	1	BMB REP	BMB REP.	ENGLISH	104	GREEN PUBLISHED, GOLD	KIM, IN-SAN/0000-0003-1714-4521	KOREA SCIENCE & TECHNOLOGY CENTER, # 801, 635-4 , YEOKSAM-DONG, KANGNAM-KU, SEOUL, 135-703, SOUTH KOREA	JAN 31	9	SEOUL		J	KOREAN SOCIETY BIOCHEMISTRY & MOLECULAR BIOLOGY	2022		KIM, IS (通讯作者)，KOREA INST SCI & TECHNOL KIST, BIOMED RES INST, SEOUL 02792, SOUTH KOREA.; KIM, IS (通讯作者)，KOREA UNIV, KU KIST GRAD SCH CONVERGING SCI & TECHNOL, SEOUL 02841, SOUTH KOREA.	BIOCHEMISTRY & MOLECULAR BIOLOGY			1976-6696	BMB REPORTS
LIU XY;ZHU MH;WANG XY;DONG X;LIU HJ;LI RY;JIA SC;LU Q;ZHAO M;SUN P;CHEN HZ;FANG C	LIU, XIANG-YU;ZHU, MAO-HUA;WANG, XIAO-YU;DONG, XIAO;LIU, HAI-JUN;LI, RUI-YANG;JIA, SHI-CHONG;LU, QIN;ZHAO, MEI;SUN, PENG;CHEN, HONG-ZHUAN;FANG, CHAO	AFSHAR-KHARGHAN V, 2017, J CLIN INVEST, V127, P780, DOI 10.1172/JCI90962;AN JY, 2020, ACS NANO, V14, P7639, DOI 10.1021/ACSNANO.0C03881;BOURNAZOS S, 2020, NAT REV IMMUNOL, V20, P633, DOI 10.1038/S41577-020-00410-0;CARRETERO R, 2015, NAT IMMUNOL, V16, P609, DOI 10.1038/NI.3159;CHEN ZJ, 2020, NANO LETT, V20, P4177, DOI 10.1021/ACS.NANOLETT.0C00495;DIVINE ROBBY, 2021, SCIENCE, V372, DOI 10.1101/2020…	BACKGROUND: HARNESSING THE IMMUNE SYSTEM TO FIGHT CANCER HAS LED TO PROMINENT CLINICAL SUCCESSES. STRATEGIES TO STIMULATE INNATE IMMUNE EFFECTORS ARE ATTRACTING CONSIDERABLE INTEREST IN CANCER THERAPY. HERE, THROUGH CONJUGATING MULTIVALENT FC FRAGMENTS ONTO THE SURFACE OF MESOPOROUS SILICA NANOPARTICLES (MSN), WE DEVELOPED A NANOPARTICLEBASED INNATE IMMUNE SYSTEM ACTIVATOR (NISA) FOR BREAST CANCE…	54				SHANGHAI JIAO TONG UNIV, SCH MED SJTU SM, HONGQIAO INT INST MED, TONGREN HOSP, SHANGHAI 200025, PEOPLES R CHINA.; SHANGHAI JIAO TONG UNIV, SCH MED SJTU SM, STATE KEY LAB ONCOGENES & RELATED GENES, DEPT PHARMACOL & CHEM BIOL, SHANGHAI 200025, PEOPLES R CHINA.; SHANGHAI UNIV MED & HLTH SCI, DEPT PHARM, 279 ZHOUZHU RD, SHANGHAI 201318, PEOPLES R CHINA.; SJTU SM, DEPT GEN SURG, TONGREN HOSP, SHANGHAI…				NANOPARTICLES; INNATE IMMUNE SYSTEM; FC FRAGMENT; IMMUNOTHERAPY; BREAST CANCER	10.1186/s12951-022-01265-4	ARTICLE			1477-3155	FANGCHAO32@SJTU.EDU.CN			NATIONAL NATURAL SCIENCE FOUNDATION OF CHINANATIONAL NATURAL SCIENCE FOUNDATION OF CHINA (NSFC) [81602729, 81773274, 82073379]; "SHU GUANG" PROGRAM OF SHANGHAI EDUCATION DEVELOPMENT FOUNDATION; SHANGHAI MUNICIPAL EDUCATION COMMISSIONSHANGHAI MUNICIPAL EDUCATION COMMISSION (SHMEC) [16SG13]; SHANGHAI SCIENCE AND TECHNOLOGY COMMISSIONSHANGHAI SCIENCE & TECHNOLOGY COMMITTEESCIENCE & TECHNOLOGY COMMIS…	THIS WORK WAS SUPPORTED BY NATIONAL NATURAL SCIENCE FOUNDATION OF CHINA (81602729, 81773274, AND 82073379), "SHU GUANG" PROGRAM OF SHANGHAI EDUCATION DEVELOPMENT FOUNDATION AND SHANGHAI MUNICIPAL EDUCATION COMMISSION (16SG13), AND SHANGHAI SCIENCE AND TECHNOLOGY COMMISSION (20JC1410100).	YQ3NG				DELIVERY-SYSTEM; DRUG-DELIVERY; NANOPARTICLES; IMMUNOTHERAPY; ENHANCEMENT; COMPLEMENT; POLARIZATION; COMBINATION; VACCINATION; ANTIBODIES	1	J NANOBIOTECHNOL	J. NANOBIOTECHNOL.	ENGLISH	54	GREEN PUBLISHED, GOLD	DONG, XIAO/0000-0001-6897-6999; WANG, XIAOYU/0000-0002-7276-9738	CAMPUS, 4 CRINAN ST, LONDON N1 9XW, ENGLAND	JAN 29	15	LONDON	35093074	J	BMC	2022	DONG, XIAO/AAI-5288-2021	FANG, C (通讯作者)，SHANGHAI JIAO TONG UNIV, SCH MED SJTU SM, HONGQIAO INT INST MED, TONGREN HOSP, SHANGHAI 200025, PEOPLES R CHINA.; FANG, C (通讯作者)，SHANGHAI JIAO TONG UNIV, SCH MED SJTU SM, STATE KEY LAB ONCOGENES & RELATED GENES, DEPT PHARMACOL & CHEM BIOL, SHANGHAI 200025, PEOPLES R CHINA.; FANG, C (通讯作者)，ZUNYI MED UNIV, KEY LAB BASIC PHARMACOL, MINIST EDUC, ZUNYI 563003, GUIZHOU, PEOPLES R CHINA.;…	BIOTECHNOLOGY & APPLIED MICROBIOLOGY; SCIENCE & TECHNOLOGY - OTHER TOPICS				JOURNAL OF NANOBIOTECHNOLOGY
WEI SM;SHAO XX;LIU Y;XIONG BY;CUI PF;LIU ZL;LI QS	WEI, SIMENG;SHAO, XINXIN;LIU, YONG;XIONG, BOYU;CUI, PENGFEI;LIU, ZILING;LI, QUANSHUN	AQUINO-JARQUIN G, 2021, MOL GENET METAB, V134, P77, DOI 10.1016/J.YMGME.2021.08.002;BOUSSIF O, 1995, P NATL ACAD SCI USA, V92, P7297, DOI 10.1073/PNAS.92.16.7297;BRINKMAN EK, 2014, NUCLEIC ACIDS RES, V42, DOI 10.1093/NAR/GKU936;CHARLESWORTH CT, 2019, NAT MED, V25, P249, DOI 10.1038/S41591-018-0326-X;CHENG WJ, 2018, INT J NANOMED, V13, P7079, DOI 10.2147/IJN.S181440;CHU DSH, 2012, ACCOUNTS CHEM RE…	IMMUNE CHECKPOINT BLOCKADE THERAPY AGAINST PROGRAMMED DEATH PROTEIN-1 AND ITS LIGAND (PD-1/PD-L1) HAS BEEN ACCEPTED AS A PROMISING APPROACH TO ACTIVATE THE IMMUNE SYSTEM'S ANTI-TUMOR RESPONSE. ALTHOUGH SMALL INTERFERING RNA (SIRNA) OR ANTIBODIES CAN BLOCK THE PD-1/PD-L1 PATHWAY, THE EFFECT OF THIS BLOCKADE IS TEMPORARY AND REVERSIBLE. HERE, WE DEVELOPED A NANO-DELIVERY SYSTEM TO ACHIEVE PERMANENT…				1291	FIRST HOSP JILIN UNIV, DEPT CANC CTR, CHANGCHUN 130012, PEOPLES R CHINA.; JILIN UNIV, SCH LIFE SCI, KEY LAB MOL ENZYMOL & ENGN, MINIST EDUC, CHANGCHUN 130012, PEOPLES R CHINA.;					10.1039/d1tb02688g	ARTICLE	JAN 2022		2050-7518	ZILING@JLU.EDU.CN; QUANSHUN@JLU.EDU.CN	1300		NATIONAL KEY R&D PROGRAM OF CHINA [2020YFA0907003]; NATIONAL NATURAL SCIENCE FOUNDATION OF CHINANATIONAL NATURAL SCIENCE FOUNDATION OF CHINA (NSFC) [32071267, 81872928]; SCIENCE AND TECHNOLOGY DEPARTMENT OF JILIN PROVINCE [20190201288JC]; DEVELOPMENT AND REFORM COMMISSION OF JILIN PROVINCE [2021C041-4]; INTERDISCIPLINARY INNOVATION PROGRAM OF JILIN UNIVERSITY [JLUXKJC2020308]	THIS WORK WAS SUPPORTED BY THE NATIONAL KEY R&D PROGRAM OF CHINA (2020YFA0907003), THE NATIONAL NATURAL SCIENCE FOUNDATION OF CHINA (32071267 AND 81872928), THE SCIENCE AND TECHNOLOGY DEPARTMENT OF JILIN PROVINCE (20190201288JC), THE DEVELOPMENT AND REFORM COMMISSION OF JILIN PROVINCE (2021C041-4) AND THE INTERDISCIPLINARY INNOVATION PROGRAM OF JILIN UNIVERSITY (JLUXKJC2020308).	ZF6RJ				TUMOR; MELANOMA; PROLIFERATION; EXPRESSION; THERAPY; CELLS	8	J MATER CHEM B	J. MAT. CHEM. B	ENGLISH	46			THOMAS GRAHAM HOUSE, SCIENCE PARK, MILTON RD, CAMBRIDGE CB4 0WF, CAMBS, ENGLAND	FEB 23	10	CAMBRIDGE	35141737	J	ROYAL SOC CHEMISTRY	2022		LIU, ZL (通讯作者)，FIRST HOSP JILIN UNIV, DEPT CANC CTR, CHANGCHUN 130012, PEOPLES R CHINA.; LI, QS (通讯作者)，JILIN UNIV, SCH LIFE SCI, KEY LAB MOL ENZYMOL & ENGN, MINIST EDUC, CHANGCHUN 130012, PEOPLES R CHINA.	MATERIALS SCIENCE			2050-750X	JOURNAL OF MATERIALS CHEMISTRY B
HE SS;LIU J;ZHANG C;WANG J;PU KY	HE, SHASHA;LIU, JING;ZHANG, CHI;WANG, JUN;PU, KANYI	BABAN B, 2009, J IMMUNOL, V183, P2475, DOI 10.4049/JIMMUNOL.0900986;BARRY M, 2002, NAT REV IMMUNOL, V2, P401, DOI 10.1038/NRI819;CHANG MY, 2021, ADV MATER, V33, DOI 10.1002/ADMA.202004788;CHEN Q, 2016, NAT COMMUN, V7, DOI 10.1038/NCOMMS13193;CITRON BA, 2000, EXP NEUROL, V166, P213, DOI 10.1006/EXNR.2000.7523;FUCIKOVA J, 2020, CELL DEATH DIS, V11, DOI 10.1038/S41419-020-03221-2;GALLUZZI L, 2020, N…	COMBINATION PHOTOIMMUNOTHERAPY HOLDS PROMISE FOR TUMOR SUPPRESSION; HOWEVER, SMART PHOTOTHERAPEUTIC AGENTS THAT ONLY ACTIVATE THEIR IMMUNE PHARMACEUTICAL ACTION IN TUMORS HAVE BEEN RARELY DEVELOPED. HEREIN, WE REPORT A SEMICONDUCTING POLYMER (SP) NANO-REGULATOR (SPNT) WITH CASCADING ACTIVATION FOR COMBINATIONAL PHOTODYNAMIC CANCER IMMUNOTHERAPY. SPNT COMPRISES AN IMMUNOREGULATOR (M-TRP: 1-METHYLT…	E202116669				NANYANG TECHNOL UNIV, SCH CHEM & BIOMED ENGN, 70 NANYANG DR, SINGAPORE 637457, SINGAPORE.; NANYANG TECHNOL UNIV, SCH PHYS & MATH SCI, SINGAPORE 637371, SINGAPORE.; NANYANG TECHNOL UNIV, LEE KONG CHIAN SCH MED, SINGAPORE 636921, SINGAPORE.; SOUTH CHINA UNIV TECHNOL, SCH BIOMED SCI & ENGN, GUANGZHOU INT CAMPUS, GUANGZHOU 510006, PEOPLES R CHINA.; SOUTH CHINA UNIV TECHNOL, NATL ENGN RES CTR TISSUE R…				APOPTOTIC BIOMARKER; CANCER THERAPY; CASCADING ACTIVATION; IMMUNOTHERAPY; PHOTODYNAMIC THERAPY	10.1002/anie.202116669	ARTICLE	JAN 2022		1521-3773	MCJWANG@SCUT.EDU.CN; KYPU@NTU.EDU.SG			SINGAPORE MINISTRY OF EDUCATION, ACADEMIC RESEARCH FUND TIER 1MINISTRY OF EDUCATION, SINGAPORE [2019-T1-002-045, RG125/19, RT05/20]; ACADEMIC RESEARCH FUND TIER 2 [MOE2018-T2-2-042, MOE-T2EP30220-0010]; A*STAR SERC AME PROGRAMMATIC FUNDAGENCY FOR SCIENCE TECHNOLOGY & RESEARCH (ASTAR) [SERC A18 A8B0059]	K.P. THANKS SINGAPORE MINISTRY OF EDUCATION, ACADEMIC RESEARCH FUND TIER 1 (2019-T1-002-045, RG125/19, RT05/20), ACADEMIC RESEARCH FUND TIER 2 (MOE2018-T2-2-042; MOE-T2EP30220-0010), AND A*STAR SERC AME PROGRAMMATIC FUND (SERC A18 A8B0059) FOR THE FINANCIAL SUPPORT.	ZE4BJ				IMMUNOGENIC CELL-DEATH; T-CELLS; COMBINATION; LYMPHOCYTES; CONVERSION; IDO	10	ANGEW CHEM INT EDIT	ANGEW. CHEM.-INT. EDIT.	ENGLISH	46		WANG, JUN/0000-0001-9957-9208; PU, KANYI/0000-0002-8064-6009	POSTFACH 101161, 69451 WEINHEIM, GERMANY	MAR 1	9	WEINHEIM	34967097	J	WILEY-V C H VERLAG GMBH	2022	HE, SHASHA/AAA-3107-2022; WANG, JUN/F-9033-2011; PU, KANYI/F-2957-2010	PU, KY (通讯作者)，NANYANG TECHNOL UNIV, SCH CHEM & BIOMED ENGN, 70 NANYANG DR, SINGAPORE 637457, SINGAPORE.; PU, KY (通讯作者)，NANYANG TECHNOL UNIV, SCH PHYS & MATH SCI, SINGAPORE 637371, SINGAPORE.; PU, KY (通讯作者)，NANYANG TECHNOL UNIV, LEE KONG CHIAN SCH MED, SINGAPORE 636921, SINGAPORE.; WANG, J (通讯作者)，SOUTH CHINA UNIV TECHNOL, SCH BIOMED SCI & ENGN, GUANGZHOU INT CAMPUS, GUANGZHOU 510006, PEOPLES R CHI…	CHEMISTRY			1433-7851	ANGEWANDTE CHEMIE-INTERNATIONAL EDITION
GONG F;XU JC;LIU B;YANG NL;CHENG L;HUANG P;WANG CJ;CHEN Q;NI CF;LIU Z	GONG, FEI;XU, JIACHEN;LIU, BO;YANG, NAILIN;CHENG, LIANG;HUANG, PENG;WANG, CHUNJIE;CHEN, QIAN;NI, CAIFANG;LIU, ZHUANG	AERTS JG, 2013, CANCER RES, V73, P2381, DOI 10.1158/0008-5472.CAN-12-3932;ANDERSON RL, 2019, NAT REV CLIN ONCOL, V16, P185, DOI 10.1038/S41571-018-0134-8;BALINT S, 2020, SCIENCE, V368, P897, DOI 10.1126/SCIENCE.AAY9207;CHANG CH, 2015, CELL, V162, P1229, DOI 10.1016/J.CELL.2015.08.016;CHAO Y, 2018, NAT BIOMED ENG, V2, P611, DOI 10.1038/S41551-018-0262-6;CHEN Q, 2019, CHEM SOC REV, V48, P5506, DOI …	HEREIN, WE PREPARED CAH2 NANOPARTICLES THROUGH LIQUID-PHASE EXFOLIATION AND FIRST APPLIED THEM AS AN ANTITUMOR THERAPEUTIC AGENT. BEING DISPERSED IN LOW-MOLECULAR-WEIGHT POLYETHYLENE GLYCOL (PEG) AND INJECTED INTO THE TUMOR, NANO-CAH2 WOULD REACT WITH WATER TO GENERATE ABUNDANT HYDROGEN GAS (H-2), CALCIUM IONS (CA2+), AND HYDROXYL IONS (OH-), ENABLING HYDROGEN THERAPY, TUMOR CALCIFICATION, AND NE…				268	SOOCHOW UNIV, INST FUNCT NANO & SOFT MAT FUNSOM, JIANGSU KEY LAB CARBON BASED FUNCT MAT & DEVICES, SUZHOU 215123, PEOPLES R CHINA.; SOOCHOW UNIV, DEPT INTERVENT RADIOL, AFFILIATED HOSP 1, SUZHOU 215006, PEOPLES R CHINA.;					10.1016/j.chempr.2021.11.020	ARTICLE				LCHENG2@SUDA.EDU.CN; SZNCF@SUDA.EDU.CN; ZLIU@SUDA.EDU.CN	286		NATIONAL NATURAL SCIENCE FOUNDATION OF CHINANATIONAL NATURAL SCIENCE FOUNDATION OF CHINA (NSFC) [U20A20254, 52072253, 21927803, 52032008]; CHINA POSTDOCTORAL SCIENCE FOUNDATIONCHINA POSTDOCTORAL SCIENCE FOUNDATION [2021TQ0229]; COLLABORATIVE INNOVATION CENTER OF SUZHOU NANO SCIENCE AND TECHNOLOGY; 111 PROJECTMINISTRY OF EDUCATION, CHINA - 111 PROJECT; JOINT INTERNATIONAL RESEARCH LABORATORY OF CA…	THIS ARTICLE WAS PARTIALLY SUPPORTED BY THE NATIONAL NATURAL SCIENCE FOUNDATION OF CHINA (U20A20254, 52072253, 21927803, 52032008), THE CHINA POSTDOCTORAL SCIENCE FOUNDATION (2021TQ0229), COLLABORATIVE INNOVATION CENTER OF SUZHOU NANO SCIENCE AND TECHNOLOGY, THE 111 PROJECT, JOINT INTERNATIONAL RESEARCH LABORATORY OF CARBON-BASED FUNCTIONAL MATERIALS AND DEVICES, A JIANGSU SOCIAL DEVELOPMENT PROJ…	YM9LV				CELL-DEATH; HEPATOCELLULAR-CARCINOMA; F-18-FDG PET/CT; CALCIUM; CHEMOEMBOLIZATION; OVERLOAD	1	CHEM-US	CHEM	ENGLISH	58			50 HAMPSHIRE ST, FLOOR 5, CAMBRIDGE, MA 02139 USA	JAN 13	20	CAMBRIDGE		J	CELL PRESS	2022		CHENG, L; LIU, Z (通讯作者)，SOOCHOW UNIV, INST FUNCT NANO & SOFT MAT FUNSOM, JIANGSU KEY LAB CARBON BASED FUNCT MAT & DEVICES, SUZHOU 215123, PEOPLES R CHINA.; NI, CF (通讯作者)，SOOCHOW UNIV, DEPT INTERVENT RADIOL, AFFILIATED HOSP 1, SUZHOU 215006, PEOPLES R CHINA.	CHEMISTRY			2451-9294	CHEM
LIU J;HE SS;LUO YL;ZHANG Y;DU XJ;XU C;PU KY;WANG J	LIU, JING;HE, SHASHA;LUO, YINGLI;ZHANG, YUE;DU, XIAOJIAO;XU, CHENG;PU, KANYI;WANG, JUN	ANTARIS AL, 2013, ACS NANO, V7, P3644, DOI 10.1021/NN4006472;BOTTCHER JP, 2018, CELL, V172, P1022, DOI 10.1016/J.CELL.2018.01.004;CHAO Y, 2018, NAT BIOMED ENG, V2, P611, DOI 10.1038/S41551-018-0262-6;CHEN CL, 2021, NANO LETT, V21, P5522, DOI 10.1021/ACS.NANOLETT.1C00818;CHEN IX, 2020, P NATL ACAD SCI USA, V117, P23684, DOI 10.1073/PNAS.2002806117;CHEN Q, 2019, ADV MATER, V31, DOI 10.1002/ADMA.201…	CANCER NANOMEDICINE COMBINED WITH IMMUNOTHERAPY HAS BECOME A PROMISING STRATEGY FOR TREATING CANCER IN TERMS OF SAFETY AND POTENCY; HOWEVER, PRECISE REGULATION OF THE ACTIVATION OF ANTITUMOR IMMUNITY REMAINS CHALLENGING. HEREIN, A SMART SEMICONDUCTING POLYMER NANO-IMMUNOMODULATOR (SPNI), WHICH RESPONDS TO THE ACIDIC TUMOR MICROENVIRONMENT (TME), FOR PRECISION PHOTODYNAMIC IMMUNOTHERAPY OF CANCER,…	2106654				SOUTH CHINA UNIV TECHNOL, GUANGZHOU INT CAMPUS, SCH BIOMED SCI & ENGN, GUANGZHOU 510006, PEOPLES R CHINA.; SOUTH CHINA UNIV TECHNOL, NATL ENGN RES CTR TISSUE RESTORAT & RECONSTRUCT, GUANGZHOU 510006, PEOPLES R CHINA.; SOUTH CHINA UNIV TECHNOL, KEY LAB BIOMED ENGN GUANGDONG PROV, GUANGZHOU 510006, PEOPLES R CHINA.; SOUTH CHINA UNIV TECHNOL, INNOVAT CTR TISSUE RESTORAT & RECONSTRUCT, GUANGZHOU 5100…				IMMUNOTHERAPY; ORGANIC NANOPARTICLES; PHOTODYNAMIC THERAPY; PRECISION NANOMEDICINES	10.1002/adma.202106654	ARTICLE	JAN 2022		1521-4095	KYPU@NTU.EDU.SG; MCJWANG@SCUT.EDU.CN			SINGAPORE MINISTRY OF EDUCATIONMINISTRY OF EDUCATION, SINGAPORE [2019-T1-002-045, RG125/19, MOE2018-T2-2-042]; A*STAR SERC AME PROGRAMMATIC FUNDAGENCY FOR SCIENCE TECHNOLOGY & RESEARCH (ASTAR) [SERC A18A8B0059]; NATIONAL KEY R&D PROGRAM OF CHINA [2017YFA0205600]; NATIONAL NATURAL SCIENCE FOUNDATION OF CHINANATIONAL NATURAL SCIENCE FOUNDATION OF CHINA (NSFC) [51633008, 32071378, 31870996]; SCIENCE…	J.L. AND S.S.H. CONTRIBUTED EQUALLY TO THIS WORK. K.P. WOULD LIKE TO ACKNOWLEDGE FINANCIAL SUPPORT FROM SINGAPORE MINISTRY OF EDUCATION, ACADEMIC RESEARCH FUND TIER 1 (2019-T1-002-045, RG125/19), ACADEMIC RESEARCH FUND TIER 2 (MOE2018-T2-2-042), AND A*STAR SERC AME PROGRAMMATIC FUND (SERC A18A8B0059). J.W. WOULD LIKE TO ACKNOWLEDGE FINANCIAL SUPPORT FROM THE NATIONAL KEY R&D PROGRAM OF CHINA (201…	ZG5QA				INNATE IMMUNE-RESPONSES; IMMUNOGENIC CELL-DEATH; PHOTODYNAMIC THERAPY; CHECKPOINT BLOCKADE; IMMUNOTHERAPY; COMBINATION; 852A	8	ADV MATER	ADV. MATER.	ENGLISH	60		WANG, JUN/0000-0001-9957-9208; PU, KANYI/0000-0002-8064-6009	POSTFACH 101161, 69451 WEINHEIM, GERMANY	FEB	11	WEINHEIM	34854147	J	WILEY-V C H VERLAG GMBH	2022	WANG, JUN/F-9033-2011; HE, SHASHA/AAA-3107-2022; PU, KANYI/F-2957-2010	WANG, J (通讯作者)，SOUTH CHINA UNIV TECHNOL, GUANGZHOU INT CAMPUS, SCH BIOMED SCI & ENGN, GUANGZHOU 510006, PEOPLES R CHINA.; WANG, J (通讯作者)，SOUTH CHINA UNIV TECHNOL, NATL ENGN RES CTR TISSUE RESTORAT & RECONSTRUCT, GUANGZHOU 510006, PEOPLES R CHINA.; WANG, J (通讯作者)，SOUTH CHINA UNIV TECHNOL, KEY LAB BIOMED ENGN GUANGDONG PROV, GUANGZHOU 510006, PEOPLES R CHINA.; WANG, J (通讯作者)，SOUTH CHINA UNIV TECHNO…	CHEMISTRY; SCIENCE & TECHNOLOGY - OTHER TOPICS; MATERIALS SCIENCE; PHYSICS			0935-9648	ADVANCED MATERIALS
YU Z;GUO JF;LIU Y;WANG ML;LIU ZS;GAO YQ;HUANG L	YU, ZHUO;GUO, JIANFENG;LIU, YUN;WANG, MENGLIN;LIU, ZHENGSHENG;GAO, YUEQIU;HUANG, LEAF	ABRALDES JG, 2016, GASTROENTEROLOGY, V150, P1160, DOI 10.1053/J.GASTRO.2016.01.004;ABRALDES JG, 2009, GASTROENTEROLOGY, V136, P1651, DOI 10.1053/J.GASTRO.2009.01.043;ALI TAHIR SM, 2001, J IMMUNOL, V167, P4046;BUONAGURO L, 2019, ANN HEPATOL, V18, P291, DOI 10.1016/J.AOHEP.2019.04.003;CANTON J, 2013, NAT REV IMMUNOL, V13, P621, DOI 10.1038/NRI3515;CARAMBIA A, 2015, J HEPATOL, V62, P1349, DOI 10.101…	BACKGROUND: HEPATOCELLULAR CARCINOMA (HCC) DEVELOPED IN FIBROTIC LIVER DOES NOT RESPOND WELL TO IMMUNOTHERAPY, MAINLY DUE TO THE STROMAL MICROENVIRONMENT AND THE FIBROSIS-RELATED IMMUNOSUPPRESSIVE FACTORS. THE CHARACTERISTIC OF LIVER SINUSOIDAL ENDOTHELIAL CELLS (LSECS) IN CONTRIBUTING TO FIBROSIS AND ORCHESTRATING IMMUNE RESPONSE IS RESPONSIBLE FOR THE REFRACTORY TO TARGETED THERAPY OR IMMUNOTHE…	9				UNIV N CAROLINA, ESHELMAN SCH PHARM, DIV PHARMACOENGN & MOL PHARMACEUT, CHAPEL HILL, NC 27599 USA.; SHANGHAI UNIV TRADIT CHINESE MED, SHUGUANG HOSP, DEPT LIVER DIS, SHANGHAI 201203, PEOPLES R CHINA.; JILIN UNIV, SCH PHARMACEUT SCI, CHANGCHUN 130021, PEOPLES R CHINA.;				LIVER SINUSOIDAL ENDOTHELIAL CELLS; HEPATOCELLULAR CARCINOMA; SIMVASTATIN; NANOPARTICLES; TUMOR MICROENVIRONMENT REMODELING	10.1186/s12951-021-01205-8	ARTICLE			1477-3155	GAOYUEQIU@SHUTCM.EDU.CN; LEAFH@EMAIL.UNC.EDU			NIHUNITED STATES DEPARTMENT OF HEALTH & HUMAN SERVICESNATIONAL INSTITUTES OF HEALTH (NIH) - USA [CA198999]; NATIONAL NATURAL SCIENCE FOUNDATION OF CHINANATIONAL NATURAL SCIENCE FOUNDATION OF CHINA (NSFC) [82074154, 81774240]; CHINA SCHOLARSHIP COUNCILCHINA SCHOLARSHIP COUNCIL [201808310047]; SHANGHAI RISING-STAR PROGRAM [17QA1403900]; TRAINING PLAN OF OUTSTANDING YOUNG MEDICAL TALENTS FROM SHANGH…	THIS WORK WAS SUPPORTED BY NIH GRANT (CA198999), NATIONAL NATURAL SCIENCE FOUNDATION OF CHINA (82074154, 81774240), CHINA SCHOLARSHIP COUNCIL (201808310047), SHANGHAI RISING-STAR PROGRAM (17QA1403900), TRAINING PLAN OF OUTSTANDING YOUNG MEDICAL TALENTS FROM SHANGHAI MUNICIPAL HEALTH BUREAU (2017YQ021), YOUTH TIP-TOP TALENT PROGRAM IN SHANGHAI, YOUTH XINGLIN SCHOLAR FROM SHANGHAI UNIVERSITY OF TRA…	YC7JV				TRANSENDOTHELIAL MIGRATION; DIFFERENTIATION; TOLERANCE; THERAPY; STATINS; RISK	1	J NANOBIOTECHNOL	J. NANOBIOTECHNOL.	ENGLISH	37	GOLD, GREEN PUBLISHED	YU, ZHUO/0000-0003-4100-8415	CAMPUS, 4 CRINAN ST, LONDON N1 9XW, ENGLAND	JAN 4	16	LONDON	34983554	J	BMC	2022	ARIEL, PABLO/AGJ-4118-2022	HUANG, L (通讯作者)，UNIV N CAROLINA, ESHELMAN SCH PHARM, DIV PHARMACOENGN & MOL PHARMACEUT, CHAPEL HILL, NC 27599 USA.; GAO, YQ (通讯作者)，SHANGHAI UNIV TRADIT CHINESE MED, SHUGUANG HOSP, DEPT LIVER DIS, SHANGHAI 201203, PEOPLES R CHINA.	BIOTECHNOLOGY & APPLIED MICROBIOLOGY; SCIENCE & TECHNOLOGY - OTHER TOPICS				JOURNAL OF NANOBIOTECHNOLOGY
DONDULKAR A;AKOJWAR N;KATTA C;KHATRI DK;MEHRA NK;SINGH SB;MADAN J	DONDULKAR, AYUSHA;AKOJWAR, NATASHA;KATTA, CHANTI;KHATRI, DHARMENDRA K.;MEHRA, NEELESH K.;SINGH, SHASHI B.;MADAN, JITENDER	ACCOMASSO L, 2016, STEM CELLS INT, V2016, DOI 10.1155/2016/7920358;AHMAD J, 2015, NANOTECHNOL SCI APPL, V8, P55, DOI 10.2147/NSA.S49052;ALBAIN KS, 2009, LANCET, V374, P379, DOI 10.1016/S0140-6736(09)60737-6;ALBERG AJ, 2013, CHEST, V143, PE1, DOI 10.1378/CHEST.12-2345;ALFAGIH IM, 2021, PHARMACEUTICALS-BASE, V14, DOI 10.3390/PH14020164;ARRIOLA E, 2016, IMMUNOTHERAPY-UK, V8, P511, DOI 10.2217/IMT-20…	NON-SMALL CELL LUNG CANCER (NSCLC) IS A LEADING CAUSE OF DEATH IN MILLIONS OF CANCER PATIENTS. LACK OF DIAGNOSIS AT AN EARLY STAGE IN ADDITION TO NO SPECIFIC GUIDELINES FOR ITS TREATMENT, AND A HIGHER RATE OF TREATMENT-RELATED TOXICITY FURTHER DETERIORATE THE CONDITIONS. CURRENT THERAPIES ENCOMPASS SURGERY, CHEMOTHERAPY, RADIATION THERAPY, AND IMMUNOTHERAPY ACCORDING TO THE PATTERN AND THE STAGE …				395	NATL INST PHARMACEUT EDUC & RES, DEPT PHARMACEUT, HYDERABAD, TELANGANA, INDIA.; NATL INST PHARMACEUT EDUC & RES, DEPT PHARMACOL, HYDERABAD, TELANGANA, INDIA.;				NON-SMALL CELL LUNG CANCER; IMMUNOTHERAPY; INHALABLE VACCINES; MICRO; NANO-IMMUNOADJUVANTS; ADENOCARCINOMAS; DETERIORATION	10.2174/1381612827666211104155604	REVIEW			1873-4286	NEELESH81MPH@GMAIL.COM; JITENDERPHARMACY@GMAIL.COM	409				YI7BP				DRUG-DELIVERY; PEPTIDE VACCINE; CARCINOEMBRYONIC ANTIGEN; ADJUVANT IMMUNOTHERAPY; PHASE-III; NANOPARTICLES; CHEMOTHERAPY; CISPLATIN; RADIOTHERAPY; CHALLENGES	5	CURR PHARM DESIGN	CURR. PHARM. DESIGN	ENGLISH	141		KHATRI, DHARMENDRA KUMAR/0000-0001-7066-7706	EXECUTIVE STE Y-2, PO BOX 7917, SAIF ZONE, 1200 BR SHARJAH, U ARAB EMIRATES		15	SHARJAH	34736378	J	BENTHAM SCIENCE PUBL LTD	2022	KHATRI, DHARMENDRA KUMAR/I-5905-2013	MEHRA, NK; MADAN, J (通讯作者)，NATL INST PHARMACEUT EDUC & RES, DEPT PHARMACEUT, HYDERABAD, TELANGANA, INDIA.	PHARMACOLOGY & PHARMACY			1381-6128	CURRENT PHARMACEUTICAL DESIGN
FOBIAN SF;CHENG ZY;TEN HAGEN TLM	FOBIAN, SETH-FRERICH;CHENG, ZIYUN;TEN HAGEN, TIMO L. M.	AGGER EM, 2008, PLOS ONE, V3, DOI 10.1371/JOURNAL.PONE.0003116;AGRAWAL B, 1998, INT IMMUNOL, V10, P1907, DOI 10.1093/INTIMM/10.12.1907;AHMAD ZA, 2012, CLIN DEV IMMUNOL, DOI 10.1155/2012/980250;AKBARZADEH A, 2013, NANOSCALE RES LETT, V8, DOI 10.1186/1556-276X-8-102;ALAVIZADEH S.H., 2016, CURR PHARM REP, V2, P129, DOI 10.1007/S40495-016-0056-Z, DOI 10.1007/S40495-016-0056-Z;ALAWAK M, 2021, EUR J PH…	CANCER IMMUNOTHERAPY, A PROMISING AND WIDELY APPLIED MODE OF ONCOTHERAPY, MAKES USE OF IMMUNE STIMULANTS AND MODULATORS TO OVERCOME THE IMMUNE DYSREGULATION PRESENT IN CANCER, AND LEVERAGE THE HOST'S IMMUNE CAPACITY TO ELIMINATE TUMORS. ALTHOUGH SOME SUCCESS HAS BEEN SEEN IN THIS FIELD, TOXICITY AND WEAK IMMUNE INDUCTION REMAIN CHALLENGES. LIPOSOMAL NANOSYSTEMS, PREVIOUSLY USED AS TARGETING AGENT…	26				ERASMUS MC, DEPT PATHOL, LAB EXPT ONCOL LEO, NL-3015 GD ROTTERDAM, NETHERLANDS.;				CANCER; IMMUNOTHERAPY; LIPOSOMAL NANOSYSTEMS; SYNTHESIS; IMMUNE REAGENTS; IMMUNOLIPOSOMES; CANCER VACCINE; NANO-IMMUNOTHERAPY; CLINICAL TRIALS	10.3390/pharmaceutics14010026	ARTICLE			1999-4923	S.FOBIAN@ERASMUSMC.NL; Z.CHENG@ERASMUSMC.NL; T.L.M.TENHAGEN@ERASMUSMC.NL			NATIONAL RESEARCH FOUNDATION OF SOUTH AFRICANATIONAL RESEARCH FOUNDATION - SOUTH AFRICA [129445]; CHINA SCHOLARSHIP COUNCILCHINA SCHOLARSHIP COUNCIL [202008310151]	FUNDINGTHIS WORK IS BASED ON THE RESEARCH SUPPORTED IN PART BY THE NATIONAL RESEARCH FOUNDATION OF SOUTH AFRICA (GRANT NUMBER 129445), AND THE CHINA SCHOLARSHIP COUNCIL (FILE NUMBER 202008310151).	ZC2KN				MESSENGER-RNA DELIVERY; BLP25 LIPOSOME VACCINE; B-CELL LYMPHOMA; DRUG-DELIVERY; IN-VIVO; MONOCLONAL-ANTIBODY; TECEMOTIDE L-BLP25; ANTITUMOR-ACTIVITY; TARGETED DELIVERY; BREAST-CANCER	1	PHARMACEUTICS	PHARMACEUTICS	ENGLISH	224	GREEN PUBLISHED, GOLD	TEN HAGEN, TIMO L.M./0000-0002-0955-7740; FOBIAN, SETH-FRERICH/0000-0001-6550-4304	ST ALBAN-ANLAGE 66, CH-4052 BASEL, SWITZERLAND	JAN	43	BASEL	35056922	J	MDPI	2022		TEN HAGEN, TLM (通讯作者)，ERASMUS MC, DEPT PATHOL, LAB EXPT ONCOL LEO, NL-3015 GD ROTTERDAM, NETHERLANDS.	PHARMACOLOGY & PHARMACY				PHARMACEUTICS
GUPTA T;DEBELE TA;WEI YF;GUPTA A;MURTAZA M;SU WP	GUPTA, TANVI;DEBELE, TILAHUN AYANE;WEI, YU-FENG;GUPTA, ANISH;MURTAZA, MOHD;SU, WEN-PIN	ADERIBIGBE BA, 2017, MOLECULES, V22, DOI 10.3390/MOLECULES22081370;ADHIKARI SP, 2020, INFECT DIS POVERTY, V9, DOI 10.1186/S40249-020-00646-X;AI T, 2020, RADIOLOGY, V296, PE32, DOI 10.1148/RADIOL.2020200642;AL-TAWFIQ JA, 2020, TRAVEL MED INFECT DI, V35, DOI 10.1016/J.TMAID.2020.101608;ARNALDEZ FI, 2020, J IMMUNOTHER CANCER, V8, DOI 10.1136/JITC-2020-000930;ASCIERTO P.A., 2020, SOC IMMUNOTHER CANC,…	SIMPLE SUMMARY CANCER PATIENTS INFECTED WITH SARS-COV-2 ARE THE MOST VULNERABLE AND SUSCEPTIBLE DUE TO THEIR POOR IMMUNE RESPONSE. COMBINATION OF NANO-CARRIERS BASED VACCINES AND IMMUNE CHECKPOINT INHIBITORS COULD COUNTER-ACT THE INFECTION. WITH THE ACCESS OF REAL- TIME DATA FROM THE PATIENTS, IT WILL BE EASY TO PREDICT AND ANALYZE THROUGH ARTIFICIAL INTELLIGENCE (AI); THE SEVERITY OF RISK AT AN …	213				NATL CHENG KUNG UNIV, INST CLIN MED, COLL MED, TAINAN 704, TAIWAN.; UNIV CINCINNATI, DEPT BIOMED, COLL ENGN & APPL SCI CEAS, CHEM ENVIRONM ENGN, CINCINNATI, OH 45221 USA.; I SHOU UNIV, SCH MED INT STUDENTS, E DA CANC HOSP, DEPT INTERNAL MED, KAOHSIUNG 824, TAIWAN.; DEVSCOPE IT, FIRST FLOOR,40A B GANDHI NAGAR, JAMMU 180001, INDIA.; CSIR INDIAN INST INTEGRAT MED, MICROBIAL BIOTECHNOL DIV, JAMMU 180…				CANCER; IMMUNOTHERAPY; NANOTHERAPY; ARTIFICIAL INTELLIGENCE	10.3390/cancers14010213	REVIEW			2072-6694	S98097021@GS.NCKU.EDU.TW; DEBELETA@UCMAIL.UC.EDU; ED102746@EDAH.ORG.TW; GUPTA30ANISH@GMAIL.COM; MURTAZARAZIVI1370@GMAIL.COM; WPSU@MAIL.NCKU.EDU.TW			MINISTRY OF SCIENCE AND TECHNOLOGY, TAIWANMINISTRY OF SCIENCE AND TECHNOLOGY, TAIWAN [MOST 109-2314-B-006-078, 110-2314-B-006-108, 109-2314-B-006-084-MY3, MOST 110-2321-B-006-005]; NATIONAL CHENG KUNG UNIVERSITY HOSPITAL [NCKUH-11002002]; E-DA HOSPITAL [NCKUEDA11005]; MINISTRY OF HEALTH AND WELFAREMINISTRY OF HEALTH, LABOUR AND WELFARE, JAPAN [MOHW 110-TDU-B-212-124006]	THE AUTHORS THANK THE FINANCIAL SUPPORT BY THE MINISTRY OF SCIENCE AND TECHNOLOGY, TAIWAN (MOST 109-2314-B-006-078, 110-2314-B-006-108, 109-2314-B-006-084-MY3, AND MOST 110-2321-B-006-005), AND FUNDING FROM NATIONAL CHENG KUNG UNIVERSITY HOSPITAL (NCKUH-11002002), FROM E-DA HOSPITAL (NCKUEDA11005), AND FROM THE MINISTRY OF HEALTH AND WELFARE (MOHW 110-TDU-B-212-124006) FOR FINANCIAL SUPPORT.	YT3XW				T-CELLS; COVID-19; NANOTECHNOLOGY; NANOPARTICLES; COMBINATION; CHEMOTHERAPY	1	CANCERS	CANCERS	ENGLISH	104	GREEN PUBLISHED, GOLD	DEBELE, TILAHUN AYANE/0000-0002-1039-9620; GUPTA, TANVI/0000-0002-5443-5056; SU, WEN-PIN/0000-0003-0863-203X; MURTAZA, MOHD/0000-0001-9512-3772	ST ALBAN-ANLAGE 66, CH-4052 BASEL, SWITZERLAND	JAN	20	BASEL	35008377	J	MDPI	2022	DEBELE, TILAHUN AYANE/AAC-5540-2019	SU, WP (通讯作者)，NATL CHENG KUNG UNIV, INST CLIN MED, COLL MED, TAINAN 704, TAIWAN.; SU, WP (通讯作者)，NATL CHENG KUNG UNIV, NATL CHENG KUNG UNIV HOSP, DEPT ONCOL, COLL MED, TAINAN 704, TAIWAN.; SU, WP (通讯作者)，NATL CHENG KUNG UNIV, NATL CHENG KUNG UNIV HOSP, DEPT INTERNAL MED, COLL MED, TAINAN 704, TAIWAN.; SU, WP (通讯作者)，NATL CHENG KUNG UNIV, CTR APPL NANOMED, TAINAN 704, TAIWAN.	ONCOLOGY				CANCERS
LEE CH;BAE JH;CHOE EJ;PARK JM;PARK SS;CHO HJ;SONG BJ;BAEK MC	LEE, CHAN-HYEONG;BAE, JU-HYUN;CHOE, EUN-JI;PARK, JU-MI;PARK, SEONG-SIK;CHO, HEE JIN;SONG, BYOUNG-JOON;BAEK, MOON-CHANG	ABUSAMRA AJ, 2005, BLOOD CELL MOL DIS, V35, P169, DOI 10.1016/J.BCMD.2005.07.001;ASKOXYLAKIS V, 2019, NPJ BREAST CANCER, V5, DOI 10.1038/S41523-018-0100-8;AUBERT JD, 2016, J MED CHEM, V59, P8168, DOI 10.1021/ACS.JMEDCHEM.5B01781;BARTON M, 2019, HYPERTENSION, V74, P1232, DOI 10.1161/HYPERTENSIONAHA.119.12105;BEDAN M, 2018, BASIC CLIN PHARMACOL, V123, P103, DOI 10.1111/BCPT.13033;BLOCH O, 2013, CLI…	EXTRACELLULAR VESICLES (EVS) CARRYING TUMOR CELL-DERIVED PROGRAMMED DEATH-LIGAND 1 (PD-L1) INTERACT WITH PROGRAMMED DEATH 1 (PD-1)-PRODUCING T CELLS, THUS SIGNIFICANTLY LOWERING A PATIENT'S RESPONSE TO IMMUNE CHECKPOINT BLOCKADE DRUGS. NO DRUG THAT REINVIGORATES CD8+ T CELLS BY SUPPRESSING EV PD-L1 HAS BEEN APPROVED FOR CLINICAL USAGE. HERE WE HAVE IDENTIFIED MACITENTAN (MAC), AN FDA-APPROVED ORA…				1971	KYUNGPOOK NATL UNIV, SCH MED, EXOSOME CONVERGENCE RES CTR ECRC, DEPT MOL MED,CMRI, DAEGU, SOUTH KOREA.; KYUNGPOOK NATL UNIV, DEPT BIOMED CONVERGENCE SCI & TECHNOL, DAEGU, SOUTH KOREA.; NIAAA, SECT MOL PHARMACOL & TOXICOL, LAB MEMBRANE BIOCHEM & BIOPHYS, NIH, BETHESDA, MD USA.;				EXOSOME; EXTRACELLULAR VESICLE; CANCER; IMMUNOTHERAPY; PD-L1	10.7150/thno.68864	ARTICLE				MCBAEK@KNU.AC.KR	1987		BIO & MEDICAL TECHNOLOGY DEVELOPMENT PROGRAM OF THE NATIONAL RESEARCH FOUNDATION OF KOREA - MINISTRY OF SCIENCE ICT [2017M3A9G8083382]; NATIONAL RESEARCH FOUNDATION OF KOREA - MINISTRY OF SCIENCE ICT [2021R1A5A2021614]	THIS RESEARCH WAS SUPPORTED BY THE BIO & MEDICAL TECHNOLOGY DEVELOPMENT PROGRAM OF THE NATIONAL RESEARCH FOUNDATION OF KOREA, FUNDED BY THE MINISTRY OF SCIENCE & ICT (2017M3A9G8083382), AND THE NATIONAL RESEARCH FOUNDATION OF KOREA, FUNDED BY THE MINISTRY OF SCIENCE & ICT (2021R1A5A2021614).	ZH9GB				ENDOTHELIN RECEPTOR ANTAGONIST; BREAST-CANCER; EXOSOMES; IMMUNOSUPPRESSION; IDENTIFICATION; EXPRESSION; SURVIVAL; EFFICACY; HYPOXIA; CMTM6	5	THERANOSTICS	THERANOSTICS	ENGLISH	75	GREEN PUBLISHED, GOLD		PO BOX 4546, LAKE HAVEN, NSW 2263, AUSTRALIA		17	LAKE HAVEN	35265193	J	IVYSPRING INT PUBL	2022		BAEK, MC (通讯作者)，KYUNGPOOK NATL UNIV, SCH MED, EXOSOME CONVERGENCE RES CTR ECRC, DEPT MOL MED,CMRI, DAEGU, SOUTH KOREA.	RESEARCH & EXPERIMENTAL MEDICINE			1838-7640	THERANOSTICS
NIKNAM MR;ATTARI F	NIKNAM, MALIKEH RAD;ATTARI, FARNOOSH	ABOODY KS, 2013, SCI TRANSL MED, V5, DOI 10.1126/SCITRANSLMED.3005365;ABOODY KS, 2000, P NATL ACAD SCI USA, V97, P12846, DOI 10.1073/PNAS.97.23.12846;AGHI M, 2005, ONCOGENE, V24, P7802, DOI 10.1038/SJ.ONC.1209037;AHMED AU, 2010, MOL THER, V18, P1846, DOI 10.1038/MT.2010.131;ALTANER C, 2014, INT J CANCER, V134, P1458, DOI 10.1002/IJC.28455;ALTANEROVA U, 2019, INT J CANCER, V144, P897, DOI 10.1002/…	SCIENTISTS ENCOUNTER MANY OBSTACLES IN TRADITIONAL CANCER THERAPIES, INCLUDING THE SIDE EFFECTS ON THE HEALTHY CELLS, DRUG RESISTANCE, TUMOR RELAPSE, THE SHORT HALF-LIFE OF EMPLOYED DRUGS IN THE BLOOD CIRCULATION, AND THE IMPROPER DELIVERY OF DRUGS TOWARD THE TUMOR SITE. THE UNIQUE TRAITS OF STEM CELLS (SCS) SUCH AS SELF-RENEWAL, DIFFERENTIATION, TUMOR TROPISM, THE RELEASE OF BIOACTIVE MOLECULES,…				26	UNIV TEHRAN, SCH BIOL, DEPT ANIM BIOL, COLL SCI, TEHRAN, IRAN.;				STEM CELLS; CANCER TREATMENT; SUICIDE GENE THERAPY; ENCAPSULATION; NANOPARTICLE CARRIER; IMMUNOSUPPRESSION	10.2174/1574888X16666210810100858	REVIEW			2212-3946	ATTARI@UT.AC.IR	42				YD3XD				NATURAL-KILLER-CELLS; MESENCHYMAL STROMAL CELLS; SUICIDE GENE-THERAPY; MULTIPLE LUNG-TUMORS; BONE-MARROW; NK CELLS; IN-VITRO; T-CELLS; ONCOLYTIC ADENOVIRUS; HEPATOCELLULAR-CARCINOMA	1	CURR STEM CELL RES T	CURR. STEM CELL RES. THER.	ENGLISH	176			EXECUTIVE STE Y-2, PO BOX 7917, SAIF ZONE, 1200 BR SHARJAH, U ARAB EMIRATES		17	SHARJAH	35048802	J	BENTHAM SCIENCE PUBL LTD	2022		ATTARI, F (通讯作者)，UNIV TEHRAN, SCH BIOL, DEPT ANIM BIOL, COLL SCI, TEHRAN, IRAN.	CELL BIOLOGY			1574-888X	CURRENT STEM CELL RESEARCH & THERAPY
SUN DD;ZOU YF;SONG L;HAN SL;YANG H;CHU D;DAI Y;MA J;O'DRISCOLL CM;YU Z;GUO JF	SUN, DANDAN;ZOU, YIFANG;SONG, LIU;HAN, SHULAN;YANG, HAO;CHU, DI;DAI, YUN;MA, JIE;O'DRISCOLL, CAITRIONA M.;YU, ZHUO;GUO, JIANFENG	ANONYMOUS, 2018, NAT COMMUN, V9, P1;BRONGER H, 2016, BRIT J CANCER, V115, P553, DOI 10.1038/BJC.2016.172;CASARES N, 2005, J EXP MED, V202, P1691, DOI 10.1084/JEM.20050915;CASTLE JC, 2014, BMC GENOMICS, V15, DOI 10.1186/1471-2164-15-190;CHEN Q, 2019, ADV MATER, V31, DOI 10.1002/ADMA.201802228;CHEN QJ, 2019, ADV SCI, V6, DOI 10.1002/ADVS.201802134;CHOU TC, 2010, CANCER RES, V70, P440, DOI 10.1158/0…	THE IMMUNE CHECKPOINT BLOCKADE THERAPY HAS PROFOUNDLY REVOLUTIONIZED THE FIELD OF CANCER IMMUNOTHERAPY. HOWEVER, DESPITE GREAT PROMISE FOR A VARIETY OF CANCERS, THE EFFICACY OF IMMUNE CHECKPOINT INHIBITORS IS STILL LOW IN COLORECTAL CANCER (CRC). THIS IS MAINLY DUE TO THE IMMUNOSUPPRESSIVE FEATURE OF THE TUMOR MICROENVIRONMENT (TME). EMERGING EVIDENCE REVEALS THAT CERTAIN CHEMOTHERAPEUTIC DRUGS I…				378	JILIN UNIV, SCH PHARMACEUT SCI, CHANGCHUN 130021, PEOPLES R CHINA.; FIRST HOSP JILIN UNIV, LAB CANC PRECIS MED, CHANGCHUN 130021, PEOPLES R CHINA.; UNIV COLL CORK, SCH PHARM, PHARMACODELIVERY GRP, CORK T12 YT20, IRELAND.; SHANGHAI UNIV TRADIT CHINESE MED, SHUGUANG HOSP, DEPT HEPATOPATHY, SHANGHAI 201203, PEOPLES R CHINA.;				NANO DRUG DELIVERY SYSTEM; CHEMOTHERAPY; IMMUNOTHERAPY; COMBINATION THERAPY; IMMUNOGENIC CELL DEATH; REACTIVE OXYGEN SPECIES; TUMOR MICROENVIRONMENT; COLORECTAL CANCER	10.1016/j.apsb.2021.06.005	ARTICLE			2211-3843	ZHUOYU@SHUTCM.EDU.CN; JGUO@JLU.EDU.CN	393		DEPARTMENT OF EDUCATION OF JILIN PROVINCE, CHINA [JJKH20190099KJ]; OUTSTANDING YOUTH FOUNDATION FROM THE DEPARTMENT OF SCIENCE AND TECHNOLOGY OF JILIN PROVINCE, CHINA [20170520046JH]; HEALTH COMMISSION OF JILIN PROVINCE, CHINA [2020Q012]; FUNDAMENTAL RESEARCH FUNDS FOR THE CENTRAL UNIVERSITIES (CHINA)FUNDAMENTAL RESEARCH FUNDS FOR THE CENTRAL UNIVERSITIES; TALENTS CULTIVATION PROGRAM OF JILIN UNI…	JIANFENG GUO ACKNOWLEDGES FINANCIAL SUPPORT FROM THE DEPARTMENT OF EDUCATION OF JILIN PROVINCE, CHINA (JJKH20190099KJ), THE OUTSTANDING YOUTH FOUNDATION FROM THE DEPARTMENT OF SCIENCE AND TECHNOLOGY OF JILIN PROVINCE, CHINA (20170520046JH), HEALTH COMMISSION OF JILIN PROVINCE, CHINA (2020Q012), FUNDAMENTAL RESEARCH FUNDS FOR THE CENTRAL UNIVERSITIES (CHINA), AND TALENTS CULTIVATION PROGRAM OF JIL…	YN0LW				IMMUNOGENIC CELL-DEATH; SIRNA DELIVERY; IN-VITRO; CALRETICULIN EXPOSURE; NONVIRAL VECTORS; DENDRITIC CELLS; NANOPARTICLES; MECHANISMS; AUTOPHAGY; COMBINATION	1	ACTA PHARM SIN B	ACTA PHARM. SIN. B	ENGLISH	85	GOLD, GREEN PUBLISHED	O'DRISCOLL, CAITRIONA/0000-0002-6915-6201	C/O EDITORIAL BOARD OF ACTA PHARMACEUTICA SINICA, 1 XIANNONGTAN ST, BEIJING, 100050, PEOPLES R CHINA	JAN	16	BEIJING	35127393	J	INST MATERIA MEDICA, CHINESE ACAD MEDICAL SCIENCES	2022		GUO, JF (通讯作者)，JILIN UNIV, SCH PHARMACEUT SCI, CHANGCHUN 130021, PEOPLES R CHINA.; YU, Z (通讯作者)，SHANGHAI UNIV TRADIT CHINESE MED, SHUGUANG HOSP, DEPT HEPATOPATHY, SHANGHAI 201203, PEOPLES R CHINA.	PHARMACOLOGY & PHARMACY			2211-3835	ACTA PHARMACEUTICA SINICA B
VERDI J;KETABCHI N;NOORBAKHSH N;SALEH M;EBRAHIMI-BAROUGH S;SEYHOUN I;KAVIANPOUR M	VERDI, JAVAD;KETABCHI, NEDA;NOORBAKHSH, NEGAR;SALEH, MAHSHID;EBRAHIMI-BAROUGH, SOMAYEH;SEYHOUN, IMAN;KAVIANPOUR, MARIA	ABAK A, 2018, PEERJ, V6, DOI 10.7717/PEERJ.4763;ADAMS A, 2005, VACCINE, V23, P2374, DOI 10.1016/J.VACCINE.2005.01.014;AERTS JGJV, 2018, CLIN CANCER RES, V24, P766, DOI 10.1158/1078-0432.CCR-17-2522;ALTIERI SL, 2004, J IMMUNOTHER, V27, P282, DOI 10.1097/00002371-200407000-00004;ANDRE F, 2002, LANCET, V360, P295, DOI 10.1016/S0140-6736(02)09552-1;ANDREU Z, 2014, FRONT IMMUNOL, V5, DOI 10.3389/FIMMU…	A TUMOR IS AN ABNORMAL GROWTH OF CELLS WITHIN A TISSUE THAT CAN LEAD TO DEATH DUE TO LATE DIAGNOSIS, POOR PROGNOSIS, DRUG RESISTANCE, AND FINALLY ENHANCED METASTASIS FORMATION. EXOSOMES ARE NANOVESICLES THAT HAVE BEEN DERIVED FROM ALL THE DIFFERENT CELL TYPES. THESE VESICLES CAN TRANSFER VARIOUS MOLECULES, INCLUDING THE DISTINCT FORM OF NUCLEIC ACIDS (MRNA, MIRNA, AND CIRCRNA) AND PROTEINS. TUMOR…				91	UNIV TEHRAN MED SCI, SCH ADV TECHNOL MED, DEPT APPL CELL SCI, SOUTH KARGAR ST, TEHRAN 13337, IRAN.; MARAGHEH UNIV MED SCI, DEPT MED LAB SCI, MARAGHEH, IRAN.; SHAHID CHAMRAN UNIV AHVAZ, DEPT GENET, FAC SCI, AHVAZ, IRAN.; UNIV TEHRAN MED SCI, SCH ADV TECHNOL MED, DEPT TISSUE ENGN & APPL CELL SCI, TEHRAN, IRAN.; UNIV TEHRAN MED SCI, DIGEST DIS RES INST, CELL BASED THERAPIES RES CTR, TEHRAN, IRAN.;				TUMOR-DERIVED EXOSOMES; DIAGNOSIS; PROGNOSIS; THERAPEUTIC TARGETS; CANCER VACCINE; SERUM	10.2174/1574888X16666210622123942	REVIEW			2212-3946	KAVIANPOUR.MARIA@GMAIL.COM	102				YD3XD				NATURAL-KILLER-CELLS; EXTRACELLULAR VESICLES; CIRCULATING EXOSOMES; PROSTATE-CANCER; LIQUID BIOPSY; SERUM; BIOMARKERS; MICRORNA; RECURRENCE; MICROVESICLES	1	CURR STEM CELL RES T	CURR. STEM CELL RES. THER.	ENGLISH	108		NOORBAKHSH, NEGAR/0000-0003-0412-9357; SALEH, MAHSHID/0000-0002-8926-8999	EXECUTIVE STE Y-2, PO BOX 7917, SAIF ZONE, 1200 BR SHARJAH, U ARAB EMIRATES		12	SHARJAH	34161212	J	BENTHAM SCIENCE PUBL LTD	2022		KAVIANPOUR, M (通讯作者)，UNIV TEHRAN MED SCI, SCH ADV TECHNOL MED, DEPT APPL CELL SCI, SOUTH KARGAR ST, TEHRAN 13337, IRAN.	CELL BIOLOGY			1574-888X	CURRENT STEM CELL RESEARCH & THERAPY
ZHANG C;HE SS;ZENG ZL;CHENG PH;PU KY	ZHANG, CHI;HE, SHASHA;ZENG, ZILING;CHENG, PENGHUI;PU, KANYI	BAEK K, 2020, NATURE, V578, P461, DOI 10.1038/S41586-020-2000-Y;BAI LC, 2019, CANCER CELL, V36, P498, DOI 10.1016/J.CCELL.2019.10.002;BOND MJ, 2020, ACS CENTRAL SCI, V6, P1367, DOI 10.1021/ACSCENTSCI.0C00411;DALE B, 2021, NAT REV CANCER, V21, P638, DOI 10.1038/S41568-021-00365-X;DENG HZ, 2020, NAT COMMUN, V11, DOI 10.1038/S41467-020-18745-6;FENG LD, 2021, ADV FUNCT MATER, V31, DOI 10.1002/ADFM.20…	PROTEASE INHIBITORS CAN MODULATE INTRATUMORAL METABOLIC PROCESSES TO REPROGRAM THE IMMUNOSUPPRESSIVE TUMOR MICROENVIRONMENT (TME), WHICH HOWEVER SUFFER FROM THE LIMITED EFFICACY AND OFF-TARGETED SIDE EFFECTS. WE REPORT SMART NANO-PROTEOLYSIS TARGETING CHIMERAS (NANO-PROTACS) WITH PHOTOTHERAPEUTIC ABLATION AND CANCER-SPECIFIC PROTEIN DEGRADATION TO REPROGRAM THE TME FOR PHOTO-METABOLIC CANCER IMMU…	E202114957				NANYANG TECHNOL UNIV, SCH CHEM & BIOMED ENGN, 70 NANYANG DR, SINGAPORE 637457, SINGAPORE.; NANYANG TECHNOL UNIV, SCH PHYS & MATH SCI, 21 NANYANG LINK, SINGAPORE 637371, SINGAPORE.; NANYANG TECHNOL UNIV, LEE KONG CHIAN SCH MED, 59 NANYANG DR, SINGAPORE 636921, SINGAPORE.;				CANCER IMMUNOTHERAPY; PROTAC; PHOTOTHERAPY; TUMOR MICROENVIRONMENT	10.1002/anie.202114957	ARTICLE	DEC 2021		1521-3773	KYPU@NTU.EDU.SG			SINGAPORE MINISTRY OF EDUCATION, ACADEMIC RESEARCH FUND TIER 1MINISTRY OF EDUCATION, SINGAPORE [2019-T1-002-045, RG125/19, RT05/20]; ACADEMIC RESEARCH FUND TIER 2 [MOE2018-T2-2-042, MOE-T2EP30220-0010]; A*STAR SERC AME PROGRAMMATIC FUNDAGENCY FOR SCIENCE TECHNOLOGY & RESEARCH (ASTAR) [SERC A18A8B0059]	K.P. THANKS SINGAPORE MINISTRY OF EDUCATION, ACADEMIC RESEARCH FUND TIER 1 (2019-T1-002-045, RG125/19, RT05/20), ACADEMIC RESEARCH FUND TIER 2 (MOE2018-T2-2-042; MOE-T2EP30220-0010), AND A*STAR SERC AME PROGRAMMATIC FUND (SERC A18A8B0059) FOR THE FINANCIAL SUPPORT.	YX2ZZ				PROTEIN-DEGRADATION; DEGRADER; POTENT	8	ANGEW CHEM INT EDIT	ANGEW. CHEM.-INT. EDIT.	ENGLISH	45		PU, KANYI/0000-0002-8064-6009	POSTFACH 101161, 69451 WEINHEIM, GERMANY	FEB 14	9	WEINHEIM	34927316	J	WILEY-V C H VERLAG GMBH	2022	HE, SHASHA/AAA-3107-2022; PU, KANYI/F-2957-2010	PU, KY (通讯作者)，NANYANG TECHNOL UNIV, SCH CHEM & BIOMED ENGN, 70 NANYANG DR, SINGAPORE 637457, SINGAPORE.; PU, KY (通讯作者)，NANYANG TECHNOL UNIV, SCH PHYS & MATH SCI, 21 NANYANG LINK, SINGAPORE 637371, SINGAPORE.; PU, KY (通讯作者)，NANYANG TECHNOL UNIV, LEE KONG CHIAN SCH MED, 59 NANYANG DR, SINGAPORE 636921, SINGAPORE.	CHEMISTRY			1433-7851	ANGEWANDTE CHEMIE-INTERNATIONAL EDITION
LI WX;XIE LS;JU Y;ZHANG Z;LI B;LI J;SANG W;WANG GH;TIAN H;DAI YL	LI, WENXI;XIE, LISI;JU, YI;ZHANG, ZHAN;LI, BEI;LI, JIE;SANG, WEI;WANG, GUOHAO;TIAN, HAO;DAI, YUNLU	BHAT P, 2017, CELL DEATH DIS, V8, DOI 10.1038/CDDIS.2017.67;BONAVENTURA P, 2019, FRONT IMMUNOL, V10, DOI 10.3389/FIMMU.2019.00168;BRONTE V, 2013, IMMUNITY, V39, P806, DOI 10.1016/J.IMMUNI.2013.10.010;CASTANO AP, 2006, NAT REV CANCER, V6, P535, DOI 10.1038/NRC1894;CHEN QINJUN, 2021, NANOMICRO LETT, V13, P92, DOI 10.1007/S40820-021-00622-6;COLVIN RA, 2004, J BIOL CHEM, V279, P30219, DOI 10.1074/JBC…	INTERFERON-GAMMA (IFN-GAMMA), SECRETED BY ACTIVATED T CELLS PREDOMINANTLY, PLAYS A CRUCIAL PERFORMANCE IN THE TUMORICIDAL IMMUNE RESPONSE. UNFORTUNATELY, A HIGH LEVEL OF IFN-GAMMA SEVERELY IGNITES THE IMMUNOSUPPRESSIVE RESPONSE, ESPECIALLY BY INCREASING THE EXPRESSION OF IMMUNE CHECKPOINT PROGRAMMED DEATH-LIGAND 1 (PD-L1) AND IMMUNOREGULATORY ENZYME INDOLEAMINE 2,3-DIOXYGENASE 1 (IDO-1). HEREIN, …				3458	UNIV MACAU, FAC HLTH SCI, CANC CTR, MACAU 999078, PEOPLES R CHINA.; UNIV MACAU, FAC HLTH SCI, INST TRANSLAT MED, MACAU 999078, PEOPLES R CHINA.; UNIV MACAU, MOE FRONTIERS SCI CTR PRECIS ONCOL, MACAU 999078, PEOPLES R CHINA.; RMIT UNIV, SCH HLTH & BIOMED SCI, BUNDOORA, VIC 3083, AUSTRALIA.;				INTERFERON-GAMMA (IFN-GAMMA); ANTI-PD-L1 (APD-L1); IDO-1 INHIBITOR (NLG919); NEUTRALIZATION; TUMORICIDAL; POSITIVE ANTI-TUMOR FEEDBACK LOOP	10.1007/s12274-021-3977-8	ARTICLE	DEC 2021		1998-0000	YLDAI@UM.EDU.MO	3470		NATIONAL NATURAL SCIENCE FOUNDATION OF CHINA (NSFC)NATIONAL NATURAL SCIENCE FOUNDATION OF CHINA (NSFC) [32171318, 32101069]; FACULTY OF HEALTH SCIENCES, UNIVERSITY OF MACAU; UNIVERSITY OF MACAU [SRG2018-00130-FHS]; SCIENCE AND TECHNOLOGY DEVELOPMENT FUND, MACAU SAR [0109/2018/A3, 0011/2019/AKP, 0113/2019/A2, 0103/2021/A]; SHENZHEN SCIENCE AND TECHNOLOGY INNOVATION COMMISSION; SHENZHEN-HONG KONG-M…	THIS WORK WAS SUPPORTED BY THE NATIONAL NATURAL SCIENCE FOUNDATION OF CHINA (NSFC) (NOS. 32171318 AND 32101069), THE FACULTY OF HEALTH SCIENCES, UNIVERSITY OF MACAU, THE START-UP RESEARCH GRANT (SRG) OF UNIVERSITY OF MACAU (NO. SRG2018-00130-FHS), THE SCIENCE AND TECHNOLOGY DEVELOPMENT FUND, MACAU SAR (NOS. 0109/2018/A3, 0011/2019/AKP, 0113/2019/A2, AND 0103/2021/A) AND SHENZHEN SCIENCE AND TECHN…	0I0BG				DNA-DAMAGE; CHEMOTHERAPY; IMMUNITY; CELLS; SURVIVAL; PD-L1	4	NANO RES	NANO RES.	ENGLISH	56			B605D, XUE YAN BUILDING, BEIJING, 100084, PEOPLES R CHINA	APR	13	BEIJING		J	TSINGHUA UNIV PRESS	2022		DAI, YL (通讯作者)，UNIV MACAU, FAC HLTH SCI, CANC CTR, MACAU 999078, PEOPLES R CHINA.; DAI, YL (通讯作者)，UNIV MACAU, FAC HLTH SCI, INST TRANSLAT MED, MACAU 999078, PEOPLES R CHINA.; DAI, YL (通讯作者)，UNIV MACAU, MOE FRONTIERS SCI CTR PRECIS ONCOL, MACAU 999078, PEOPLES R CHINA.	CHEMISTRY; SCIENCE & TECHNOLOGY - OTHER TOPICS; MATERIALS SCIENCE; PHYSICS			1998-0124	NANO RESEARCH
CHEN QQ;ZHANG L;LI L;TAN MX;LIU WW;LIU SL;XIE ZY;ZHANG W;WANG ZG;CAO Y;SHANG TT;RAN HT	CHEN, QIAOQI;ZHANG, LIANG;LI, LIN;TAN, MIXIAO;LIU, WEIWEI;LIU, SHULING;XIE, ZHUOYAN;ZHANG, WEI;WANG, ZHIGANG;CAO, YANG;SHANG, TINGTING;RAN, HAITAO	AKHAVAN O, 2014, J MATER CHEM B, V2, P3306, DOI 10.1039/C3TB21834A;AKHAVAN O, 2013, SMALL, V9, P3593, DOI 10.1002/SMLL.201203106;BANG KH, 2019, CANCERS, V11, DOI 10.3390/CANCERS11060807;CAI XJ, 2016, ACS NANO, V10, P11115, DOI 10.1021/ACSNANO.6B05990;CHANG MY, 2021, ADV MATER, V33, DOI 10.1002/ADMA.202004788;CHEN L, 2019, ADV MATER, V31, DOI 10.1002/ADMA.201904997;CHEN Q, 2019, ADV MATER, V31, DO…	BACKGROUND: MONO-THERAPEUTIC MODALITY HAS LIMITATIONS IN COMBATING METASTATIC LESIONS WITH COMPLICATIONS. ALTHOUGH EMERGING IMMUNOTHERAPY EXHIBITS PRELIMINARY SUCCESS, SOLID TUMORS ARE USUALLY IMMUNOSUPPRESSIVE, LEADING TO INEFFECTIVE ANTITUMOR IMMUNE RESPONSES AND IMMUNOTHERAPEUTIC RESISTANCE. THE RATIONAL COMBINATION OF SEVERAL THERAPEUTIC MODALITIES MAY POTENTIALLY BECOME A NEW THERAPEUTIC STR…	449				CHONGQING MED UNIV, AFFILIATED HOSP 2, INST ULTRASOUND IMAGING, CHONGQING KEY LAB ULTRASOUND MOL IMAGING, 76 LINJIANG RD, CHONGQING 400010, PEOPLES R CHINA.; CHONGQING MED UNIV, AFFILIATED HOSP 1, DEPT ULTRASOUND, 1 YOUYI RD, CHONGQING 400042, PEOPLES R CHINA.; CHONGQING UNIV, DEPT RADIOL, CANC HOSP, 181 HANYU RD, CHONGQING 400030, PEOPLES R CHINA.; CHONGQING CANC INST, 181 HANYU RD, CHONGQING 40…				COCKTAIL THERAPY; PHOTOTHERMAL THERAPY; IMMUNOSUPPRESSIVE TUMOR MICROENVIRONMENT; HOMOLOGOUS TARGETING; NANOMEDICINE	10.1186/s12951-021-01202-x	ARTICLE			1477-3155	STT419@HOSPITAL.CQMU.EDU.CN; RANHAITAO@HOSPITAL.CQMU.EDU.CN			NATIONAL NATURAL SCIENCE FOUNDATION OF CHINANATIONAL NATURAL SCIENCE FOUNDATION OF CHINA (NSFC) [81630047, 82071926, 81801711]; TECHNOLOGY RESEARCH PROGRAM OF CHONGQING MUNICIPAL EDUCATION COMMISSION [KJZD-K202000402]; CHINA POSTDOCTORAL SCIENCE FOUNDATIONCHINA POSTDOCTORAL SCIENCE FOUNDATION [2021TQ0394]	THIS WORK WAS SUPPORTED BY THE NATIONAL NATURAL SCIENCE FOUNDATION OF CHINA (GRANT NO. 81630047, 82071926 AND 81801711), TECHNOLOGY RESEARCH PROGRAM OF CHONGQING MUNICIPAL EDUCATION COMMISSION (GRANT NO. KJZD-K202000402), AND CHINA POSTDOCTORAL SCIENCE FOUNDATION (2021TQ0394).	XU1KB				POLYMERIC NANOPARTICLES; DENDRITIC CELLS; GRAPHENE OXIDE; DRUG-RELEASE; T-CELL; TUMOR; DELIVERY; MACROPHAGES; PLGA	1	J NANOBIOTECHNOL	J. NANOBIOTECHNOL.	ENGLISH	74	GREEN PUBLISHED, GOLD		CAMPUS, 4 CRINAN ST, LONDON N1 9XW, ENGLAND	DEC 24	22	LONDON	34952587	J	BMC	2021		SHANG, TT; RAN, HT (通讯作者)，CHONGQING MED UNIV, AFFILIATED HOSP 2, INST ULTRASOUND IMAGING, CHONGQING KEY LAB ULTRASOUND MOL IMAGING, 76 LINJIANG RD, CHONGQING 400010, PEOPLES R CHINA.	BIOTECHNOLOGY & APPLIED MICROBIOLOGY; SCIENCE & TECHNOLOGY - OTHER TOPICS				JOURNAL OF NANOBIOTECHNOLOGY
WANG WC;LIU XF;DING LR;JIN HJ;LI XM	WANG, WEICAI;LIU, XIAOFAN;DING, LAIRONG;JIN, HYUNG JONG;LI, XUEMEI	CASTRO NP, 2015, ONCOTARGET, V6, P11910, DOI 10.18632/ONCOTARGET.4182;CHEN HC, 2015, J AM CHEM SOC, V137, P1539, DOI 10.1021/JA511420N;CHEN Q, 2016, ADV MATER, V28, P7129, DOI 10.1002/ADMA.201601902;CONDE J, 2016, NAT MATER, V15, P353, DOI 10.1038/NMAT4497, 10.1038/NMAT4497;CUTLER JI, 2012, J AM CHEM SOC, V134, P1376, DOI 10.1021/JA209351U;DING LR, 2020, J MATER CHEM B, V8, P3527, DOI 10.1039/C9T…	HYPOXIA IS NOT ONLY THE REASON OF TUMOR METASTASIS BUT ALSO ENHANCES THE SPREAD OF CANCER CELLS FROM THE ORIGINAL TUMOR SITE, WHICH RESULTS IN CANCER RECURRENCE. HEREIN, WE DEVELOPED A SELF-ASSEMBLED RNA HYDROGEL THAT EFFICIENTLY DELIVERED SYNERGISTIC DNA CPG AND SHORT HAIRPIN RNA (SHRNA) ADJUVANTS, AS WELL AS MNO2 LOADED-PHOTODYNAMIC AGENT CHLORINE E6 (MNO2@CE6), AND A CHEMOTHERAPY DRUG DOXORUBI…	797094				LINYI UNIV, SCH CHEM & CHEM ENGN, SHANDONG PROV KEY LAB DETECT TECHNOL TUMOR MAKERS, COLLABORAT INNOVAT CTR TUMOR MARKER DETECT TECHNO, LINYI, SHANDONG, PEOPLES R CHINA.; UNIV SUWON, DEPT BIOSCI & BIOTECHNOL, HWASEONG, SOUTH KOREA.;				RNA HYDROGEL; NANO-VACCINE; TRIPLE NEGATIVE BREAST CANCER; GENE THERAPY; PHOTODYNAMIC THERAPY	10.3389/fchem.2021.797094	ARTICLE				XUEMEI_LI@YEAH.NET			NATIONAL NATURAL SCIENCE FOUNDATION OF CHINANATIONAL NATURAL SCIENCE FOUNDATION OF CHINA (NSFC) [21876074, 21605071]; SHANDONG PROVINCIAL KEY RESEARCH AND DEVELOPMENT PROGRAM [GG201809250462]; TAISHAN SCHOLARS PROGRAM OF SHANDONG PROVINCE [TSQN201812101]; BASIC SCIENCE RESEARCH PROGRAM THROUGH THE NATIONAL RESEARCH FOUNDATION OF KOREA (NRF) -MINISTRY OF EDUCATION [2018R1D1A1B07045548]; INTRAMURAL…	THIS WORK WAS SUPPORTED BY THE NATIONAL NATURAL SCIENCE FOUNDATION OF CHINA (21876074, 21605071), THE SHANDONG PROVINCIAL KEY RESEARCH AND DEVELOPMENT PROGRAM (GG201809250462), TAISHAN SCHOLARS PROGRAM OF SHANDONG PROVINCE (NO. TSQN201812101), AND BASIC SCIENCE RESEARCH PROGRAM THROUGH THE NATIONAL RESEARCH FOUNDATION OF KOREA (NRF) FUNDED BY THE MINISTRY OF EDUCATION (2018R1D1A1B07045548 TO HJ) …	YH9YF				SOLID TUMOR MICROENVIRONMENT; MAMMARY-CARCINOMA 4T1; ALBUMIN-MNO2 NANOPARTICLES; DRUG-DELIVERY; HYPOXIA; GROWTH; STRATEGY; THERAPY		FRONT CHEM	FRONT. CHEM.	ENGLISH	43	GOLD, GREEN PUBLISHED		AVENUE DU TRIBUNAL FEDERAL 34, LAUSANNE, CH-1015, SWITZERLAND	DEC 24	10	LAUSANNE	35004614	J	FRONTIERS MEDIA SA	2021		LI, XM (通讯作者)，LINYI UNIV, SCH CHEM & CHEM ENGN, SHANDONG PROV KEY LAB DETECT TECHNOL TUMOR MAKERS, COLLABORAT INNOVAT CTR TUMOR MARKER DETECT TECHNO, LINYI, SHANDONG, PEOPLES R CHINA.	CHEMISTRY			2296-2646	FRONTIERS IN CHEMISTRY
LI M;WANG X;WANG Y;BAO SC;CHANG Q;LIU LL;ZHANG S;SUN LW	LI, MO;WANG, XIN;WANG, YING;BAO, SHUNCHAO;CHANG, QING;LIU, LINLIN;ZHANG, SHUAI;SUN, LIWEI	ABOU KHOUZAM R, 2021, FRONT IMMUNOL, V12, DOI 10.3389/FIMMU.2021.680435;AHUJA A, 2018, J GINSENG RES, V42, P248, DOI 10.1016/J.JGR.2017.04.009;BAI XP, 2018, CANCER TREAT REV, V69, P152, DOI 10.1016/J.CTRV.2018.07.004;BAIK JS, 2020, J GINSENG RES, V44, P843, DOI 10.1016/J.JGR.2020.01.006;BANDOLA-SIMON J, 2019, MOL IMMUNOL, V113, P31, DOI 10.1016/J.MOLIMM.2018.03.025;BERGERS G, 2003, NAT REV CANCER…	THE TUMOR MICROENVIRONMENT (TME) PLAYS A KEY ROLE IN PROMOTING THE INITIATION AND PROGRESSION OF TUMORS, LEADING TO CHEMORADIOTHERAPY RESISTANCE AND IMMUNOTHERAPY FAILURE. TARGETING OF THE TME IS A NOVEL ANTI-TUMOR THERAPEUTIC APPROACH AND IS CURRENTLY A FOCUS OF ANTI-TUMOR RESEARCH. PANAX GINSENG C. A. MEYER (GINSENG), AN INGREDIENT OF WELL-KNOWN TRADITIONAL ASIA MEDICINES, EXERTS BENEFICIAL ANT…	797634				SECOND HOSP JILIN UNIV, DEPT RADIOTHERAPY, CHANGCHUN, PEOPLES R CHINA.; SECOND HOSP JILIN UNIV, DEPT THYROID SURG, CHANGCHUN, PEOPLES R CHINA.; JILIN UNIV, DEPT NEUROL, CHINA JAPAN UNION HOSP, CHANGCHUN, PEOPLES R CHINA.; SECOND HOSP JILIN UNIV, DEPT BREAST SURG, CHANGCHUN, PEOPLES R CHINA.; CHANGCHUN UNIV CHINESE MED, JILIN GINSENG ACAD, CHANGCHUN, PEOPLES R CHINA.; CHANGCHUN UNIV CHINESE MED, R…				TUMOR MICROENVIRONMENT; TUMOR ANGIOGENESIS; TUMOR STEM CELL; IMMUNE RESPONSE; PANAX GINSENG (C; A; MEYER); CANCER THERAPY	10.3389/fphar.2021.797634	REVIEW			1663-9812	LIULINL@JLU.EDU.CN; ZHANGS530@NENU.EDU.CN; SUNNYLILWEI@163.COM			NATIONAL NATURAL SCIENCE FOUNDATION OF CHINANATIONAL NATURAL SCIENCE FOUNDATION OF CHINA (NSFC) [82104428]; DEPARTMENT OF FINANCE OF JILIN PROVINCE [2020SCZT035]; ADMINISTRATION OF TRADITIONAL CHINESE MEDICINE OF JILIN PROVINCE [2020170]	FUNDING THIS WORK WAS SUPPORTED BY THE NATIONAL NATURAL SCIENCE FOUNDATION OF CHINA (82104428), DEPARTMENT OF FINANCE OF JILIN PROVINCE (2020SCZT035) AND THE ADMINISTRATION OF TRADITIONAL CHINESE MEDICINE OF JILIN PROVINCE (NO. 2020170).	YI2PM				EPITHELIAL-MESENCHYMAL TRANSITION; ENDOTHELIAL GROWTH-FACTOR; GUT MICROBIOTA; DENDRITIC CELLS; COLORECTAL-CANCER; LUNG-CANCER; STEM-CELL; IMMUNE MICROENVIRONMENT; PROGENITOR CELLS; PANAX-GINSENG		FRONT PHARMACOL	FRONT. PHARMACOL.	ENGLISH	134	GOLD, GREEN PUBLISHED		AVENUE DU TRIBUNAL FEDERAL 34, LAUSANNE, CH-1015, SWITZERLAND	DEC 22	15	LAUSANNE	35002732	J	FRONTIERS MEDIA SA	2021		LIU, LL (通讯作者)，SECOND HOSP JILIN UNIV, DEPT RADIOTHERAPY, CHANGCHUN, PEOPLES R CHINA.; ZHANG, S (通讯作者)，CHANGCHUN UNIV CHINESE MED, JILIN GINSENG ACAD, CHANGCHUN, PEOPLES R CHINA.; SUN, LW (通讯作者)，CHANGCHUN UNIV CHINESE MED, RES CTR TRADIT CHINESE MED, CHANGCHUN, PEOPLES R CHINA.	PHARMACOLOGY & PHARMACY				FRONTIERS IN PHARMACOLOGY
SUN Z;LI WY;LENZO JC;HOLDEN JA;MCCULLOUGH MJ;O'CONNOR AJ;O'BRIEN-SIMPSON NM	SUN, ZHE;LI, WENYI;LENZO, JASON C.;HOLDEN, JAMES A.;MCCULLOUGH, MICHAEL J.;O'CONNOR, ANDREA J.;O'BRIEN-SIMPSON, NEIL M.	AKIRA S, 2001, NAT IMMUNOL, V2, P675, DOI 10.1038/90609;ALMEIDA JPM, 2014, NANOMED-NANOTECHNOL, V10, P503, DOI 10.1016/J.NANO.2013.09.011;BALHADDAD AA, 2019, BIOACT MATER, V4, P43, DOI 10.1016/J.BIOACTMAT.2018.12.002;BANIK M, 2014, DALTON T, V43, P3244, DOI 10.1039/C3DT52522H;BEHERA T, 2011, CELL IMMUNOL, V271, P350, DOI 10.1016/J.CELLIMM.2011.07.015;BLANDER JM, 2006, NATURE, V440, P808, DOI 10.1…	VACCINATION IS ONE OF THE MOST EFFICACIOUS AND COST-EFFECTIVE WAYS TO PROTECT PEOPLE FROM INFECTIOUS DISEASES AND POTENTIALLY CANCER. THE SHIFT IN VACCINE DESIGN FROM DISRUPTED WHOLE PATHOGENS TO SUBUNIT ANTIGENS HAS BROUGHT ATTENTION ON TO VACCINE DELIVERY MATERIALS. FOR THE LAST TWO DECADES, NANOTECHNOLOGY-BASED VACCINES HAVE ATTRACTED CONSIDERABLE ATTENTION AS DELIVERY VEHICLES AND ADJUVANTS T…	788373				SHANDONG FIRST MED UNIV, DEPT STOMATOL, SHANDONG PROV HOSP, JINAN, SHANDONG, PEOPLES R CHINA.; UNIV MELBOURNE, ACTV RES GRP, CTR ORAL HLTH RES, ROYAL DENT HOSP,MELBOURNE DENT SCH, MELBOURNE, VIC, AUSTRALIA.; UNIV MELBOURNE, ROYAL DENT HOSP, CTR ORAL HLTH RES, MELBOURNE DENT SCH, MELBOURNE, VIC, AUSTRALIA.; UNIV MELBOURNE, DEPT BIOMED ENGN, MELBOURNE, VIC, AUSTRALIA.;				CALCIUM PHOSPHATE NANOPARTICLES; ANTIGEN DELIVERY; ADJUVANT; FUNCTIONALISATION; IMMUNOGENICITY; INNATE IMMUNITY; HUMORAL IMMUNITY; CELLULAR IMMUNITY	10.3389/fmats.2021.788373	REVIEW				NEIL.OBS@UNIMELB.EDU.AU			NATIONAL HEALTH AND MEDICAL RESEARCH COUNCIL (NHMRC) OF AUSTRALIANATIONAL HEALTH AND MEDICAL RESEARCH COUNCIL (NHMRC) OF AUSTRALIA; AUSTRALIAN REHSEARCH COUNCIL (ARC)AUSTRALIAN RESEARCH COUNCIL; NHMRCNATIONAL HEALTH AND MEDICAL RESEARCH COUNCIL (NHMRC) OF AUSTRALIA [APP1142472, APP1158841, APP1185426]; ARCAUSTRALIAN RESEARCH COUNCIL [DP210102781, DP160101312, LE200100163]; CANCER COUNCIL VICTORIA…	THE NATIONAL HEALTH AND MEDICAL RESEARCH COUNCIL (NHMRC) OF AUSTRALIA AND AUSTRALIAN REHSEARCH COUNCIL (ARC) ARE THANKED FOR FINANCIAL SUPPORT OVER MANY YEARS FOR THE PEPTIDE CHEMISTRY AND CHEMICAL BIOLOGY STUDIES REPORTED IN THE AUTHORS LABORATORIES. NOB-S IS THE RECIPIENT OF NHMRC FUNDING (APP1142472, APP1158841, APP1185426), ARC FUNDING (DP210102781, DP160101312, LE200100163), CANCER COUNCIL V…	YK5LB				INNATE IMMUNE-RESPONSE; CELLS IN-VITRO; POLYMERIC NANOPARTICLES; ALUMINUM-HYDROXIDE; ANTIBODY-RESPONSE; PARTICLE-SIZE; SUBSTITUTED HYDROXYAPATITE; NANO-HYDROXYAPATITE; PROTEIN ADSORPTION; CONTROLLED-RELEASE		FRONT MATER	FRONT. MATER.	ENGLISH	190	GOLD		AVENUE DU TRIBUNAL FEDERAL 34, LAUSANNE, CH-1015, SWITZERLAND	DEC 22	17	LAUSANNE		J	FRONTIERS MEDIA SA	2021		O'BRIEN-SIMPSON, NM (通讯作者)，UNIV MELBOURNE, ACTV RES GRP, CTR ORAL HLTH RES, ROYAL DENT HOSP,MELBOURNE DENT SCH, MELBOURNE, VIC, AUSTRALIA.	MATERIALS SCIENCE			2296-8016	FRONTIERS IN MATERIALS
LEE J;KANG YK;OH E;JEONG J;IM SH;KIM DK;LEE H;KIM SG;JUNG K;CHUNG HJ	LEE, JUHEE;KANG, YOO KYUNG;OH, EONJU;JEONG, JUHEE;IM, SAN HAE;KIM, DUK KI;LEE, HAESHIN;KIM, SANG-GYU;JUNG, KEEHOON;CHUNG, HYUN JUNG	AKINLEYE A, 2019, J HEMATOL ONCOL, V12, DOI 10.1186/S13045-019-0779-5;ALSAIARI SK, 2018, J AM CHEM SOC, V140, P143, DOI 10.1021/JACS.7B11754;BARROSO-SOUSA R, 2020, CLIN CANCER RES, V26, P2565, DOI 10.1158/1078-0432.CCR-19-3507;CHAE YK, 2018, J IMMUNOTHER CANCER, V6, DOI 10.1186/S40425-018-0349-3;CHANG J, 2019, ACCOUNTS CHEM RES, V52, P665, DOI 10.1021/ACS.ACCOUNTS.8B00493;CHEN GJ, 2019, NAT NANOT…	CANCER GENE THERAPY BASED ON THE CLUSTERED REGULARLY INTERSPACED SHORT PALINDROMIC REPEAT (CRISPR) SYSTEM HAS BEEN CHALLENGING DUE TO THE POOR DELIVERY AND EFFICACY IN VIVO. HEREIN, WE REPORT THE DEVELOPMENT OF NANOASSEMBLED RIBONUCLEOPROTEIN COMPLEXES (NANORNP), WHICH CAN EFFICIENTLY BLOCK THE PD-L1 IMMUNE CHECKPOINT AND INDUCE AN ANTITUMOR EFFECT IN VIVO. WE UTILIZE CRISPR-ASSOCIATED PROTEIN 9 …					KOREA ADV INST SCI & TECHNOL, DEPT BIOL SCI, DAEJEON 34141, SOUTH KOREA.; SEOUL NATL UNIV, DEPT BIOMED SCI, DEPT ANAT & CELL BIOL, COLL MED, SEOUL 03080, SOUTH KOREA.; SEOUL NATL UNIV, INST ALLERGY & CLIN IMMUNOL, MED RES CTR, SEOUL 03080, SOUTH KOREA.; KOREA ADV INST SCI & TECHNOL, DEPT CHEM, DAEJEON 34141, SOUTH KOREA.; KOREA ADV INST SCI & TECHNOL, GRAD SCH NANOSCI & TECHNOL, DAEJEON 34141, SO…					10.1021/acs.chemmater.1c02844	ARTICLE; EARLY ACCESS	DEC 2021		1520-5002	KEEHOON.JUNG@SNU.AC.KR; HYUNJC@KAIST.AC.KR			NATIONAL RESEARCH FOUNDATION OF KOREANATIONAL RESEARCH FOUNDATION OF KOREA [2021R1A2C201176311, 2020R1C1C1015062, 2020R1A4A1017515]; KOREA MEDICAL DEVICE DEVELOPMENT FUND [202011D08, 202012D24]; SAMSUNG RESEARCH FUNDING & INCUBATION CENTERSAMSUNG [SFRC-IT1801-02]; KAIST END-RUN PROJECT	THE WORK WAS SUPPORTED BY THE NATIONAL RESEARCH FOUNDATION OF KOREA (2021R1A2C201176311 TO H.J.C. AND 2020R1C1C1015062 AND 2020R1A4A1017515 TO K.J.) , KOREA MEDICAL DEVICE DEVELOPMENT FUND (202011D08 AND 202012D24 TO H.J.C.) , SAMSUNG RESEARCH FUNDING & INCUBATION CENTER (SFRC-IT1801-02 TO H.J.C.) , AND KAIST END-RUN PROJECT (H.J.C.) . WE ACKNOWLEDGE HAK-SUNG KIM (KAIST) FOR THE CONTRIBUTION IN T…	XU7JQ				EFFICIENT DELIVERY; MEDIATED DELIVERY; GENOME; CRISPR-CAS9; CRISPR/CAS9; THERAPY; NANOPARTICLES; ESCAPE		CHEM MATER	CHEM. MAT.	ENGLISH	64		LEE, HAESHIN/0000-0003-3961-9727; KANG, YOO KYUNG/0000-0002-8790-2378	1155 16TH ST, NW, WASHINGTON, DC 20036 USA		15	WASHINGTON		J	AMER CHEMICAL SOC		LEE, HAESHIN/C-1720-2011	CHUNG, HJ (通讯作者)，KOREA ADV INST SCI & TECHNOL, DEPT BIOL SCI, DAEJEON 34141, SOUTH KOREA.; JUNG, K (通讯作者)，SEOUL NATL UNIV, DEPT BIOMED SCI, DEPT ANAT & CELL BIOL, COLL MED, SEOUL 03080, SOUTH KOREA.; JUNG, K (通讯作者)，SEOUL NATL UNIV, INST ALLERGY & CLIN IMMUNOL, MED RES CTR, SEOUL 03080, SOUTH KOREA.; CHUNG, HJ (通讯作者)，KOREA ADV INST SCI & TECHNOL, GRAD SCH NANOSCI & TECHNOL, DAEJEON 34141, SOUTH KO…	CHEMISTRY; MATERIALS SCIENCE			0897-4756	CHEMISTRY OF MATERIALS
HE RQ;ZANG J;ZHAO YG;LIU Y;RUAN SR;ZHENG X;CHONG GW;XU DL;YANG Y;YANG YS;ZHANG TT;GU JJ;DONG HQ;LI YY	HE, RUIQING;ZANG, JIE;ZHAO, YUGE;LIU, YING;RUAN, SHUANGRONG;ZHENG, XIAO;CHONG, GAOWEI;XU, DAILIN;YANG, YAN;YANG, YUSHAN;ZHANG, TINGTING;GU, JINGJING;DONG, HAIQING;LI, YONGYONG	BANSAL A, 2018, J CELL BIOL, V217, P2291, DOI 10.1083/JCB.201804161;BRILLAS E, 2004, NEW J CHEM, V28, P314, DOI 10.1039/B312445B;CAO R, 2020, CHINESE CHEM LETT, V31, P3127, DOI 10.1016/J.CCLET.2020.06.031;CERTO M, 2021, NAT REV IMMUNOL, V21, P151, DOI 10.1038/S41577-020-0406-2;CHEN F, 2019, NAT CELL BIOL, V21, P498, DOI 10.1038/S41556-019-0299-0;DOHERTY JR, 2013, J CLIN INVEST, V123, P3685, DOI 1…	LACTATE PLAYS A CRITICAL ROLE IN TUMORIGENESIS, INVASION AND METASTASIS. EXHAUSTING LACTATE IN TUMORS HOLDS GREAT PROMISE FOR THE REVERSAL OF THE IMMUNOSUPPRESSIVE TUMOR MICROENVIRONMENT (TME). HEREIN, WE REPORT ON A "LACTATE TREATMENT PLANT" (I.E., NANOFACTORY) THAT CAN DYNAMICALLY TRAP PRO-TUMOR LACTATE AND IN SITU TRANSFORMATION INTO ANTI-TUMOR CYTOTOXIC REACTIVE OXYGEN SPECIES (ROS) FOR A SYN…	426				TONGJI UNIV, SHANGHAI SKIN DIS HOSP, SCH MED, INST BIOMED ENGN & NANO SCI, SHANGHAI 200092, PEOPLES R CHINA.; TONGJI UNIV, SHANGHAI EAST HOSP, SCH MED, SHANGHAI 200092, PEOPLES R CHINA.;				LACTATE; IMMUNOSUPPRESSIVE TUMOR MICROENVIRONMENT; IMMUNOGENIC CELL DEATH; CHEMODYNAMIC THERAPY	10.1186/s12951-021-01169-9	ARTICLE			1477-3155	INANO_DONGHQ@TONGJI.EDU.CN; YONGYONG_LI@TONGJI.EDU.CN			NATIONAL NATURAL SCIENCE FOUNDATION OF CHINANATIONAL NATURAL SCIENCE FOUNDATION OF CHINA (NSFC) [51773154, 31771090]; SHANGHAI SCIENCE AND TECHNOLOGY INNOVATION [18JC1414500]; YOUNG HUNDRED-TALENT PROGRAM OF TONGJI UNIVERSITY	THIS WORK WAS FINANCIALLY SUPPORTED THROUGH GRANTS FROM THE NATIONAL NATURAL SCIENCE FOUNDATION OF CHINA (51773154, 31771090), SHANGHAI SCIENCE AND TECHNOLOGY INNOVATION (18JC1414500) AND YOUNG HUNDRED-TALENT PROGRAM OF TONGJI UNIVERSITY.	XQ2RO				CANCER; MACROPHAGES; GENERATION; KEY	1	J NANOBIOTECHNOL	J. NANOBIOTECHNOL.	ENGLISH	35	GOLD, GREEN PUBLISHED, GREEN SUBMITTED		CAMPUS, 4 CRINAN ST, LONDON N1 9XW, ENGLAND	DEC 18	14	LONDON	34922541	J	BMC	2021		LI, YY (通讯作者)，TONGJI UNIV, SHANGHAI SKIN DIS HOSP, SCH MED, INST BIOMED ENGN & NANO SCI, SHANGHAI 200092, PEOPLES R CHINA.; DONG, HQ (通讯作者)，TONGJI UNIV, SHANGHAI EAST HOSP, SCH MED, SHANGHAI 200092, PEOPLES R CHINA.	BIOTECHNOLOGY & APPLIED MICROBIOLOGY; SCIENCE & TECHNOLOGY - OTHER TOPICS				JOURNAL OF NANOBIOTECHNOLOGY
LIU Y;WANG LL;SONG QQ;ALI M;CROWE WN;KUCERA GL;HAWKINS GA;SOKER S;THOMAS KW;MILLER LD;LU Y;BELLINGER CR;ZHANG W;HABIB AA;PETTY WJ;ZHAO DW	LIU, YANG;WANG, LULU;SONG, QIANQIAN;ALI, MUHAMMAD;CROWE, WILLIAM N.;KUCERA, GREGORY L.;HAWKINS, GREGORY A.;SOKER, SHAY;THOMAS, KARL W.;MILLER, LANCE D.;LU, YONG;BELLINGER, CHRISTINA R.;ZHANG, WEI;HABIB, AMYN A.;PETTY, W. JEFFREY;ZHAO, DAWEN	ALLEY EW, 2017, TRANSL LUNG CANCER R, V6, P212, DOI 10.21037/TLCR.2017.04.01;ANTONY VB, 2000, AM J RESP CRIT CARE, V162, P1987, DOI 10.1164/AJRCCM.162.5.ATS8-00;BAIRD JR, 2016, CANCER RES, V76, P50, DOI 10.1158/0008-5472.CAN-14-3619;BAKKER W, 1986, CANCER IMMUNOL IMMUN, V22, P155, DOI 10.1007/BF00199131;BALD T, 2014, CANCER DISCOV, V4, P674, DOI 10.1158/2159-8290.CD-13-0458;BARBER GN, 2015, NAT R…	MALIGNANT PLEURAL EFFUSION (MPE) IS INDICATIVE OF TERMINAL MALIGNANCY WITH A UNIFORMLY FATAL PROGNOSIS. OFTEN, TWO DISTINCT COMPARTMENTS OF TUMOUR MICROENVIRONMENT, THE EFFUSION AND DISSEMINATED PLEURAL TUMOURS, CO-EXIST IN THE PLEURAL CAVITY, PRESENTING A MAJOR CHALLENGE FOR THERAPEUTIC INTERVENTIONS AND DRUG DELIVERY. CLINICAL EVIDENCE SUGGESTS THAT MPE COMPRISES ABUNDANT TUMOUR-ASSOCIATED MYEL…				206	WAKE FOREST SCH MED, DEPT BIOMED ENGN, WINSTON SALEM, NC 27101 USA.; WAKE FOREST BAPTIST MED CTR, CTR CANC GENOM & PRECIS ONCOL, WAKE FOREST BAPTIST COMPREHENS CANC CTR, WINSTON SALEM, NC USA.; WAKE FOREST SCH MED, DEPT CANC BIOL, WINSTON SALEM, NC 27101 USA.; WAKE FOREST SCH MED, DEPT PULM & CRIT CARE MED, WINSTON SALEM, NC 27101 USA.; WAKE FOREST SCH MED, DEPT BIOCHEM, WINSTON SALEM, NC 27101 U…					10.1038/s41565-021-01032-w	ARTICLE	DEC 2021		1748-3395	DAWZHAO@WAKEHEALTH.EDU	+		NATIONAL CANCER INSTITUTEUNITED STATES DEPARTMENT OF HEALTH & HUMAN SERVICESNATIONAL INSTITUTES OF HEALTH (NIH) - USANIH NATIONAL CANCER INSTITUTE (NCI) [1R01CA264102-01]; WAKE FOREST COMPREHENSIVE CANCER CENTER [P30 CA01219740]; NATIONAL FOUNDATION FOR CANCER RESEARCH; DEPARTMENT OF VETERAN'S AFFAIRSUS DEPARTMENT OF VETERANS AFFAIRS [2I01BX002559-07]; NATIONAL INSTITUTES OF HEALTHUNITED STATES D…	THIS RESEARCH WAS SUPPORTED BY GRANTS FROM THE NATIONAL CANCER INSTITUTE (NO. 1R01CA264102-01 TO D.Z.) AND WAKE FOREST COMPREHENSIVE CANCER CENTER NO. P30 CA01219740. W.Z. IS SUPPORTED BY THE HANES AND WILLIS FAMILY PROFESSORSHIP AND A FELLOWSHIP FROM THE NATIONAL FOUNDATION FOR CANCER RESEARCH. A.A.H IS SUPPORTED BY FUNDING FROM THE DEPARTMENT OF VETERAN'S AFFAIRS (NO. 2I01BX002559-07) AND FROM …	ZB5KS				MEMORY STEM-CELLS; I INTERFERON; T-CELLS; ANTITUMOR-ACTIVITY; DENDRITIC CELLS; MESOTHELIOMA; CYTOKINES; GAMMA; SENSOR; IL-2	2	NAT NANOTECHNOL	NAT. NANOTECHNOL.	ENGLISH	55	HYBRID	LIU, YANG/0000-0002-5691-5758	HEIDELBERGER PLATZ 3, BERLIN, 14197, GERMANY	FEB	18	BERLIN	34916656	J	NATURE PORTFOLIO	2022	LIU, YANG/I-8643-2014	ZHAO, DW (通讯作者)，WAKE FOREST SCH MED, DEPT BIOMED ENGN, WINSTON SALEM, NC 27101 USA.; ZHAO, DW (通讯作者)，WAKE FOREST SCH MED, DEPT CANC BIOL, WINSTON SALEM, NC 27101 USA.	SCIENCE & TECHNOLOGY - OTHER TOPICS; MATERIALS SCIENCE			1748-3387	NATURE NANOTECHNOLOGY
ZHANG JM;ZHANG YY;ZHAO BB;LV MT;CHEN EP;ZHAO CS;JIANG LY;QIAN HL;HUANG DC;ZHONG YA;CHEN W	ZHANG, JUNMEI;ZHANG, YUANYUAN;ZHAO, BINGBING;LV, MENGTONG;CHEN, ENPING;ZHAO, CHANGSHUN;JIANG, LINYANG;QIAN, HONGLIANG;HUANG, DECHUN;ZHONG, YINAN;CHEN, WEI	BLANCO E, 2015, NAT BIOTECHNOL, V33, P941, DOI 10.1038/NBT.3330;BLOY N, 2017, IMMUNOL REV, V280, P165, DOI 10.1111/IMR.12582;BRACCI L, 2014, CELL DEATH DIFFER, V21, P15, DOI 10.1038/CDD.2013.67;CALDERON M, 2011, J CONTROL RELEASE, V151, P295, DOI 10.1016/J.JCONREL.2011.01.017;PHUNG CD, 2019, J CONTROL RELEASE, V294, P114, DOI 10.1016/J.JCONREL.2018.12.020;CHEN JJ, 2020, CHEM SOC REV, V49, P9057, …	THE PRECISE DELIVERY OF MULTIPLE DRUGS TO THEIR DISTINCT DESTINATIONS PLAYS A SIGNIFICANT ROLE IN SAFE AND EFFICIENT COMBINATION THERAPY; HOWEVER, IT IS HIGHLY CHALLENGING TO SIMULTANEOUSLY REALIZE THE TARGETS AND OVERCOME THE INTRICATE BIOLOGICAL HINDRANCES USING AN ALL-IN-ONE NANOSYSTEM. HEREIN, A CASCADE-RESPONSIVE HIERARCHICAL NANOSYSTEM CONTAINING CHECKPOINT INHIBITOR ANTI-PD-L1 ANTIBODY (AL…				58319	CHINA PHARMACEUT UNIV, SCH ENGN, DEPT PHARMACEUT ENGN, NANJING 210009, PEOPLES R CHINA.; CHINA PHARMACEUT UNIV, ENGN RES CTR SMART PHARMACEUT MFG TECHNOL, SCH ENGN, MINIST EDUC, NANJING 210009, PEOPLES R CHINA.;				PRODRUG; IMMUNE CHECKPOINT; CASCADE SENSITIVE; MULTISITE SPECIFIC DELIVERY; CHEMOIMMUNOTHERAPY	10.1021/acsami.1c16636	ARTICLE			1944-8252	CPUHDC@CPU.EDU.CN; YNZHONG@CPU.EDU.CN; W.CHEN@CPU.EDU.CN	58328		NATIONAL NATURAL SCIENCE FOUNDATION OF CHINANATIONAL NATURAL SCIENCE FOUNDATION OF CHINA (NSFC) [NSFC 51803238, 51973233, 21878337]; GUANGDONG KEY AREA RESEARCH AND DEVELOPMENT PROGRAM [2018B020241003]; JIANGSU SPECIALLY APPOINTED PROFESSOR PROGRAM; NANJING SCIENTIFIC AND TECHNOLOGICAL INNOVATION PROGRAM FOR OVERSEA TALENTS	THIS WORK WAS FUNDED BY THE NATIONAL NATURAL SCIENCE FOUNDATION OF CHINA (NSFC 51803238, 51973233, AND 21878337), THE GUANGDONG KEY AREA RESEARCH AND DEVELOPMENT PROGRAM (2018B020241003), THE JIANGSU SPECIALLY APPOINTED PROFESSOR PROGRAM, AND THE NANJING SCIENTIFIC AND TECHNOLOGICAL INNOVATION PROGRAM FOR OVERSEA TALENTS TO W.C.	YV8LX				IMMUNOGENIC CELL-DEATH; CANCER; CHEMOTHERAPY; NANOPARTICLES; THERAPY; PRODRUG; DESIGN	49	ACS APPL MATER INTER	ACS APPL. MATER. INTERFACES	ENGLISH	55			1155 16TH ST, NW, WASHINGTON, DC 20036 USA	DEC 15	10	WASHINGTON	34855343	J	AMER CHEMICAL SOC	2021		HUANG, DC; ZHONG, YA; CHEN, W (通讯作者)，CHINA PHARMACEUT UNIV, SCH ENGN, DEPT PHARMACEUT ENGN, NANJING 210009, PEOPLES R CHINA.; HUANG, DC; CHEN, W (通讯作者)，CHINA PHARMACEUT UNIV, ENGN RES CTR SMART PHARMACEUT MFG TECHNOL, SCH ENGN, MINIST EDUC, NANJING 210009, PEOPLES R CHINA.	SCIENCE & TECHNOLOGY - OTHER TOPICS; MATERIALS SCIENCE			1944-8244	ACS APPLIED MATERIALS & INTERFACES
ZHANG M;WANG WL;MA H;YU B;CONG HL;SHEN YQ	ZHANG, MIN;WANG, WENLI;MA, HE;YU, BING;CONG, HAILIN;SHEN, YOUQING	AKINLEYE A, 2019, J HEMATOL ONCOL, V12, DOI 10.1186/S13045-019-0779-5;ALBINALI KE, 2019, INT J NANOMED, V14, P1707, DOI 10.2147/IJN.S193981;BLANCO E, 2015, NAT BIOTECHNOL, V33, P941, DOI 10.1038/NBT.3330;BREAKSTONE R, 2021, TRANSL GASTROENT HEP, V6, DOI 10.21037/TGH.2020.03.08;CHEN Y, 2021, BIOMATER SCI-UK, V9, P917, DOI 10.1039/D0BM01452D;CHENG G, 2019, ACS NANO, V13, P6372, DOI 10.1021/ACSNANO.…	IMMUNOTHERAPY HAS SHOWN PROMISING POTENTIAL IN CANCER THERAPY; HOWEVER, POOR DELIVERY BY NANOCARRIERS AND INSUFFICIENT IMMUNE RESPONSE IN TUMORS HAVE SEVERELY IMPEDED ITS CLINICAL APPLICATION. TO OVERCOME THESE DISADVANTAGES, A SITE-SPECIFIC AND ACTIVE TRANSCELLULAR DRUG DELIVERY SYSTEM WAS DEVELOPED HEREIN FOR CHEMOTHERAPY-ENHANCED IMMUNOTHERAPY. WHEN ARRIVING AT THE TUMOR SITE, THE MATRIX METAL…				1391	QINGDAO UNIV, COLL MAT SCI & ENGN, INST BIOMED MAT & ENGN, QINGDAO 266071, PEOPLES R CHINA.; QINGDAO UNIV, COLL CHEM & CHEM ENGN, STATE KEY LAB BIOFIBERS & ECOTEXT, QINGDAO 266071, PEOPLES R CHINA.; ZHEJIANG UNIV, COLL CHEM & BIOL ENGN, CTR BIONANOENGN, MINIST EDUC, HANGZHOU 310027, PEOPLES R CHINA.; ZHEJIANG UNIV, COLL CHEM & BIOL ENGN, KEY LAB BIOMASS CHEM ENGN, MINIST EDUC, HANGZHOU 310027, PE…				ACTIVE TRANSCELLULAR DRUG DELIVERY; SITE-ORIENTED DRUG RELEASE; CHEMO-IMMUNOTHERAPY; IMMUNOSUPPRESSIVE EFFECT REVERSION; TUMOR METASTASIS INHIBITION	10.1007/s40843-021-1846-8	ARTICLE	DEC 2021		2199-4501	HAILINCONG@YAHOO.COM	1402		NATIONAL NATURAL SCIENCE FOUNDATION OF CHINANATIONAL NATURAL SCIENCE FOUNDATION OF CHINA (NSFC) [21874078, 22074072]; TAISHAN YOUNG SCHOLAR PROGRAM OF SHANDONG PROVINCE [TSQN20161027]; NATURAL SCIENCE FOUNDATION OF SHANDONG PROVINCENATURAL SCIENCE FOUNDATION OF SHANDONG PROVINCE [ZR2019BH032]; PEOPLE'S LIVELIHOOD SCIENCE AND TECHNOLOGY PROJECT OF QINGDAO [166257NSH, 173378NSH]; FIRST-CLASS DISCIP…	THIS WORK WAS SUPPORTED BY THE NATIONAL NATURAL SCIENCE FOUNDATION OF CHINA (21874078 AND 22074072), TAISHAN YOUNG SCHOLAR PROGRAM OF SHANDONG PROVINCE (TSQN20161027), THE NATURAL SCIENCE FOUNDATION OF SHANDONG PROVINCE (ZR2019BH032), THE PEOPLE'S LIVELIHOOD SCIENCE AND TECHNOLOGY PROJECT OF QINGDAO (166257NSH AND 173378NSH), AND THE FIRST-CLASS DISCIPLINE PROJECT OF SHANDONG PROVINCE.	0C2CJ				PENETRATION	5	SCI CHINA MATER	SCI. CHINA-MATER.	ENGLISH	35	BRONZE		16 DONGHUANGCHENGGEN NORTH ST, BEIJING 100717, PEOPLES R CHINA	MAY	12	BEIJING		J	SCIENCE PRESS	2022		CONG, HL (通讯作者)，QINGDAO UNIV, COLL MAT SCI & ENGN, INST BIOMED MAT & ENGN, QINGDAO 266071, PEOPLES R CHINA.; CONG, HL (通讯作者)，QINGDAO UNIV, COLL CHEM & CHEM ENGN, STATE KEY LAB BIOFIBERS & ECOTEXT, QINGDAO 266071, PEOPLES R CHINA.	MATERIALS SCIENCE			2095-8226	SCIENCE CHINA-MATERIALS
[truncated: 268 more rows]
[truncated: 16 more columns]
