# Supplementary material for: Forefronts and hotspots evolution of the nanomaterial application in anti-tumor immunotherapy: a scientometric analysis
Source: J Nanobiotechnology. 2024 Jan 13;22:30. doi: 10.1186/s12951-023-02278-3 (PMC10788038; doi:10.1186/s12951-023-02278-3)
Supplement: Supplementary file 7 — Additional file 7: Table S2. Publication status of papers in all countries. Table S3. The contribution value of all countries. Table S4. Institutions that have published more than one related paper. [file 12951_2023_2278_MOESM7_ESM.xlsx]

## Sheet: Supplementary Table 2
Countries	Number of papers	Average Impact Factor	Q1	Q2	Q3	Q4	No JCR partition
China	208	10.73	169 (81.25%)	33 (15.87%)	3 (1.44%)	2 (0.96%)	1 (0.48%)
United States	82	11.7	65 (79.27%)	11 (13.41%)	4 (4.88%)	1 (1.22%)	1 (1.22%)
South Korea	21	9.71	15 (71.43%)	5 (23.81%)	1 (4.76%)
Iran	17	5.69	9 (52.94%)	1 (5.88%)	7 (41.18%)
India	17	5.29	9 (52.94%)	3 (17.65%)	4 (23.53%)	1 (5.88%)
Japan	13	6.9	8 (61.54%)	2 (15.38%)	1 (7.69%)	1 (7.69%)	1 (7.69%)
Germany	9	8.24	3 (33.33%)	5 (55.56%)			1 (11.11%)
Australia	8	8.08	4 (50.00%)	1 (12.50%)	3 (37.50%)
Netherlands	6	6.4	4 (66.67)		1 (16.67%)		1 (16.67%)
Spain	6	8.08	4 (66.67%)	2 (33.33%)
Italy	6	3.6	1 (16.67%)	2 (33.33%)	2 (33.33%)	1 (16.67%)
Britain	6	11.27	6 (100%)
Belgium	4	12.87	3 (75.00%)	1 (25.00%)
Portugal	4	9.85	3 (75.00%)	1 (25.00%)
Singapore	4	11.18	3 (75.00%)	1 (25.00%)
Canada	3	11.99	2 (66.67%)	1 (33.33%)
Switzerland	3	10.51	3 (100.00%)
Saudi Arabia	3	4.88	1 (33.33%)	2 (66.67%)
Egypt	2	3.779			2 (100.00%)
France	2	6.73	2 (100.00%)
Finland	2	9.28	2 (100.00%)
Romania	2	3.33		1 (50.00%)	1 (50.00%)
Sweden	2	8.61	2 (100.00%)
Thailand	2	4.58	1 (50.00%)			1 (50.00%)
Vietnam	2	5.44	1 (50.00%)		1 (50.00%)
The United Arab Emirates	1	3.428			1 (100.00%)
Ireland	1	3.099			1 (100.00%)
Brazil	1	3.757			1 (100.00%)
Poland	1	6.648	1 (100.00%)
Bangladesh	1	5.037		1 (100.00%)
Mexico	1	3.981		1 (100.00%)
Cyprus	1	16.806	1 (100.00%)
Hungary	1	6.648	1 (100.00%)
Israel	1	12.137	1 (100.00%)

## Sheet: Supplementary Table 3
Countries	Number of papers
China	208
United States	82
South Korea	21
Iran	17
India	17
Japan	13
Germany	9
Australia	8
Netherlands	6
Spain	6
Italy	6
Britain	6
Belgium	4
Portugal	4
Singapore	4
Canada	3
Switzerland	3
Saudi Arabia	3
Egypt	2
France	2
Finland	2
Romania	2
Sweden	2
Thailand	2
Vietnam	2
The United Arab Emirates	1
Ireland	1
Brazil	1
poland	1
Bangladesh	1
Mexico	1
Cyprus	1
Hungary	1
Israel	1

## Sheet: Supplementary Table 4
Affiliated institutions	Countries	Number	Average JCR	Average IF
Chinese Acad Sci	China	21	1.1	15.29
Sichuan Univ	China	12	1.08	13.31
Univ N Carolina	United States	12	1.25	11.93
Soochow Univ	China	9	1	14.28
Nanjing Univ	China	8	1.25	9.26
Wuhan Univ	China	8	1.23	10.46
China Pharmaceut Univ	China	7	1	9.14
Hokkaido Univ	Japan	6	1.5	8.2
Shandong Univ	China	6	1	9.97
Shanghai Jiao Tong Univ	China	6	1.83	8.48
Tianjin Univ	China	5	1.2	9.89
Tongji Univ	China	5	1	11.08
Fudan Univ	China	4	1	12.26
Fujian Med Univ	China	4	1	12.85
Huazhong Univ Sci & Technol	China	4	1	8.98
Peking Union Med Coll	China	4	1.25	10.27
Tianjin Med Univ	China	4	1.25	8.78
Univ Calif Los Angeles	United States	4	1.25	10.73
Univ Lisbon	Portugal	4	1.25	9.85
Univ Michigan	United States	4	1.67	5.11
Univ Pittsburgh	United States	4	1.5	8.28
Zhejiang Univ	China	4	1.25	8.61
Zhengzhou Univ	China	4	1.25	11.32
Bose Inst	India	3	1.33	6.11
Jilin Univ	China	3	1.33	9.71
Jinan Univ	China	3	1	13.59
Mashhad Univ Med Sci	Iran	3	1.33	6.32
Nanchang Univ	China	3	1.33	6.46
Nanyang Technol Univ	Singapore	3	1	15.2
Natl Cheng Kung Univ	China	3	1	8.28
Old Dominion Univ	United States	3	1	6.14
Rhein Westfal TH Aachen	Germany	3	1.5	9.51
Shenyang Pharmaceut Univ	China	3	1	7.77
South China Univ Technol	China	3	1	22.16
Southeast Univ	China	3	1.33	13.23
Sun Yat Sen Univ	China	3	1	11.16
Tarbiat Modares Univ	Iran	3	1	5.84
Univ Ghent	Belgium	3	1.33	14.65
Univ North Carolina Chapel Hill	United States	3	1.33	8.51
Wayne State Univ	United States	3	1	10.04
Beijing Univ Chinese Med	China	2	1.5	8.86
Cent South Univ	China	2	1	11.9
Chongqing Med Univ	China	2	1	11.46
Guangzhou Med Univ	China	2	1.5	7.71
Johannes Gutenberg Univ Mainz	Germany	2	2	4.92
Johns Hopkins Univ	United States	2	1.5	10.14
Keimyung Univ	South Korea	2	1	5.33
Kings Coll London	Britain	2	1	13.51
Max Planck Inst Polymer Res	Germany	2	1.5	6.74
Mayo Clin	United States	2	1	13.66
Nanjing Univ Chinese Med	China	2	2.5	7.05
Nankai Univ	China	2	1.5	5.97
Natl Tsing Hua Univ	China	2	1.5	4.96
Northwestern Univ	United States	2	1	13.54
Ocean Univ China	China	2	1	7.41
Peking Univ	China	2	1	12.91
Pohang Univ Sci & Technol	South Korea	2	1.5	9.08
Second Mil Med Univ	China	2	2	3.98
Seoul Natl Univ	South Korea	2	1.5	5.63
Shahid Beheshti Univ Med Sci	Iran	2	1	8.04
Shenzhen Univ	China	2	1	33.09
Southwest Med Univ	China	2	1	8.43
Sungkyunkwan Univ	South Korea	2	1	21.66
Taipe Med Univ	China	2	1.5	6.31
Tsinghua Univ	China	2	2	4.69
Univ Alberta	Canada	2	1.5	10.04
Univ Cent Oklahoma	United States	2	2.5	4.52
Univ Oklahoma	United States	2	1	8.45
Univ Queensland	Australia	2	2	4.19
Univ Tsukuba	Japan	2	1.5	5.3
Univ Utrecht	Netherlands	2	2	5.34
Xi An Jiao Tong Univ	China	2	1.5	6.75
